# Supplementary material for: Pharmacogenomics of GPCR Drug Targets
Source: Cell. 2018 Jan 11;172(1-2):41–54.e19. doi: 10.1016/j.cell.2017.11.033 (PMC5766829; doi:10.1016/j.cell.2017.11.033)
Supplement: Table S1. Drug-GPCR Interaction Data, Related to Figures 1, 2, 3, 4, 5, 6, and 7 [file mmc1.xlsx]

## Sheet: Description
GPCR Pharmacogenomics, Supplementary Table 1:			Drug-GPCR interaction data
Tab 1: approved agents (n=475)			Drug-GPCR targetmapping and additional annotations
	Column A:	Drug Name	Name of drug or agend in trial
	Column B:	Drug Class	Drug chemical type
	Column C:	LigandType	Target receptor ligand type
	Column D:	ModeOfAction	Mode of Action
	Column E:	DrugAliases	Drug alias names or trial names
	Column F:	TargetCategory	Primary or secondary target classification
	Column G:	Gene	Gene name of target GPCR
	Column H:	EntryName	UniProt entry name of target GPCR
	Column I:	Class	Target receptor class
	Column J:	Subfamily	Target receptor family
	Column K:	Indication(s)	Drug indication
	Column L:	Status	Flag for in trial or approved
	Column M:	Approval	Approval date if approved
	Column N:	Note	Indicates if drug is the endogenous ligand (or close analog) and other notes
	Column O:	PMID	Primary reference for drug-receptor pair
Tab 2: agents in trials (n=542, discontinued+ongoing)			Drug-GPCR targetmapping and additional annotations
	Column A:	Drug Name	Name of drug or agend in trial
	Column B:	Drug Class	Drug chemical type
	Column C:	LigandType	Target receptor ligand type
	Column D:	ModeOfAction	Mode of Action
	Column E:	DrugAliases	Drug alias names or trial names
	Column F:	TargetCategory	Primary or secondary target classification
	Column G:	Gene	Gene name of target GPCR
	Column H:	EntryName	UniProt entry name of target GPCR
	Column I:	Class	Target receptor class
	Column J:	Subfamily	Target receptor family
	Column K:	Indication(s)	Drug indication
	Column L:	Phase	Clinical Phase (1-3), 0 denotes preclinical
	Column M:	PhaseDate	Last date of trial information (from clinicaltrials.gov)
	Column N:	ClinicalStatus	Status of clinical trial (ongoing, discontinued, terminated …)
	Column 0:	Status	Flag for in trial or approved

## Sheet: approved agents (n=475)
Drug Name	Drug Class	LigandType	ModeOfAction	DrugAliases	TargetCategory	Gene	EntryName	Class	Subfamily	Target_novelty	Indication(s)	Status	Note	PMID
abaloparatide	peptide	Peptide	agonist		primary	PTHR1	pth1r_human	Class B1 (Secretin)	Parathyroid hormone receptors	established	Anti-osteoporotic	approved		28389324|26562265
abarelix	peptide	Peptide	antagonist		primary	GNRHR	gnrhr_human	Class A (Rhodopsin)	Gonadotrophin-releasing hormone receptors	established	Antineoplastic	approved		16985933
acamprosate	small molecule	Amino acid	antagonist		secondary	GRM5	grm5_human	Class C (Glutamate)	Metabotropic glutamate receptors	established	Antineoplastic	approved		15963001
acebutolol	small molecule	Aminergic	antagonist		primary	ADRB1	adrb1_human	Class A (Rhodopsin)	Adrenoceptors	established	Antihypertensive	approved		2453744|2568935|16268148|11752352
acepromazine	small molecule	Aminergic	antagonist	aceprometazine	primary	DRD1	drd1_human	Class A (Rhodopsin)	Dopamine receptors	established	Antipsychotic	approved		7918347
acepromazine	small molecule	Aminergic	antagonist	aceprometazine	primary	HTR2A	5ht2a_human	Class A (Rhodopsin)	5-Hydroxytryptamine receptors	established	Antipsychotic	approved		10821438|8593484
acepromazine	small molecule	Aminergic	antagonist	aceprometazine	primary	DRD2	drd2_human	Class A (Rhodopsin)	Dopamine receptors	established	Antipsychotic	approved		11103886|11873706|15694263|16867246|11752352|20643630
acepromazine	small molecule	Aminergic	antagonist	aceprometazine	primary	HTR1A	5ht1a_human	Class A (Rhodopsin)	5-Hydroxytryptamine receptors	established	Antipsychotic	approved		11755134|9760039
acepromazine	small molecule	Aminergic	antagonist	aceprometazine	primary	HRH1	hrh1_human	Class A (Rhodopsin)	Histamine receptors	established	Hypnotics and Sedatives	approved		17139284|17016423|4406367|11752352
acetophenazine	small molecule	Aminergic	antagonist		primary	DRD1	drd1_human	Class A (Rhodopsin)	Dopamine receptors	established	schizophrenia	approved		17139284|17016423
acetophenazine	small molecule	Aminergic	antagonist		primary	DRD2	drd2_human	Class A (Rhodopsin)	Dopamine receptors	established	schizophrenia	approved		17139284|17016423|11873706|6147851|11752352
acetylcholine	small molecule	Aminergic	agonist		primary	CHRM3	acm3_human	Class A (Rhodopsin)	Acetylcholine receptors (muscarinic)	established	Antiglaucomic	approved		508313
acipimox	small molecule	Alicarboxylic acid	agonist		primary	HCAR2	hcar2_human	Class A (Rhodopsin)	Hydroxycarboxylic acid receptors	established	lipid-lowering	approved		22267479
aclidinium	small molecule	Aminergic	antagonist		primary	CHRM1	acm1_human	Class A (Rhodopsin)	Acetylcholine receptors (muscarinic)	established	Bronchodilator	approved		19710368|19478135
aclidinium	small molecule	Aminergic	antagonist		primary	CHRM2	acm2_human	Class A (Rhodopsin)	Acetylcholine receptors (muscarinic)	established	Bronchodilator	approved		19710368|19478135
aclidinium	small molecule	Aminergic	antagonist		primary	CHRM3	acm3_human	Class A (Rhodopsin)	Acetylcholine receptors (muscarinic)	established	Bronchodilator	approved		19710368|19478135
aclidinium	small molecule	Aminergic	antagonist		primary	CHRM4	acm4_human	Class A (Rhodopsin)	Acetylcholine receptors (muscarinic)	established	Bronchodilator	approved		19710368|19478135
aclidinium	small molecule	Aminergic	antagonist		primary	CHRM5	acm5_human	Class A (Rhodopsin)	Acetylcholine receptors (muscarinic)	established	Bronchodilator	approved		19710368|19478135
acrivastine	small molecule	Aminergic	antagonist		primary	HRH1	hrh1_human	Class A (Rhodopsin)	Histamine receptors	established	Anti-Allergic	approved		1715267
adenosine	small molecule	Nucleotide	agonist		primary	ADORA3	aa3r_human	Class A (Rhodopsin)	Adenosine receptors	established	Analgesics	approved	endogenous ligand	11752352|20370662|20370661|17321471|16339914|20136829|17438146|17442976
adenosine	small molecule	Nucleotide	agonist		primary	ADORA2A	aa2ar_human	Class A (Rhodopsin)	Adenosine receptors	established	Analgesics	approved	endogenous ligand	20370662|20370661|17321471|16339914|19749080|20136829|17438146|17442976
adenosine	small molecule	Nucleotide	agonist		primary	ADORA2B	aa2br_human	Class A (Rhodopsin)	Adenosine receptors	established	Analgesics	approved	endogenous ligand	20370662|20370661|17321471|16339914|20136829|17438146|17442976
adenosine	small molecule	Nucleotide	agonist		primary	ADORA1	aa1r_human	Class A (Rhodopsin)	Adenosine receptors	established	Analgesics	approved	endogenous ligand	20370662|20370661|17321471|20136829|17438146|17442976
agomelatine	small molecule	Melatonin	agonist		primary	MTNR1B	mtr1b_human	Class A (Rhodopsin)	Melatonin	established	Anti-depressant	approved		15289999
agomelatine	small molecule	Aminergic	antagonist		primary	HTR2C	5ht2c_human	Class A (Rhodopsin)	5-Hydroxytryptamine receptors	established	Anti-depressant	approved		15289999
agomelatine	small molecule	Melatonin	agonist		primary	MTNR1A	mtr1a_human	Class A (Rhodopsin)	Melatonin	established	Anti-depressant	approved		15289999
albiglutide	protein	Peptide	agonist		primary	GLP1R	glp1r_human	Class B1 (Secretin)	Glucagon receptor family	established	Antidiabetic	approved		25136065
albuterol	small molecule	Aminergic	agonist		primary	ADRB2	adrb2_human	Class A (Rhodopsin)	Adrenoceptors	established	chronic obstructive pulmonary disease (COPD)	approved		17996583
alcaftadine	small molecule	Aminergic	antagonist		primary	HRH1	hrh1_human	Class A (Rhodopsin)	Histamine receptors	established	Anti-Allergic	approved		22035879
alfentanil	small molecule	Peptide	agonist		primary	OPRM1	oprm_human	Class A (Rhodopsin)	Opioid receptors	established	Analgesics	approved		10955836|15694871|16906017|11240090|11752352
alfentanil	small molecule	Peptide	agonist		primary	OPRM1	oprm_human	Class A (Rhodopsin)	Opioid receptors	established	Analgesics	approved		10955836|15694871|16906017|11240090|11752352
alfuzosin	small molecule	Aminergic	agonist		primary	ADRA1A	ada1a_human	Class A (Rhodopsin)	Adrenoceptors	established	benign prostatic hyperplasia	approved		11752352|8799556|12892027|9122046|15639685|9223558|8196478|9870119|16613526|16553574|11750253
alfuzosin	small molecule	Aminergic	agonist		primary	ADRA1D	ada1d_human	Class A (Rhodopsin)	Adrenoceptors	established	benign prostatic hyperplasia	approved		11752352|8799556|9122046|15639685|8196478|16613526|16553574|11750253
alfuzosin	small molecule	Aminergic	agonist		primary	ADRA1B	ada1b_human	Class A (Rhodopsin)	Adrenoceptors	established	benign prostatic hyperplasia	approved		11752352|8799556|9122046|15639685|8196478|9870119|16613526|16553574|11750253
almotriptan	small molecule	Aminergic	agonist		primary	HTR1B	5ht1b_human	Class A (Rhodopsin)	5-Hydroxytryptamine receptors	established	Anti-migraine	approved		10193663|10824628|11050304|11069595|11134654|11752352
almotriptan	small molecule	Aminergic	agonist		primary	HTR1D	5ht1d_human	Class A (Rhodopsin)	5-Hydroxytryptamine receptors	established	Anti-migraine	approved		10193663|11134654|11642004|11752352
alprenolol	small molecule	Aminergic	antagonist		primary	ADRB2	adrb2_human	Class A (Rhodopsin)	Adrenoceptors	established	Anti-Arrhythmia ; Antihypertensive	approved	No longer marketed, but may still be available	2439825|2859531|2871880
alprenolol	small molecule	Aminergic	antagonist		primary	ADRB1	adrb1_human	Class A (Rhodopsin)	Adrenoceptors	established	Anti-Arrhythmia ; Antihypertensive	approved	No longer marketed, but may still be available	7678677|7606348|10433496|12522078|2828119|11752352
alprostadil	small molecule	Lipid	agonist		primary	PTGER2	pe2r2_human	Class A (Rhodopsin)	Prostanoid receptors	established	sexual dysfunction	approved		10509658|15840408|11752352
alprostadil	small molecule	Lipid	agonist		primary	PTGER1	pe2r1_human	Class A (Rhodopsin)	Prostanoid receptors	established	sexual dysfunction	approved		15560119|14561849|10670413|16516814|11524243
alverine	small molecule	Aminergic	antagonist		primary	HTR1A	5ht1a_human	Class A (Rhodopsin)	Adrenoceptors	established	Antispasmodics	approved		11697552
alvimopan	small molecule	Peptide	antagonist		primary	OPRM1	oprm_human	Class A (Rhodopsin)	Opioid receptors	established	opioid-induced bowel dysfunction	approved		17909271|19086236|16597533|11752352|15882122|11755894
alvimopan	small molecule	Peptide	antagonist		primary	OPRM1	oprm_human	Class A (Rhodopsin)	Opioid receptors	established	Opiate Antagonists	approved		17909271|19086236|16597533|11752352|15882122|11755894
amantadine hcl	small molecule	Aminergic	antagonist		primary	DRD2	drd2_human	Class A (Rhodopsin)	Dopamine receptors	established	dyskinesias	approved		9195603|10443547
ambrisentan	small molecule	Peptide	antagonist		primary	EDNRA	ednra_human	Class A (Rhodopsin)	Endothelin receptors	established	Antihypertensive	approved		20811346|19389876|19601701|19920913
amiodarone	small molecule	Aminergic	antagonist		primary	ADRB1	adrb1_human	Class A (Rhodopsin)	Adrenoceptors	established	Anti-Arrhythmia	approved		12083991
amitriptyline	small molecule	Aminergic	antagonist		primary	HTR2A	5ht2a_human	Class A (Rhodopsin)	5-Hydroxytryptamine receptors	established	Analgesics	approved		7855217
amoxapine	small molecule	Aminergic	antagonist		primary	DRD1	drd1_human	Class A (Rhodopsin)	Dopamine receptors	established	unipolar depression	approved		11180191
amoxapine	small molecule	Aminergic	antagonist		primary	DRD3	drd3_human	Class A (Rhodopsin)	Dopamine receptors	established	unipolar depression	approved		16135699
amoxapine	small molecule	Aminergic	antagonist		primary	DRD4	drd4_human	Class A (Rhodopsin)	Dopamine receptors	established	unipolar depression	approved		16135699
amoxapine	small molecule	Aminergic	antagonist		primary	DRD2	drd2_human	Class A (Rhodopsin)	Dopamine receptors	established	unipolar depression	approved		1966571|11180191
amphetamine	small molecule	Aminergic	agonist		secondary	TAAR1	taar1_human	Class A (Rhodopsin)	Trace amine receptors	established	cognitive dysfunction; ADHD	approved		17218486|17234900|17212650|17234899|15764732
anileridine	small molecule	Peptide	agonist		primary	OPRM1	oprm_human	Class A (Rhodopsin)	Opioid receptors	established	Analgesics; Narcotics	approved		17139284|17016423|11752352
anisotropine methylbromide	small molecule	Aminergic	antagonist		primary	CHRM2	acm2_human	Class A (Rhodopsin)	Acetylcholine receptors (muscarinic)	established	Antispasmodics; Anti-ulcer	approved		17139284|17016423|4555460
anisotropine methylbromide	small molecule	Aminergic	antagonist		primary	CHRM3	acm3_human	Class A (Rhodopsin)	Acetylcholine receptors (muscarinic)	established	Antispasmodics; Anti-ulcer	approved		17139284|17016423|4555460
anisotropine methylbromide	small molecule	Aminergic	antagonist		primary	CHRM1	acm1_human	Class A (Rhodopsin)	Acetylcholine receptors (muscarinic)	established	Antispasmodics; Anti-ulcer	approved		17139284|17016423|4555460|6897316|20391952
antazoline	small molecule	Aminergic	antagonist		primary	HRH1	hrh1_human	Class A (Rhodopsin)	Histamine receptors	established	atrial fibrillation	approved		16129921
apomorphine	small molecule	Aminergic	agonist		primary	DRD3	drd3_human	Class A (Rhodopsin)	Dopamine receptors	established	anti-parkisonian	approved		11752352
apomorphine	small molecule	Aminergic	agonist		primary	DRD2	drd2_human	Class A (Rhodopsin)	Dopamine receptors	established	anti-parkisonian	approved		11343576|11752352|11212866|18691132|10641988|11692072|11215397|10494453
apomorphine	small molecule	Aminergic	agonist		primary	DRD4	drd4_human	Class A (Rhodopsin)	Dopamine receptors	established	anti-parkisonian	approved		15007532|11752352|18691132|9497025|17067298|9871530|17164075
apraclonidine	small molecule	Aminergic	agonist		primary	ADRA2B	ada2b_human	Class A (Rhodopsin)	Adrenoceptors	established	Antiglaucomic	approved		1676991
apraclonidine	small molecule	Aminergic	agonist		primary	ADRA2C	ada2c_human	Class A (Rhodopsin)	Adrenoceptors	established	Antiglaucomic	approved		1676991
apraclonidine	small molecule	Aminergic	agonist		primary	ADRA2A	ada2a_human	Class A (Rhodopsin)	Adrenoceptors	established	Antiglaucomic	approved		17139284|17016423|11481271|17824139|16921219|12630335|14575724|15748550|20399934|17572343|16935593
aprepitant	small molecule	Peptide	antagonist		primary	TACR1	nk1r_human	Class A (Rhodopsin)	Tachykinin receptors	established	Antiemetics	approved		11752352|12590540|17643344|12784346|12227806|15121485
arbutamine	small molecule	Aminergic	agonist		primary	ADRB1	adrb1_human	Class A (Rhodopsin)	Adrenoceptors	established	Cardiotonic	approved		17139284|17016423|8723169
arformoterol	small molecule	Aminergic	agonist		primary	ADRB2	adrb2_human	Class A (Rhodopsin)	Adrenoceptors	established	Bronchodilator	approved		14725487|17594727|17352511|20406080|16022567|18501650|17472819|11752352
arformoterol	small molecule	Aminergic	agonist		primary	ADRB2	adrb2_human	Class A (Rhodopsin)	Adrenoceptors	established	Bronchodilator	approved		14725487|17594727|17352511|20406080|16022567|18501650|17472819|11752352
aripiprazole	small molecule	Aminergic	partial agonist		primary	HTR1A	5ht1a_human	Class A (Rhodopsin)	5-Hydroxytryptamine receptors	established	schizophrenia	approved		12063084|14647959|14709325|15257633|15862515
aripiprazole	small molecule	Aminergic	partial agonist		primary	HTR1A	5ht1a_human	Class A (Rhodopsin)	5-Hydroxytryptamine receptors	established	psychosis	approved		12063084|14647959|14709325|15257633|15862515
aripiprazole	small molecule	Aminergic	partial agonist		primary	HTR2A	5ht2a_human	Class A (Rhodopsin)	5-Hydroxytryptamine receptors	established	schizophrenia	approved		14642974|17242925|17265076
aripiprazole	small molecule	Aminergic	partial agonist		primary	HTR2A	5ht2a_human	Class A (Rhodopsin)	5-Hydroxytryptamine receptors	established	psychosis	approved		14642974|17242925|17265076
aripiprazole	small molecule	Aminergic	partial agonist		primary	DRD2	drd2_human	Class A (Rhodopsin)	Dopamine receptors	established	schizophrenia	approved		16366516|9083792|16925992|16981227|17501690|11752352
aripiprazole	small molecule	Aminergic	partial agonist		primary	DRD2	drd2_human	Class A (Rhodopsin)	Dopamine receptors	established	psychosis	approved		16366516|9083792|16925992|16981227|17501690|11752352
asenapine	small molecule	Aminergic	antagonist		primary	HTR1A	5ht1a_human	Class A (Rhodopsin)	5-Hydroxytryptamine receptors	established	schizophrenia	approved		10592235|18308814
asenapine	small molecule	Aminergic	antagonist		primary	HTR2A	5ht2a_human	Class A (Rhodopsin)	5-Hydroxytryptamine receptors	established	schizophrenia	approved		10592235|21655346|18308814
asenapine	small molecule	Aminergic	antagonist		primary	HTR2C	5ht2c_human	Class A (Rhodopsin)	5-Hydroxytryptamine receptors	established	schizophrenia	approved		10592235|21655346|18308814
asenapine	small molecule	Aminergic	antagonist		primary	HTR6	5ht6r_human	Class A (Rhodopsin)	5-Hydroxytryptamine receptors	established	schizophrenia	approved		10592235|21655346|18308814
asenapine	small molecule	Aminergic	antagonist		primary	HTR1B	5ht1b_human	Class A (Rhodopsin)	5-Hydroxytryptamine receptors	established	schizophrenia	approved		21655346|18308814
asenapine	small molecule	Aminergic	antagonist		primary	HTR5A	5ht5a_human	Class A (Rhodopsin)	5-Hydroxytryptamine receptors	established	schizophrenia	approved		21655346|18308814
asenapine	small molecule	Aminergic	antagonist		primary	HTR7	5ht7r_human	Class A (Rhodopsin)	5-Hydroxytryptamine receptors	established	schizophrenia	approved		21655346|18308814
asenapine	small molecule	Aminergic	antagonist		primary	DRD2	drd2_human	Class A (Rhodopsin)	Dopamine receptors	established	schizophrenia	approved		21655346|21658377|18308814
asfotase alfa	enzyme	Lipid	agonist		primary	S1PR1	s1pr1_human	Class A (Rhodopsin)	Lysophospholipid (S1P) receptors	established	hypophosphatasia	approved		20446681|21345969
astemizole	small molecule	Aminergic	antagonist		primary	HRH1	hrh1_human	Class A (Rhodopsin)	Histamine receptors	established	Anti-Allergic	approved		8001268|6146346|3147222|10597865|10597866|6204835|2892659|11752352
atenolol	small molecule	Aminergic	antagonist		primary	ADRB1	adrb1_human	Class A (Rhodopsin)	Adrenoceptors	established	Anti-Arrhythmia ; Antihypertensive	approved		10913016|12065078|17628611|9300315|11752352
atosiban	small molecule	Protein	antagonist		primary	OXTR	oxyr_human	Class A (Rhodopsin)	Chemokine receptors	established	labor repressant	approved		22069312
atropine	small molecule	Aminergic	antagonist		primary	CHRM2	acm2_human	Class A (Rhodopsin)	Acetylcholine receptors (muscarinic)	established	nerve antidote	approved		16248990|17087737|15333678|17588565|16188951|7855217
atropine	small molecule	Aminergic	antagonist		primary	CHRM1	acm1_human	Class A (Rhodopsin)	Acetylcholine receptors (muscarinic)	established	nerve antidote	approved		7855217|17139284|17016423
atropine	small molecule	Aminergic	antagonist		primary	CHRM3	acm3_human	Class A (Rhodopsin)	Acetylcholine receptors (muscarinic)	established	nerve antidote	approved		7855217|17139284|17016423
atropine	small molecule	Aminergic	antagonist		primary	CHRM4	acm4_human	Class A (Rhodopsin)	Acetylcholine receptors (muscarinic)	established	nerve antidote	approved		7855217|17139284|17016423
atropine	small molecule	Aminergic	antagonist		primary	CHRM5	acm5_human	Class A (Rhodopsin)	Acetylcholine receptors (muscarinic)	established	nerve antidote	approved		7855217|17139284|17016423|11752352
azatadine	small molecule	Aminergic	antagonist		primary	HRH1	hrh1_human	Class A (Rhodopsin)	Histamine receptors	established	Anti-Allergic	approved		9638277|2568212|2523301|7528133|11752352
azelastine	small molecule	Aminergic	antagonist		primary	HRH1	hrh1_human	Class A (Rhodopsin)	Histamine receptors	established	Anti-Allergic	approved		2540229|8829888|9585822|11752352|19209282|17723160|10478514
azelastine	small molecule	Aminergic	antagonist		primary	HRH1	hrh1_human	Class A (Rhodopsin)	Histamine receptors	established	Anti-Allergic	approved		2540229|8829888|9585822|11752352|19209282|17723160|10478514
azelastine	small molecule	Aminergic	antagonist		primary	HRH1	hrh1_human	Class A (Rhodopsin)	Histamine receptors	established	Anti-Allergic	approved		2540229|8829888|9585822|11752352|19209282|17723160|10478514
azilsartan medoxomil	small molecule	Peptide	antagonist		primary	AGTR1	agtr1_human	Class A (Rhodopsin)	Angiotensin receptors	established	Antihypertensive	approved		11752352|23563275
azilsartan medoxomil	small molecule	Peptide	antagonist		primary	AGTR1	agtr1_human	Class A (Rhodopsin)	Angiotensin receptors	established	Antihypertensive	approved		11752352|23563275
baclofen	small molecule	Amino acid	agonist		primary	GABBR2	gabr2_human	Class C (Glutamate)	GABAB receptors	established	anti-spastic	approved		10658574|15235087|8388192|10751439|11008066|19303900|10328880|10545129
baclofen	small molecule	Amino acid	agonist		primary	GABBR1	gabr1_human	Class C (Glutamate)	GABAB receptors	established	anti-spastic	approved		8388192|11752352|10386831|19303900|10444662|10482760|10494996|10545129|10094428
benperidol	small molecule	Aminergic	antagonist		primary	DRD2	drd2_human	Class A (Rhodopsin)	Acetylcholine receptors (muscarinic)	established	Antipsychotic	approved		27241797
benzphetamine	small molecule	Aminergic	agonist		primary	ADRA1A	ada1a_human	Class A (Rhodopsin)	Adrenoceptors	established	Central Nervous System Stimulants	approved		17139284|17016423
benzphetamine	small molecule	Aminergic	agonist		primary	ADRA2A	ada2a_human	Class A (Rhodopsin)	Adrenoceptors	established	Central Nervous System Stimulants	approved		17139284|17016423
benztropine	small molecule	Aminergic	antagonist		primary	CHRM1	acm1_human	Class A (Rhodopsin)	Acetylcholine receptors (muscarinic)	established	Antiparkinson	approved		16460947
bepotastine	small molecule	Aminergic	antagonist		primary	HRH1	hrh1_human	Class A (Rhodopsin)	Histamine receptors	established	Anti-Allergic	approved		16914135|11752352
betahistine	small molecule	Aminergic	agonist		primary	HRH1	hrh1_human	Class A (Rhodopsin)	Histamine receptors	established	vertigo	approved		18447604|11700150
betahistine	small molecule	Aminergic	antagonist		primary	HRH3	hrh3_human	Class A (Rhodopsin)	Histamine receptors	established	vertigo	approved		18447604|11700150|20530654
betanechol	small molecule	Aminergic	agonist		primary	CHRM2	acm2_human	Class A (Rhodopsin)	Acetylcholine receptors (muscarinic)	established	Antidiabetic	approved		11798291|17413603
betaxolol	small molecule	Aminergic	antagonist		primary	ADRB1	adrb1_human	Class A (Rhodopsin)	Adrenoceptors	established	Antihypertensive	approved		12181453|17513029|2077180|2891463|11752352
betazole	small molecule	Aminergic	agonist		primary	HRH2	hrh2_human	Class A (Rhodopsin)	Histamine receptors	established	Diagnostic	approved		2892392|3661710|2886642|2874214|7213132|11752352
bethanechol	small molecule	Aminergic	agonist		primary	CHRM2	acm2_human	Class A (Rhodopsin)	Acetylcholine receptors (muscarinic)	established	eosinophilic esophagitis	approved		17139284|17016423|17413603|11798291|16953191
bethanidine	small molecule	Aminergic	agonist		primary	ADRA1A	ada1a_human	Class A (Rhodopsin)	Adrenoceptors	established	Antihypertensive	approved		11752352
bethanidine	small molecule	Aminergic	agonist		primary	ADRA1B	ada1b_human	Class A (Rhodopsin)	Adrenoceptors	established	Antihypertensive	approved		11752352
bethanidine	small molecule	Aminergic	agonist		primary	ADRA1D	ada1d_human	Class A (Rhodopsin)	Adrenoceptors	established	Antihypertensive	approved		11752352
bethanidine	small molecule	Aminergic	agonist		primary	ADRA2A	ada2a_human	Class A (Rhodopsin)	Adrenoceptors	established	Antihypertensive	approved		11752352|2545383
bethanidine	small molecule	Aminergic	agonist		primary	ADRA2B	ada2b_human	Class A (Rhodopsin)	Adrenoceptors	established	Antihypertensive	approved		11752352|2545383
bethanidine	small molecule	Aminergic	agonist		primary	ADRA2C	ada2c_human	Class A (Rhodopsin)	Adrenoceptors	established	Antihypertensive	approved		11752352|2545383
bilastine	small molecule	Aminergic	antagonist		primary	HRH1	hrh1_human	Class A (Rhodopsin)	Histamine receptors	established	Anti-Allergic	approved		27110120
bimatoprost	small molecule	Lipid	agonist		primary	PTGFR	pf2r_human	Class A (Rhodopsin)	Prostanoid receptors	established	Antiglaucomic	approved		11740958|12222762|14733708|18452763|689791|19697832|17724194|11752352
bimatoprost	small molecule	Lipid	agonist		primary	PTGER1	pe2r1_human	Class A (Rhodopsin)	Prostanoid receptors	established	Antiglaucomic	approved		14733708|16877408
bimatoprost	small molecule	Lipid	agonist		primary	PTGER3	pe2r3_human	Class A (Rhodopsin)	Prostanoid receptors	established	Antiglaucomic	approved		14733708|19232013|16877408
biperiden	small molecule	Aminergic	antagonist		primary	CHRM1	acm1_human	Class A (Rhodopsin)	Acetylcholine receptors (muscarinic)	established	Antidyskinetics	approved		17139284|17016423|10907719|9798802|10370904|8081071|11752352
bisoprolol	small molecule	Aminergic	antagonist		primary	ADRB1	adrb1_human	Class A (Rhodopsin)	Adrenoceptors	established	Antihypertensive	approved		1280737|14757145|16325050|1676675|1691366|11752352
bitolterol	small molecule	Aminergic	agonist		primary	ADRB2	adrb2_human	Class A (Rhodopsin)	Adrenoceptors	established	obstructive lung disease	approved		17139284|17016423|10796631|3278878
bopindolol	small molecule	Aminergic	partial agonist		primary	ADRB1	adrb1_human	Class A (Rhodopsin)	Adrenoceptors	established	Antihypertensive	approved		11752352|14608456|1687398|2148726|8884690|2907348
bosentan	small molecule	Peptide	antagonist		primary	EDNRA	ednra_human	Class A (Rhodopsin)	Endothelin receptors	established	Antihypertensive	approved		11728166|11752352|11447307|11704565|10961375|11849873
bosentan	small molecule	Peptide	antagonist		primary	EDNRB	ednrb_human	Class A (Rhodopsin)	Endothelin receptors	established	Antihypertensive	approved		11752352|7921608|16335785|9806221|7858879|15629255
brexpiprazole	small molecule	Aminergic	partial agonist		primary	DRD2	drd2_human	Class A (Rhodopsin)	Dopamine receptors	established	Anti-depressant	approved		24947465
brexpiprazole	small molecule	Aminergic	partial agonist		primary	HTR1A	5ht1a_human	Class A (Rhodopsin)	5-Hydroxytryptamine receptors	established	Anti-depressant	approved		24947465
brexpiprazole	small molecule	Aminergic	partial agonist		primary	HTR2A	5ht2a_human	Class A (Rhodopsin)	5-Hydroxytryptamine receptors	established	Anti-depressant	approved		24947465
brimonidine	small molecule	Aminergic	agonist		primary	ADRA2A	ada2a_human	Class A (Rhodopsin)	Adrenoceptors	established	Antiglaucomic	approved		10799649|11481271|1373179|11752352
brimonidine	small molecule	Aminergic	agonist		primary	ADRA2A	ada2a_human	Class A (Rhodopsin)	Adrenoceptors	established	Antiglaucomic	approved		10799649|11481271|1373179|11752352
brimonidine	small molecule	Aminergic	agonist		primary	ADRA2C	ada2c_human	Class A (Rhodopsin)	Adrenoceptors	established	Antiglaucomic	approved		14610637|11606316|12670699|16757535
brimonidine	small molecule	Aminergic	agonist		primary	ADRA2C	ada2c_human	Class A (Rhodopsin)	Adrenoceptors	established	Antiglaucomic	approved		14610637|11606316|12670699|16757535
brimonidine	small molecule	Aminergic	agonist		primary	ADRA2B	ada2b_human	Class A (Rhodopsin)	Adrenoceptors	established	Antiglaucomic	approved		14610637|8097565
brimonidine	small molecule	Aminergic	agonist		primary	ADRA2B	ada2b_human	Class A (Rhodopsin)	Adrenoceptors	established	Antiglaucomic	approved		14610637|8097565
bromocriptine	small molecule	Aminergic	agonist		primary	DRD2	drd2_human	Class A (Rhodopsin)	Dopamine receptors	established	Antidiabetic	approved		12010185|11752352|18691132|10641988|10626749|12753422|10721819|11444429
bromocriptine	small molecule	Aminergic	agonist		primary	DRD3	drd3_human	Class A (Rhodopsin)	Dopamine receptors	established	Antidiabetic	approved		18691132|10641988
bromodiphenhydramine	small molecule	Aminergic	antagonist		primary	HRH1	hrh1_human	Class A (Rhodopsin)	Histamine receptors	established	Anti-Allergic	approved		17139284|17016423|11752352
bromopride	small molecule	Aminergic	antagonist		primary	DRD2	drd2_human	Class A (Rhodopsin)	Adrenoceptors	established	Antiemetics	approved		14871277
brompheniramine	small molecule	Aminergic	antagonist		primary	HRH1	hrh1_human	Class A (Rhodopsin)	Histamine receptors	established	Anti-Allergic	approved		1680053|1970615|7714410|7855217|10212017|11752352
buclizine	small molecule	Aminergic	antagonist		primary	CHRM1	acm1_human	Class A (Rhodopsin)	Acetylcholine receptors (muscarinic)	established	Antiemetics	approved		17139284|17016423
buclizine	small molecule	Aminergic	antagonist		primary	HRH1	hrh1_human	Class A (Rhodopsin)	Histamine receptors	established	Antiemetics	approved		17139284|17016423|11752352
bupranolol	small molecule	Aminergic	antagonist		primary	ADRB1	adrb1_human	Class A (Rhodopsin)	Adrenoceptors	established	Antihypertensive	approved		19439807
buprenorphine	small molecule	Peptide	agonist		primary	OPRM1	oprm_human	Class A (Rhodopsin)	Opioid receptors	established	Anti-depressant; Analgesics; opioid addiction	approved		10729371|10942856|11275413|12435410|15100703|11752352
buprenorphine	small molecule	Peptide	agonist		primary	OPRM1	oprm_human	Class A (Rhodopsin)	Opioid receptors	established	Anti-depressant; Analgesics; opioid addiction	approved		10729371|10942856|11275413|12435410|15100703|11752352
buprenorphine	small molecule	Peptide	agonist		primary	OPRM1	oprm_human	Class A (Rhodopsin)	Opioid receptors	established	Anti-depressant; Analgesics; opioid addiction	approved		10729371|10942856|11275413|12435410|15100703|11752352
buprenorphine	small molecule	Peptide	agonist		primary	OPRM1	oprm_human	Class A (Rhodopsin)	Opioid receptors	established	Anti-depressant; Analgesics; opioid addiction	approved		10729371|10942856|11275413|12435410|15100703|11752352
buprenorphine	small molecule	Peptide	agonist		primary	OPRM1	oprm_human	Class A (Rhodopsin)	Opioid receptors	established	Anti-depressant; Analgesics; opioid addiction	approved		10729371|10942856|11275413|12435410|15100703|11752352
buprenorphine	small molecule	Peptide	agonist		primary	OPRM1	oprm_human	Class A (Rhodopsin)	Opioid receptors	established	Anti-depressant; Analgesics; opioid addiction	approved		10729371|10942856|11275413|12435410|15100703|11752352
buprenorphine	small molecule	Peptide	agonist		primary	OPRM1	oprm_human	Class A (Rhodopsin)	Opioid receptors	established	Anti-depressant; Analgesics; opioid addiction	approved		10729371|10942856|11275413|12435410|15100703|11752352
buprenorphine	small molecule	Peptide	agonist		primary	OPRK1	oprk_human	Class A (Rhodopsin)	Opioid receptors	established	Anti-depressant; Analgesics; opioid addiction	approved		17244875|16953647
buprenorphine	small molecule	Peptide	agonist		primary	OPRK1	oprk_human	Class A (Rhodopsin)	Opioid receptors	established	Anti-depressant; Analgesics; opioid addiction	approved		17244875|16953647
buprenorphine	small molecule	Peptide	agonist		primary	OPRK1	oprk_human	Class A (Rhodopsin)	Opioid receptors	established	Anti-depressant; Analgesics; opioid addiction	approved		17244875|16953647
buprenorphine	small molecule	Peptide	agonist		primary	OPRK1	oprk_human	Class A (Rhodopsin)	Opioid receptors	established	Anti-depressant; Analgesics; opioid addiction	approved		17244875|16953647
buprenorphine	small molecule	Peptide	agonist		primary	OPRK1	oprk_human	Class A (Rhodopsin)	Opioid receptors	established	Anti-depressant; Analgesics; opioid addiction	approved		17244875|16953647
buprenorphine	small molecule	Peptide	agonist		primary	OPRK1	oprk_human	Class A (Rhodopsin)	Opioid receptors	established	Anti-depressant; Analgesics; opioid addiction	approved		17244875|16953647
buprenorphine	small molecule	Peptide	agonist		primary	OPRK1	oprk_human	Class A (Rhodopsin)	Opioid receptors	established	Anti-depressant; Analgesics; opioid addiction	approved		17244875|16953647
buserelin	peptide	Peptide	not available		primary	GNRHR	gnrhr_human	Class A (Rhodopsin)	Hydroxycarboxylic acid receptors	established	LHRH analogue	approved		20053189
buspirone	small molecule	Aminergic	partial agonist		primary	HTR1A	5ht1a_human	Class A (Rhodopsin)	5-Hydroxytryptamine receptors	established	Anti-anxiety	approved		10027850|10064829|10215901|10221756|10428422|11752352|14769835
buspirone	small molecule	Aminergic	partial agonist		primary	DRD2	drd2_human	Class A (Rhodopsin)	Dopamine receptors	established	Anti-anxiety	approved		12781354|11421254|11224194|14522358|16214127
butorphanol	small molecule	Peptide	partial agonist		primary	OPRK1	oprk_human	Class A (Rhodopsin)	Opioid receptors	established	Analgesics	approved		10381785|10779697|12127012|12470863|15942128|8968334|8746803|7705457|2555580|17909753
butorphanol	small molecule	Peptide	partial agonist		primary	OPRM1	oprm_human	Class A (Rhodopsin)	Opioid receptors	established	Analgesics	approved		10381785|12127012|12470863|15942128|8968334|8746803|9399970|7705457|17909753
butorphanol	small molecule	Peptide	partial agonist		primary	OPRD1	oprd_human	Class A (Rhodopsin)	Opioid receptors	established	Analgesics	approved		12127012|12470863|15942128|8968334|8746803|7705457|17909753|11752352
butriptyline	small molecule	Peptide	antagonist		primary	HRH1	hrh1_human	Class A (Rhodopsin)	Endothelin receptors	established	Anti-depressant	approved		6086881|3816971|9537821
butriptyline	small molecule	Aminergic	antagonist		primary	HTR2A	5ht2a_human	Class A (Rhodopsin)	Adrenoceptors	established	Anti-depressant	approved		6086881|3816971|9537821
cabergoline	small molecule	Aminergic	agonist		primary	DRD2	drd2_human	Class A (Rhodopsin)	Dopamine receptors	established	Antiparkinson	approved		11752352|12464354|12008749|12721865|15341508|8951172|11436517|18303487
caffeine	small molecule	Nucleotide	antagonist		primary	ADORA1	aa1r_human	Class A (Rhodopsin)	Adenosine receptors	established	Central Nervous System Stimulants	approved		16702031|17372967|17126319|17162470|17085856|11752352
caffeine	small molecule	Nucleotide	antagonist		primary	ADORA2A	aa2ar_human	Class A (Rhodopsin)	Adenosine receptors	established	Central Nervous System Stimulants	approved		17558310|17577101|17616786|11752352
calcitonin human	peptide	Peptide	agonist		primary	CALCR	calcr_human	Class B1 (Secretin)	Calcitonin receptors	established	parathyroid disease	approved	endogenous ligand	22461211
calcitonin salmon recombinant	peptide	Peptide	agonist		primary	CALCR	calcr_human	Class A (Rhodopsin)	Adrenoceptors	established	Paget's disease	approved		7610922
calcitonin salmon recombinant	peptide	Peptide	agonist		primary	CALCR	calcr_human	Class B1 (Secretin)	Calcitonin receptors	established	osteitis deformans	approved		7610922
calcitonin salmon recombinant	peptide	Peptide	agonist		primary	CALCR	calcr_human	Class B1 (Secretin)	Calcitonin receptors	established	postmenopausal osteoporosis	approved		7610922
candesartan cilexetil	small molecule	Peptide	antagonist		primary	AGTR1	agtr1_human	Class A (Rhodopsin)	Angiotensin receptors	established	Antihypertensive	approved		19436650|17588300
cangrelor	small molecule	Nucleotide	antagonist		primary	P2RY12	p2y12_human	Class A (Rhodopsin)	P2Y receptors	established	antithrombotic	approved		26402735
captodiame	small molecule	Aminergic	agonist		primary	DRD3	drd3_human	Class A (Rhodopsin)	Adrenoceptors	established	anxiolytic	approved		23863923
captodiame	small molecule	Aminergic	antagonist		primary	HTR2C	5ht2c_human	Class A (Rhodopsin)	Adrenoceptors	established	anxiolytic	approved		23863923
carbachol	small molecule	Aminergic	agonist		primary	CHRM1	acm1_human	Class A (Rhodopsin)	Acetylcholine receptors (muscarinic)	established	Antiglaucomic	approved		15059034
carbachol	small molecule	Aminergic	agonist		primary	CHRM2	acm2_human	Class A (Rhodopsin)	Acetylcholine receptors (muscarinic)	established	Antiglaucomic	approved		15485827|15333678|12948933|12505062|16181410
carbinoxamine	small molecule	Aminergic	antagonist		primary	HRH1	hrh1_human	Class A (Rhodopsin)	Histamine receptors	established	Anti-Allergic	approved		7513381|16574052|1143714|19761204|11752352
carboprost tromethamine	small molecule	Lipid	agonist		primary	PTGER1	pe2r1_human	Class A (Rhodopsin)	Prostanoid receptors	established	Abortifacient	approved		17016423|20519365|11338376|9462300
cariprazine	small molecule	Aminergic	partial agonist		primary	DRD2	drd2_human	Class A (Rhodopsin)	Dopamine receptors	established	schizophrenia	approved		23320989
cariprazine	small molecule	Aminergic	partial agonist		primary	DRD3	drd3_human	Class A (Rhodopsin)	Dopamine receptors	established	schizophrenia	approved		23320989
carphenazine	small molecule	Aminergic	antagonist		primary	DRD1	drd1_human	Class A (Rhodopsin)	Dopamine receptors	established	schizophrenia	approved		4889058|4887393|4861216
carphenazine	small molecule	Aminergic	antagonist		primary	DRD5	drd5_human	Class A (Rhodopsin)	Dopamine receptors	established	schizophrenia	approved		4889058|4887393|4861216
carphenazine	small molecule	Aminergic	antagonist		primary	DRD2	drd2_human	Class A (Rhodopsin)	Dopamine receptors	established	schizophrenia	approved		4889058|4887393|4861216|11752352
carteolol	small molecule	Aminergic	antagonist		primary	ADRB1	adrb1_human	Class A (Rhodopsin)	Adrenoceptors	established	Antiglaucomic	approved		11752352|15526107|10864881|16160085
carteolol	small molecule	Aminergic	antagonist		primary	ADRB2	adrb2_human	Class A (Rhodopsin)	Adrenoceptors	established	cardiovascular disease	approved		1349493|15526107|11752352
carvedilol	small molecule	Aminergic	antagonist		primary	ADRB1	adrb1_human	Class A (Rhodopsin)	Adrenoceptors	established	cardiovascular disease	approved		1712335|2575762|2577144|7908256
carvedilol	small molecule	Aminergic	antagonist		primary	ADRA1A	ada1a_human	Class A (Rhodopsin)	Adrenoceptors	established	congestive heart failure	approved		17139284|17016423
celiprolol	small molecule	Aminergic	agonist		primary	ADRB2	adrb2_human	Class A (Rhodopsin)	5-Hydroxytryptamine receptors	established	Antihypertensive	approved		17141277
celiprolol	small molecule	Aminergic	antagonist		primary	ADRB1	adrb1_human	Class A (Rhodopsin)	Adrenoceptors	established	Antihypertensive	approved		17384462|17141277|18636069
ceruletide	small molecule	Peptide	agonist	caerulein	primary	CCKAR	cckar_human	Class A (Rhodopsin)	Cholecystokinin receptors	established	Diagnostic	approved	withdrawn due to side effects	2087492|1620654|8182534|1356589|2587420|3440035
cetirizine	small molecule	Aminergic	antagonist		primary	HRH1	hrh1_human	Class A (Rhodopsin)	Histamine receptors	established	Anti-Allergic	approved		11752352|12787835|15286093|14505791|10597865|15942272
cetrorelix	peptide	Peptide	antagonist		primary	GNRHR	gnrhr_human	Class A (Rhodopsin)	Gonadotrophin-releasing hormone receptors	established	Antineoplastic	approved		11854630|12606421|14561652|14605254|16809153|11752352
cevimeline	small molecule	Aminergic	agonist		primary	CHRM3	acm3_human	Class A (Rhodopsin)	Acetylcholine receptors (muscarinic)	established	Parasympathomimetics	approved		17139284|17016423|18450949|11752352
cevimeline	small molecule	Aminergic	agonist		primary	CHRM1	acm1_human	Class A (Rhodopsin)	Acetylcholine receptors (muscarinic)	established	Parasympathomimetics	approved		17139284|17016423|8624083
chenodeoxycholic acid	small molecule	Aminergic	agonist		primary	NR1H4	nr1h4_human	Class A (Rhodopsin)	Acetylcholine receptors (muscarinic)	established	gall stones	approved		10334993
chlophedianol	small molecule	Aminergic	antagonist		primary	HRH1	hrh1_human	Class A (Rhodopsin)	Histamine receptors	established	Antitussive	approved		2905706
chlorcyclizine	small molecule	Aminergic	antagonist		primary	HRH1	hrh1_human	Class A (Rhodopsin)	Adrenoceptors	established	Anti-Allergic	approved		21058326
chloropyramine	small molecule	Aminergic	antagonist		primary	HRH1	hrh1_human	Class A (Rhodopsin)	Histamine receptors	established	Anti-Allergic	approved		19610651
chlorpheniramine	small molecule	Aminergic	antagonist		primary	HRH1	hrh1_human	Class A (Rhodopsin)	Histamine receptors	established	Anti-Allergic	approved		11736858
chlorpromazine	small molecule	Aminergic	antagonist		primary	HTR2A	5ht2a_human	Class A (Rhodopsin)	5-Hydroxytryptamine receptors	established	psychosis	approved		10821438|8593484
chlorpromazine	small molecule	Aminergic	antagonist		primary	DRD2	drd2_human	Class A (Rhodopsin)	Dopamine receptors	established	psychosis	approved		11103886|11873706|15694263|16867246|11752352|20643630|7908055|8524985
chlorprothixene	small molecule	Aminergic	antagonist		primary	HTR2B	5ht2b_human	Class A (Rhodopsin)	5-Hydroxytryptamine receptors	established	schizophrenia	approved		17139284|17016423
chlorprothixene	small molecule	Aminergic	antagonist		primary	HTR2C	5ht2c_human	Class A (Rhodopsin)	5-Hydroxytryptamine receptors	established	schizophrenia	approved		17139284|17016423
chlorprothixene	small molecule	Aminergic	antagonist		primary	DRD1	drd1_human	Class A (Rhodopsin)	Dopamine receptors	established	schizophrenia	approved		17139284|17016423|1830565
chlorprothixene	small molecule	Aminergic	antagonist		primary	DRD3	drd3_human	Class A (Rhodopsin)	Dopamine receptors	established	schizophrenia	approved		17139284|17016423|1830565
chlorprothixene	small molecule	Aminergic	antagonist		primary	HTR2A	5ht2a_human	Class A (Rhodopsin)	5-Hydroxytryptamine receptors	established	schizophrenia	approved		3774629|2891550
chlorprothixene	small molecule	Aminergic	antagonist		primary	DRD2	drd2_human	Class A (Rhodopsin)	Dopamine receptors	established	schizophrenia	approved		8101879|1830565|19091563|11752352
chorionic gonadotropin	protein	Protein	agonist		primary	LHCGR	lshr_human	Class A (Rhodopsin)	Glycoprotein hormone receptors	established	Antineoplastic	approved	endogenous ligand	20836886
chorionic gonadotropin	protein	Protein	agonist		primary	LHCGR	lshr_human	Class A (Rhodopsin)	Glycoprotein hormone receptors	established	stroke	approved	endogenous ligand	20836886
chorionic gonadotropin	protein	Protein	agonist		primary	LHCGR	lshr_human	Class A (Rhodopsin)	Glycoprotein hormone receptors	established	Fertility	approved	endogenous ligand	20836886
cimetidine	small molecule	Aminergic	antagonist		primary	HRH2	hrh2_human	Class A (Rhodopsin)	Histamine receptors	established	Antihistamines	approved		11752352|10950107|8863950|16723495
cimetidine	small molecule	Aminergic	antagonist		primary	HRH2	hrh2_human	Class A (Rhodopsin)	Histamine receptors	established	GI Anti-Ulcer ; antihistamines	approved		11752352|10950107|8863950|16723495
cinacalcet	small molecule	Ion	PAM		primary	CASR	casr_human	Class C (Glutamate)	Calcium-sensing receptors	established	hyperparathyroidism	approved		15794735|15864123|15884662|16030053|16109140|19461861|19261825|19181759|19056615|11752352
cinacalcet	small molecule	Ion	PAM		primary	CASR	casr_human	Class C (Glutamate)	Calcium-sensing receptors	established	Calcimimetics	approved		15794735|15864123|15884662|16030053|16109140|19461861|19261825|19181759|19056615|11752352
cinitapride	small molecule	Aminergic	antagonist		primary	HTR2A	5ht2a_human	Class A (Rhodopsin)	Vasopressin and oxytocin receptors	established	gastrointestinal disorders	approved		9211565|9562338
cinitapride	small molecule	Aminergic	agonist		primary	HTR1A	5ht1a_human	Class A (Rhodopsin)	Gonadotrophin-releasing hormone receptors	established	gastrointestinal disorders	approved		9211565|9562338
cinnarizine	small molecule	Aminergic	antagonist		primary	HRH1	hrh1_human	Class A (Rhodopsin)	Histamine receptors	established	Anti-Allergic	approved		11752352|2866055
cisapride	small molecule	Aminergic	agonist		primary	HTR4	5ht4r_human	Class A (Rhodopsin)	5-Hydroxytryptamine receptors	established	Parasympathomimetics	approved		10027842|10328995|10556228|11034583|11218067|11752352
clemastine	small molecule	Aminergic	antagonist		primary	HRH1	hrh1_human	Class A (Rhodopsin)	Histamine receptors	established	Anti-Allergic	approved		11752352|2890562|6701456|6387510|1678430|7513381|4074605|6449094|1266718|8930778
clenbuterol	small molecule	Aminergic	agonist		primary	ADRB2	adrb2_human	Class A (Rhodopsin)	Adrenoceptors	established	Bronchodilator	approved		11720783|12388476|1322047|1685013|17449161|11752352
clidinium	small molecule	Aminergic	antagonist		primary	CHRM1	acm1_human	Class A (Rhodopsin)	Acetylcholine receptors (muscarinic)	established	GI Anti-Ulcer ; anticholinergic; Antispasmodics	approved		17139284|17016423|11752352
clofedanol	small molecule	Aminergic	antagonist		primary	HRH1	hrh1_human	Class A (Rhodopsin)	Adrenoceptors	established	antitussive	approved		17139284|17016423|11752352|2905706
clonidine	small molecule	Aminergic	agonist		primary	ADRA2B	ada2b_human	Class A (Rhodopsin)	Adrenoceptors	established	diabetic neuropathy; ADHD; antimucositic	approved		28715875
clonidine	small molecule	Aminergic	agonist		primary	ADRA2C	ada2c_human	Class A (Rhodopsin)	Adrenoceptors	established	diabetic neuropathy; ADHD; antimucositic	approved		28715875
clonidine	small molecule	Aminergic	agonist		primary	ADRA2A	ada2a_human	Class A (Rhodopsin)	Adrenoceptors	established	diabetic neuropathy; ADHD; antimucositic	approved		11752127|12357167|15306201|14757140|12098614
clopidogrel	small molecule	Nucleotide	antagonist		primary	P2RY12	p2y12_human	Class A (Rhodopsin)	P2Y receptors	established	antiplatelet	approved		14668029|15199474|15269827|15291969|15308557|11752352|19463375|16835302|12615691
clopidogrel	small molecule	Nucleotide	antagonist		primary	P2RY12	p2y12_human	Class A (Rhodopsin)	P2Y receptors	established	antithrombotic	approved		14668029|15199474|15269827|15291969|15308557|11752352|19463375|16835302|12615691
clozapine	small molecule	Aminergic	antagonist		primary	DRD2	drd2_human	Class A (Rhodopsin)	Dopamine receptors	established	schizophrenia	approved		12769622|14575800|15286066|15781964|16040180|11752352
clozapine	small molecule	Aminergic	antagonist		primary	HTR2A	5ht2a_human	Class A (Rhodopsin)	5-Hydroxytryptamine receptors	established	schizophrenia	approved		12973385|14530903|14687870|14751426|15037867|7520908
cocaine	small molecule	Aminergic	agonist		secondary	DRD3	drd3_human	Class A (Rhodopsin)	Dopamine receptors	established	local anesthetic	approved		15351386
cocaine	small molecule	Peptide	agonist		secondary	OPRK1	oprk_human	Class A (Rhodopsin)	Opioid receptors	established	local anesthetic	approved		15351386|2840298
codeine	small molecule	Peptide	agonist		primary	OPRM1	oprm_human	Class A (Rhodopsin)	Opioid receptors	established	Analgesics	approved		15509185|17620111|8306082|11752352
codeine	small molecule	Peptide	agonist		primary	OPRD1	oprd_human	Class A (Rhodopsin)	Opioid receptors	established	Analgesics	approved		16386786|7885194|12067475|8119316|2156065|11752352
codeine	small molecule	Peptide	agonist		primary	OPRK1	oprk_human	Class A (Rhodopsin)	Opioid receptors	established	Analgesics	approved		17139284|17016423|17620111|7885194
conivaptan	small molecule	Peptide	antagonist		primary	AVPR2	v2r_human	Class A (Rhodopsin)	Vasopressin and oxytocin receptors	established	hyponatremia	approved		11752352|15659304|16843091|17919259|17202666|17592003|19695403|16522696|19057376|20054444|17428103|19663609
conivaptan	small molecule	Peptide	antagonist		primary	AVPR1A	v1ar_human	Class A (Rhodopsin)	Vasopressin and oxytocin receptors	established	hyponatremia	approved		11752352|17919259|17202666|17592003|19695403|16522696|19057376|20054444|17428103|19663609
corticorelin ovine triflutate	small molecule	Aminergic	agonist		primary	CRHR1	crfr1_human	Class A (Rhodopsin)	5-Hydroxytryptamine receptors	established	Diagnostic	approved	endogenous ligand	20809121
cosyntropin	peptide	Peptide	agonist		primary	MC2R	acthr_human	Class A (Rhodopsin)	Melanocortin receptors	established	Diagnostic	approved		15710205|2156274|20562554|11752352
cromolyn sodium	small molecule	Orphan	agonist	chromoglycate	primary	GPR35	gpr35_human	Class A (Rhodopsin)	Class A orphans	established	anti-allergenic	approved		20559017
cyclizine	small molecule	Aminergic	antagonist		primary	HRH1	hrh1_human	Class A (Rhodopsin)	Histamine receptors	established	Antiemetics	approved		11752352|1983158
cyclobenzaprine	small molecule	Aminergic	antagonist		primary	HTR2A	5ht2a_human	Class A (Rhodopsin)	5-Hydroxytryptamine receptors	established	Muscle Relaxants	approved		12498911|8884233
cyclobenzaprine	small molecule	Aminergic	antagonist		primary	HTR2A	5ht2a_human	Class A (Rhodopsin)	5-Hydroxytryptamine receptors	established	Anti-depressant	approved		12498911|8884233
cyclopentolate	small molecule	Aminergic	antagonist		primary	CHRM1	acm1_human	Class A (Rhodopsin)	Acetylcholine receptors (muscarinic)	established	Mydriatics	approved		17139284|17016423
cycrimine	small molecule	Aminergic	antagonist		primary	CHRM1	acm1_human	Class A (Rhodopsin)	Acetylcholine receptors (muscarinic)	established	Antiparkinson	approved		17139284|17016423|1267542|11752352
cyproheptadine	small molecule	Aminergic	antagonist		primary	HRH1	hrh1_human	Class A (Rhodopsin)	Histamine receptors	established	Anti-Allergic ; Appetite Stimulant	approved		11752352
cyproheptadine	small molecule	Aminergic	antagonist		primary	HTR2A	5ht2a_human	Class A (Rhodopsin)	5-Hydroxytryptamine receptors	established	Anti-Allergic ; Appetite Stimulant	approved		12233819|12498911|1358088|1403790|16418149
danazol	small molecule	Peptide	agonist		primary	GNRHR2	gnrr2_human	Class A (Rhodopsin)	Gonadotrophin-releasing hormone receptors	established	diabetic macular edema	approved		2404115
danazol	small molecule	Peptide	agonist		primary	GNRHR2	gnrr2_human	Class A (Rhodopsin)	Gonadotrophin-releasing hormone receptors	established	Antiendometriosis ; Antineoplastic	approved		2404115
danazol	small molecule	Peptide	agonist		primary	GNRHR	gnrhr_human	Class A (Rhodopsin)	Gonadotrophin-releasing hormone receptors	established	diabetic macular edema	approved		14571621|3004220|14605254|2404115
danazol	small molecule	Peptide	agonist		primary	GNRHR	gnrhr_human	Class A (Rhodopsin)	Gonadotrophin-releasing hormone receptors	established	Antiendometriosis ; Antineoplastic	approved		14571621|3004220|14605254|2404115
dapiprazole	small molecule	Aminergic	antagonist		primary	ADRA1B	ada1b_human	Class A (Rhodopsin)	Adrenoceptors	established	opthalmological	approved		17139284|17016423
dapiprazole	small molecule	Aminergic	antagonist		primary	ADRA1D	ada1d_human	Class A (Rhodopsin)	Adrenoceptors	established	opthalmological	approved		17139284|17016423
dapiprazole	small molecule	Aminergic	antagonist		primary	ADRA1A	ada1a_human	Class A (Rhodopsin)	Adrenoceptors	established	opthalmological	approved		17139284|17016423|9401944
darifenacin	small molecule	Aminergic	antagonist		primary	CHRM3	acm3_human	Class A (Rhodopsin)	Acetylcholine receptors (muscarinic)	established	overactive bladder	approved		20395537|19416629|18046909|11752352
degarelix	small molecule	Peptide	antagonist		primary	GNRHR	gnrhr_human	Class A (Rhodopsin)	Gonadotrophin-releasing hormone receptors	established	Antineoplastic	approved		20110043|20053189|19450172|15705170
desipramine	small molecule	Aminergic	antagonist		primary	HRH1	hrh1_human	Class A (Rhodopsin)	Histamine receptors	established	Anti-depressant	approved		10467920|7855217
desloratadine	small molecule	Aminergic	antagonist		primary	HRH1	hrh1_human	Class A (Rhodopsin)	Histamine receptors	established	Anti-Allergic	approved		15564772|7581058|8174605|11752352|18336052|17902729|12642846|18797058
desmopressin	peptide	Peptide	not available		primary	AVPR1A	v1ar_human	Class A (Rhodopsin)	Vasopressin and oxytocin receptors	established	Antidiuretic	approved		10731046|10594321|8957254|15613460
desmopressin	peptide	Peptide	not available		primary	AVPR1B	v1br_human	Class A (Rhodopsin)	Vasopressin and oxytocin receptors	established	Antidiuretic	approved		15613460|14971638|18655906
desmopressin	peptide	Peptide	agonist		primary	AVPR2	v2r_human	Class A (Rhodopsin)	Vasopressin and oxytocin receptors	established	Antidiuretic	approved		18761325|16333859|11752352
dexbrompheniramine	small molecule	Aminergic	antagonist		primary	HRH1	hrh1_human	Class A (Rhodopsin)	Histamine receptors	established	Anti-Allergic	approved		9691225|1680053|1970615|7714410|19085565|11752352
dexchlorpheniramine	small molecule	Aminergic	antagonist		primary	HRH1	hrh1_human	Class A (Rhodopsin)	Histamine receptors	established	sunburn	approved		374215
dexmedetomidine	small molecule	Aminergic	agonist		primary	ADRA2B	ada2b_human	Class A (Rhodopsin)	Adrenoceptors	established	Analgesics	approved		15306201
dexmedetomidine	small molecule	Aminergic	agonist		primary	ADRA2C	ada2c_human	Class A (Rhodopsin)	Adrenoceptors	established	Antineoplastic	approved		15306201
dexmedetomidine	small molecule	Aminergic	agonist		primary	ADRA2A	ada2a_human	Class A (Rhodopsin)	Adrenoceptors	established	Analgesics; Hypnotics and Sedatives	approved		11752127|11834617|14583739|15087625|15306201|17692748
dezocine	small molecule	Peptide	partial agonist		primary	OPRK1	oprk_human	Class A (Rhodopsin)	Opioid receptors	established	Analgesics	approved		17139284|17016423|16433932|11752352
dezocine	small molecule	Peptide	partial agonist		primary	OPRM1	oprm_human	Class A (Rhodopsin)	Opioid receptors	established	Analgesics	approved		9399970|11702089|10958085|12513698|9972766|1361946
dicyclomine	small molecule	Aminergic	antagonist		primary	CHRM1	acm1_human	Class A (Rhodopsin)	Acetylcholine receptors (muscarinic)	established	Antispasmodics	approved		17139284|17016423|19533734|11752352
difenoxin	small molecule	Peptide	agonist		primary	OPRM1	oprm_human	Class A (Rhodopsin)	Opioid receptors	established	recurrent infection of the gastrointestinal tract	approved		8386327
dihydrocodeine	small molecule	Peptide	agonist		primary	OPRM1	oprm_human	Class A (Rhodopsin)	Opioid receptors	established	Analgesics	approved		12665158
dihydroergotamine	small molecule	Aminergic	agonist		primary	HTR1B	5ht1b_human	Class A (Rhodopsin)	5-Hydroxytryptamine receptors	established	Anti-migraine	approved		10455274|14744615|1660351|8622623|9650800
dihydroergotamine	small molecule	Aminergic	agonist		primary	HTR1B	5ht1b_human	Class A (Rhodopsin)	5-Hydroxytryptamine receptors	established	Anti-migraine	approved		10455274|14744615|1660351|8622623|9650800
dihydroergotamine	small molecule	Aminergic	agonist		primary	HTR1D	5ht1d_human	Class A (Rhodopsin)	5-Hydroxytryptamine receptors	established	Anti-migraine	approved		11752352|9605573|1379707|1324091|12558771|1407010|14744615
dihydroergotamine	small molecule	Aminergic	agonist		primary	HTR1D	5ht1d_human	Class A (Rhodopsin)	5-Hydroxytryptamine receptors	established	Anti-migraine	approved		11752352|9605573|1379707|1324091|12558771|1407010|14744615
dimenhydrinate	small molecule	Aminergic	antagonist		primary	HRH1	hrh1_human	Class A (Rhodopsin)	Histamine receptors	established	Antiemetics	approved		11752352|11835984
dimetindene	small molecule	Aminergic	antagonist		primary	CHRM2	acm2_human	Class A (Rhodopsin)	5-Hydroxytryptamine receptors	established	Anti-Allergic	approved		8608784
dimetindene	small molecule	Aminergic	antagonist		primary	HRH1	hrh1_human	Class A (Rhodopsin)	Acetylcholine receptors (muscarinic)	established	Anti-Allergic	approved		20800486|8608784
dinoprost tromethamine	small molecule	Lipid	agonist		primary	PTGIR	pi2r_human	Class A (Rhodopsin)	Prostanoid receptors	established	Abortifacient	approved		17139284|17016423|11752352
dinoprostone	small molecule	Lipid	agonist		primary	PTGER4	pe2r4_human	Class A (Rhodopsin)	Prostanoid receptors	established	Abortifacient	approved		16545798|18715952|20599704|19788928|17329241
dinoprostone	small molecule	Lipid	agonist		primary	PTGER1	pe2r1_human	Class A (Rhodopsin)	Prostanoid receptors	established	Abortifacient	approved		18715952|20599704|19788928|17329241
dinoprostone	small molecule	Lipid	agonist		primary	PTGER3	pe2r3_human	Class A (Rhodopsin)	Prostanoid receptors	established	Abortifacient	approved		18715952|20599704|19788928|17329241
dinoprostone	small molecule	Lipid	agonist		primary	PTGER2	pe2r2_human	Class A (Rhodopsin)	Prostanoid receptors	established	Abortifacient	approved		18715952|20599704|19788928|17329241|11752352
diphemanil	small molecule	Aminergic	antagonist		primary	CHRM3	acm3_human	Class A (Rhodopsin)	Acetylcholine receptors (muscarinic)	established	Bronchodilator	approved		6450282
diphenhydramine	small molecule	Aminergic	antagonist		primary	HRH1	hrh1_human	Class A (Rhodopsin)	Histamine receptors	established	Anti-Allergic ; Hypnotics and sedatives; Antiemetics; Antipruritics; Antitussives	approved		11752352|17169617|16702624|17390763|17196194|17329841|2878016
diphenidol	small molecule	Aminergic	antagonist		primary	CHRM2	acm2_human	Class A (Rhodopsin)	Acetylcholine receptors (muscarinic)	established	Antiemetics	approved		10497897|9851542|9454790|9059856|8050463|12185001|10530931|1863523
diphenidol	small molecule	Aminergic	antagonist		primary	CHRM3	acm3_human	Class A (Rhodopsin)	Acetylcholine receptors (muscarinic)	established	Antiemetics	approved		17139284|17016423|12185001|10530931|1863523
diphenidol	small molecule	Aminergic	antagonist		primary	CHRM1	acm1_human	Class A (Rhodopsin)	Acetylcholine receptors (muscarinic)	established	Antiemetics	approved		17139284|17016423|1863523
diphenoxylate	small molecule	Peptide	agonist		primary	OPRM1	oprm_human	Class A (Rhodopsin)	Opioid receptors	established	Antidiuretic	approved		11752352|18192961|10202212|8583364|8386327
diphenylpyraline	small molecule	Aminergic	antagonist		primary	HRH1	hrh1_human	Class A (Rhodopsin)	Histamine receptors	established	Anti-Allergic	approved		17139284|17016423|1912125|1678430|18977145|15627433|11752352
dipivefrin	small molecule	Aminergic	agonist		primary	ADRB2	adrb2_human	Class A (Rhodopsin)	Adrenoceptors	established	Antiglaucomic	approved		11752352|17622774|17417877|17597612
dipivefrin	small molecule	Aminergic	agonist		primary	ADRA2A	ada2a_human	Class A (Rhodopsin)	Adrenoceptors	established	opthalmological	approved		17139284|17016423
dipivefrin	small molecule	Aminergic	agonist		primary	ADRA1A	ada1a_human	Class A (Rhodopsin)	Adrenoceptors	established	Antiglaucomic	approved		17603545|17658513
dobutamine	small molecule	Aminergic	agonist		primary	ADRB1	adrb1_human	Class A (Rhodopsin)	Adrenoceptors	established	Cardiotonic	approved		12098582|15564877|16325050|16627864|11752352
dopamine	small molecule	Aminergic	agonist		primary	ADRB1	adrb1_human	Class A (Rhodopsin)	Adrenoceptors	established	hypotension	approved	endogenous ligand	23241039
doxacurium	small molecule	Aminergic	antagonist		primary	CHRM2	acm2_human	Class A (Rhodopsin)	Acetylcholine receptors (muscarinic)	established	Muscle Relaxants	approved		9523819
doxacurium	small molecule	Aminergic	antagonist		primary	CHRM2	acm2_human	Class A (Rhodopsin)	Acetylcholine receptors (muscarinic)	established	Muscle Relaxants	approved		9523819
doxazosin	small molecule	Aminergic	antagonist		primary	ADRA1A	ada1a_human	Class A (Rhodopsin)	Adrenoceptors	established	Anticholesteremic ; Antihypertensive ; Vasodilator	approved		15573147|8736427|14767264|9205965|16225542|19002123|17070143|10393471|11752352
doxazosin	small molecule	Aminergic	antagonist		primary	ADRA1B	ada1b_human	Class A (Rhodopsin)	Adrenoceptors	established	Anticholesteremic ; Antihypertensive ; Vasodilator	approved		18231614|19002123|17070143|10393471
doxazosin	small molecule	Aminergic	antagonist		primary	ADRA1D	ada1d_human	Class A (Rhodopsin)	Adrenoceptors	established	Anticholesteremic ; Antihypertensive ; Vasodilator	approved		18231614|19002123|17070143|10393471
doxepin	small molecule	Aminergic	antagonist		primary	HRH1	hrh1_human	Class A (Rhodopsin)	Histamine receptors	established	Hypnotics and Sedatives	approved		15286093|7238574|15255990|3011460|6086881|7855217|19179941|17685877|2141000|11752352
doxepin	small molecule	Aminergic	antagonist		primary	HRH2	hrh2_human	Class A (Rhodopsin)	Histamine receptors	established	Hypnotics and Sedatives	approved		2897127|2141000
doxepin	small molecule	Aminergic	antagonist		primary	CHRM1	acm1_human	Class A (Rhodopsin)	Acetylcholine receptors (muscarinic)	established	Hypnotics and Sedatives	approved		7855217|19179941|2329499|2141000
doxepin	small molecule	Aminergic	antagonist		primary	CHRM2	acm2_human	Class A (Rhodopsin)	Acetylcholine receptors (muscarinic)	established	Hypnotics and Sedatives	approved		7855217|2329499|2141000
doxepin	small molecule	Aminergic	antagonist		primary	CHRM3	acm3_human	Class A (Rhodopsin)	Acetylcholine receptors (muscarinic)	established	Hypnotics and Sedatives	approved		7855217|2329499|2141000
doxepin	small molecule	Aminergic	antagonist		primary	CHRM4	acm4_human	Class A (Rhodopsin)	Acetylcholine receptors (muscarinic)	established	Hypnotics and Sedatives	approved		7855217|2329499|2141000
doxepin	small molecule	Aminergic	antagonist		primary	CHRM5	acm5_human	Class A (Rhodopsin)	Acetylcholine receptors (muscarinic)	established	Hypnotics and Sedatives	approved		7855217|2329499|2141000
doxepin	small molecule	Aminergic	antagonist		primary	HTR2B	5ht2b_human	Class A (Rhodopsin)	5-Hydroxytryptamine receptors	established	Hypnotics and Sedatives	approved		7855217|309138
doxepin	small molecule	Aminergic	antagonist		primary	HTR2C	5ht2c_human	Class A (Rhodopsin)	5-Hydroxytryptamine receptors	established	Hypnotics and Sedatives	approved		7855217|309138
doxepin	small molecule	Aminergic	antagonist		primary	HTR2A	5ht2a_human	Class A (Rhodopsin)	5-Hydroxytryptamine receptors	established	Hypnotics and Sedatives	approved		7855217|309138|19179941
doxylamine	small molecule	Aminergic	antagonist		primary	HRH1	hrh1_human	Class A (Rhodopsin)	Histamine receptors	established	Antihistamine; for nausea and vomiting of pregnancy	approved		17139284|17016423|11752352
doxylamine	small molecule	Aminergic	antagonist		primary	HRH1	hrh1_human	Class A (Rhodopsin)	Histamine receptors	established	Anti-Allergic ; Antiemetics; Antitussive ; Hypnotics and Sedatives	approved		17139284|17016423|11752352
dronabinol	small molecule	Lipid	agonist		primary	CNR1	cnr1_human	Class A (Rhodopsin)	Cannabinoid receptors	established	Analgesics	approved		17139284|17016423|12686391|11204352|11752352
dronabinol	small molecule	Lipid	agonist		primary	CNR1	cnr1_human	Class A (Rhodopsin)	Cannabinoid receptors	established	Appetite stimulant	approved		17139284|17016423|12686391|11204352|11752352
dronedarone	small molecule	Aminergic	antagonist		primary	ADRA1A	ada1a_human	Class A (Rhodopsin)	Adrenoceptors	established	Anti-Arrhythmia	approved		17389667
dronedarone	small molecule	Aminergic	antagonist		primary	ADRB1	adrb1_human	Class A (Rhodopsin)	Adrenoceptors	established	Anti-Arrhythmia	approved		17389667
dronedarone	small molecule	Aminergic	antagonist		primary	ADRA1A	ada1a_human	Class A (Rhodopsin)	Adrenoceptors	established	Anti-Arrhythmia	approved		17389667
dronedarone	small molecule	Aminergic	antagonist		primary	ADRB1	adrb1_human	Class A (Rhodopsin)	Adrenoceptors	established	Anti-Arrhythmia	approved		17389667
droperidol	small molecule	Aminergic	antagonist		primary	HTR2A	5ht2a_human	Class A (Rhodopsin)	5-Hydroxytryptamine receptors	established	psychosis	approved		2527092
droperidol	small molecule	Aminergic	antagonist		primary	DRD2	drd2_human	Class A (Rhodopsin)	Dopamine receptors	established	Adjuvants; Anesthesia	approved		1549935|2527092|14633536|20358234
droxidopa	small molecule	Aminergic	agonist		primary	ADRA1A	ada1a_human	Class A (Rhodopsin)	Adrenoceptors	established	orthostatic hypotension	approved		11482743|17266602|20412040|9138687|8825367
droxidopa	small molecule	Aminergic	agonist		primary	ADRA1D	ada1d_human	Class A (Rhodopsin)	Adrenoceptors	established	orthostatic hypotension	approved		17266602|20412040|7582530|7674815
droxidopa	small molecule	Aminergic	agonist		primary	ADRA1B	ada1b_human	Class A (Rhodopsin)	Adrenoceptors	established	orthostatic hypotension	approved		17266602|20412040|7773533|8166240
droxidopa	small molecule	Aminergic	agonist		primary	ADRB3	adrb3_human	Class A (Rhodopsin)	Adrenoceptors	established	orthostatic hypotension	approved		19434307|9464897|19110970|18064417
droxidopa	small molecule	Aminergic	agonist		primary	ADRA2A	ada2a_human	Class A (Rhodopsin)	Adrenoceptors	established	orthostatic hypotension	approved		21173850|18680204|11306720
droxidopa	small molecule	Aminergic	agonist		primary	ADRA2B	ada2b_human	Class A (Rhodopsin)	Adrenoceptors	established	orthostatic hypotension	approved		21173850|18680204|18064417
droxidopa	small molecule	Aminergic	agonist		primary	ADRA2C	ada2c_human	Class A (Rhodopsin)	Adrenoceptors	established	orthostatic hypotension	approved		21173850|18680204|8590979
droxidopa	small molecule	Aminergic	agonist		primary	ADRB1	adrb1_human	Class A (Rhodopsin)	Adrenoceptors	established	orthostatic hypotension	approved		9464897|19110970|18064417
droxidopa	small molecule	Aminergic	agonist		primary	ADRB2	adrb2_human	Class A (Rhodopsin)	Adrenoceptors	established	orthostatic hypotension	approved		9464897|9666280|7969507|19110970|18064417
dulaglutide	protein	Peptide	agonist		primary	GLP1R	glp1r_human	Class B1 (Secretin)	Glucagon receptor family	established	Antidiabetic	approved		25367716
eletriptan	small molecule	Aminergic	agonist		primary	HTR1B	5ht1b_human	Class A (Rhodopsin)	5-Hydroxytryptamine receptors	established	Anti-migraine	approved		10193663|11050304|11069595|11513839|12384251|11752352
eletriptan	small molecule	Aminergic	agonist		primary	HTR1F	5ht1f_human	Class A (Rhodopsin)	5-Hydroxytryptamine receptors	established	Anti-migraine	approved		10193663|11834243|15185063
eletriptan	small molecule	Aminergic	agonist		primary	HTR1D	5ht1d_human	Class A (Rhodopsin)	5-Hydroxytryptamine receptors	established	Anti-migraine	approved		11752352|10193663|15821444|11513839|12498013|11152011
eluxadoline	small molecule	Peptide	agonist		primary	OPRD1	oprd_human	Class A (Rhodopsin)	Opioid receptors	established	irritable bowel syndrome	approved		25261794
eluxadoline	small molecule	Peptide	agonist		primary	OPRM1	oprm_human	Class A (Rhodopsin)	Opioid receptors	established	irritable bowel syndrome	approved		25261794|23583433
emedastine	small molecule	Aminergic	antagonist		primary	HRH1	hrh1_human	Class A (Rhodopsin)	Histamine receptors	established	Anti-Allergic	approved		7714409|7714410|9747899|19558341|15553105|18714531|11752352
ephedrine	small molecule	Aminergic	not available		primary	ADRA1A	ada1a_human	Class A (Rhodopsin)	Adrenoceptors	established	Central Nervous System Stimulants	approved		17405867|12557268|10592235
epinastine	small molecule	Aminergic	antagonist		primary	HRH2	hrh2_human	Class A (Rhodopsin)	Histamine receptors	established	Anti-Allergic	approved		16131920
epinastine	small molecule	Aminergic	antagonist		primary	HRH1	hrh1_human	Class A (Rhodopsin)	Histamine receptors	established	Anti-Allergic	approved		17534605|1972625|11752352
epinephrine	small molecule	Aminergic	agonist	adrenaline	primary	ADRA2A	ada2a_human	Class A (Rhodopsin)	Adrenoceptors	established	Anesthetics	approved	endogenous ligand	11306720|10742288|9836297|1980236|18680204|18064417
epinephrine	small molecule	Aminergic	agonist	adrenaline	primary	ADRB2	adrb2_human	Class A (Rhodopsin)	Adrenoceptors	established	Anesthetics	approved	endogenous ligand	11752352|17622774|17417877|17597612
epinephrine	small molecule	Aminergic	agonist	adrenaline	primary	ADRB1	adrb1_human	Class A (Rhodopsin)	Adrenoceptors	established	Anesthetics	approved	endogenous ligand	11752352|17622774|17541557
epinephrine	small molecule	Aminergic	agonist	adrenaline	primary	ADRA1A	ada1a_human	Class A (Rhodopsin)	Adrenoceptors	established	Anesthetics	approved	endogenous ligand	17603545|17658513|20412040|20857090
epinephrine	small molecule	Aminergic	agonist	adrenaline	primary	ADRA2B	ada2b_human	Class A (Rhodopsin)	Adrenoceptors	established	Anesthetics	approved	endogenous ligand	1979424|11728431|11053214|1980236|18064417
epinephrine	small molecule	Aminergic	agonist	adrenaline	primary	ADRA1B	ada1b_human	Class A (Rhodopsin)	Adrenoceptors	established	Anesthetics	approved	endogenous ligand	20954794|19730427|20412040|20857090
epoprostenol	small molecule	Lipid	agonist		primary	PTGIR	pi2r_human	Class A (Rhodopsin)	Prostanoid receptors	established	Antihypertensive ; Platelet Aggregation Inhibitors	approved		19302827|12297509|20522800|11752352
eprosartan	small molecule	Peptide	antagonist		primary	AGTR1	agtr1_human	Class A (Rhodopsin)	Angiotensin receptors	established	Antihypertensive	approved		11752352|12927226|10856732|12540520|9602957|12782193|12184062|12766389|12517247|18093407|11320369
ergoloid	small molecule	Aminergic	agonist	co-dergocrine mesilate	primary	ADRA1B	ada1b_human	Class A (Rhodopsin)	Adrenoceptors	established	cardiovascular disease	approved		8786706|2869188
ergoloid	small molecule	Aminergic	agonist	co-dergocrine mesilate	primary	ADRA1D	ada1d_human	Class A (Rhodopsin)	Adrenoceptors	established	cardiovascular disease	approved		8786706|2869188
ergoloid	small molecule	Aminergic	agonist		primary	ADRA2B	ada2b_human	Class A (Rhodopsin)	Adrenoceptors	established	cardiovascular disease	approved		8786706|2869188
ergoloid	small molecule	Aminergic	agonist		primary	ADRA2C	ada2c_human	Class A (Rhodopsin)	Adrenoceptors	established	cardiovascular disease	approved		8786706|2869188
ergoloid	small molecule	Aminergic	agonist		primary	ADRA1A	ada1a_human	Class A (Rhodopsin)	Adrenoceptors	established	Nootropic ; Vasodilator	approved		8786706|2869188
ergoloid	small molecule	Aminergic	agonist		primary	ADRA2A	ada2a_human	Class A (Rhodopsin)	Adrenoceptors	established	Nootropic ; Vasodilator	approved		8786706|2869188
ergonovine	small molecule	Aminergic	agonist	ergometrine	primary	ADRA1A	ada1a_human	Class A (Rhodopsin)	Adrenoceptors	established	antihaemorrhagic	approved		2897449|19933260
ergotamine	small molecule	Aminergic	agonist		primary	ADRA1D	ada1d_human	Class A (Rhodopsin)	Adrenoceptors	established	Anti-migraine	approved		18066532
ergotamine	small molecule	Aminergic	agonist		primary	ADRA2C	ada2c_human	Class A (Rhodopsin)	Adrenoceptors	established	Anti-migraine	approved		18066532
ergotamine	small molecule	Aminergic	agonist		primary	ADRA1B	ada1b_human	Class A (Rhodopsin)	Adrenoceptors	established	Anti-migraine	approved		18066532
ergotamine	small molecule	Aminergic	agonist		primary	HTR1B	5ht1b_human	Class A (Rhodopsin)	5-Hydroxytryptamine receptors	established	Anti-migraine	approved		10188968|10455274|11015308|15224175
ergotamine	small molecule	Aminergic	agonist		primary	HTR1D	5ht1d_human	Class A (Rhodopsin)	5-Hydroxytryptamine receptors	established	Anti-migraine	approved		12558771|8384716|1407010|14504136|1646776
ergotamine	small molecule	Aminergic	agonist		primary	ADRA2B	ada2b_human	Class A (Rhodopsin)	Adrenoceptors	established	Anti-migraine	approved		17139284|17016423
ergotamine	small molecule	Aminergic	agonist		primary	ADRA2A	ada2a_human	Class A (Rhodopsin)	Adrenoceptors	established	Anti-migraine	approved		17139284|17016423|18066532
ergotamine	small molecule	Aminergic	agonist		primary	ADRA1A	ada1a_human	Class A (Rhodopsin)	Adrenoceptors	established	Anti-migraine	approved		17139284|17016423|18066532
esmolol	small molecule	Aminergic	antagonist		primary	ADRB1	adrb1_human	Class A (Rhodopsin)	Adrenoceptors	established	Anti-Arrhythmia	approved		11752352|7612051|7957532|2568748|2894187|1975995
etelcalcetide	peptide	Ion	agonist	amg 416, velcalcetide, kai-4169, ono-5163	primary	CASR	casr_human	Class C (Glutamate)	Calcium-sensing receptors	established	parathyroid disorders	approved	new fda approval in Feb 2017	24235081
ethopropazine	small molecule	Aminergic	antagonist		primary	CHRM1	acm1_human	Class A (Rhodopsin)	Acetylcholine receptors (muscarinic)	established	Antidyskinetics	approved		17016423|2904117|2236897|11752352
ethylmorphine	small molecule	Aminergic	agonist		primary	OPRM1	oprm_human	Class A (Rhodopsin)	Histamine receptors	established	Analgesics	approved		16530171|16580639|16580848|16682505|11752352
etomidate	small molecule	Aminergic	PAM		primary	ADRA2B	ada2b_human	Class A (Rhodopsin)	Adrenoceptors	established	Anesthetics; Intravenous	approved		20496522|14508322
exenatide	peptide	Peptide	agonist		primary	GLP1R	glp1r_human	Class B1 (Secretin)	Glucagon receptor family	established	Antidiabetic	approved		16722815|17292977|17353295|16534527|17379930|20649595|15331551|15495988|15700891|16341288|16627399|11752352
exendin-4	peptide	Peptide	agonist		primary	GLP1R	glp1r_human	Class B1 (Secretin)	Glucagon receptor family	established	Antidiabetic	approved		16374859
famotidine	small molecule	Aminergic	antagonist		primary	HRH2	hrh2_human	Class A (Rhodopsin)	Histamine receptors	established	acid reducer	approved		11752352|17273750|16723495|16702624|16513821|12832840|12509588|2067140|1646056|19578661|18310651
famotidine	small molecule	Aminergic	antagonist		primary	HRH2	hrh2_human	Class A (Rhodopsin)	Histamine receptors	established	gastric ulcer and gastroesophageal reflux	approved		11752352|17273750|16723495|16702624|16513821|12832840|12509588|2067140|1646056|19578661|18310651
famotidine	small molecule	Aminergic	antagonist		primary	HRH2	hrh2_human	Class A (Rhodopsin)	Histamine receptors	established	acid reducer	approved		11752352|17273750|16723495|16702624|16513821|12832840|12509588|2067140|1646056|19578661|18310651
fenoldopam	small molecule	Aminergic	agonist		primary	DRD1	drd1_human	Class A (Rhodopsin)	Dopamine receptors	established	Antihypertensive	approved		11752352|19293728|8103596
fenoldopam	small molecule	Aminergic	agonist		primary	DRD5	drd5_human	Class A (Rhodopsin)	Dopamine receptors	established	Antihypertensive	approved		17139284|17016423|19293728|8103596
fenoterol	small molecule	Aminergic	agonist		primary	ADRB2	adrb2_human	Class A (Rhodopsin)	Adrenoceptors	established	Bronchodilator ; Tocolytic	approved		11730729|16324695|6203844|8777955|8911881|11752352
fentanyl	small molecule	Peptide	agonist		primary	OPRM1	oprm_human	Class A (Rhodopsin)	Opioid receptors	established	Analgesics	approved		15589524|16114980|16332149|16376082|16797997|11752352|19403616
fentanyl	small molecule	Peptide	agonist		primary	OPRM1	oprm_human	Class A (Rhodopsin)	Opioid receptors	established	adjuvant to anesthesia	approved		15589524|16114980|16332149|16376082|16797997|11752352|19403616
fentanyl	small molecule	Peptide	agonist		primary	OPRM1	oprm_human	Class A (Rhodopsin)	Opioid receptors	established	Analgesics	approved		15589524|16114980|16332149|16376082|16797997|11752352|19403616
fentanyl	small molecule	Peptide	agonist		primary	OPRM1	oprm_human	Class A (Rhodopsin)	Opioid receptors	established	Analgesics	approved		15589524|16114980|16332149|16376082|16797997|11752352|19403616
fentanyl	small molecule	Peptide	agonist		primary	OPRM1	oprm_human	Class A (Rhodopsin)	Opioid receptors	established	Analgesics	approved		15589524|16114980|16332149|16376082|16797997|11752352|19403616
fentanyl	small molecule	Peptide	agonist		primary	OPRM1	oprm_human	Class A (Rhodopsin)	Opioid receptors	established	Analgesics	approved		15589524|16114980|16332149|16376082|16797997|11752352|19403616
fentanyl	small molecule	Peptide	agonist		primary	OPRM1	oprm_human	Class A (Rhodopsin)	Opioid receptors	established	Analgesics	approved		15589524|16114980|16332149|16376082|16797997|11752352|19403616
fentanyl	small molecule	Peptide	agonist		primary	OPRM1	oprm_human	Class A (Rhodopsin)	Opioid receptors	established	Analgesics	approved		15589524|16114980|16332149|16376082|16797997|11752352|19403616
fentanyl	small molecule	Peptide	agonist		primary	OPRM1	oprm_human	Class A (Rhodopsin)	Opioid receptors	established	Analgesics	approved		15589524|16114980|16332149|16376082|16797997|11752352|19403616
fentanyl	small molecule	Peptide	agonist		primary	OPRM1	oprm_human	Class A (Rhodopsin)	Opioid receptors	established	Analgesics	approved		15589524|16114980|16332149|16376082|16797997|11752352|19403616
fentanyl	small molecule	Peptide	agonist		primary	OPRM1	oprm_human	Class A (Rhodopsin)	Opioid receptors	established	Analgesics	approved		15589524|16114980|16332149|16376082|16797997|11752352|19403616
fentanyl	small molecule	Peptide	agonist		primary	OPRD1	oprd_human	Class A (Rhodopsin)	Opioid receptors	established	Analgesics	approved		15665994|15828941|15868528|16372825|16861092|19403616
fentanyl	small molecule	Peptide	agonist		primary	OPRD1	oprd_human	Class A (Rhodopsin)	Opioid receptors	established	adjuvant to anesthesia	approved		15665994|15828941|15868528|16372825|16861092|19403616
fentanyl	small molecule	Peptide	agonist		primary	OPRD1	oprd_human	Class A (Rhodopsin)	Opioid receptors	established	Analgesics	approved		15665994|15828941|15868528|16372825|16861092|19403616
fentanyl	small molecule	Peptide	agonist		primary	OPRD1	oprd_human	Class A (Rhodopsin)	Opioid receptors	established	Analgesics	approved		15665994|15828941|15868528|16372825|16861092|19403616
fentanyl	small molecule	Peptide	agonist		primary	OPRD1	oprd_human	Class A (Rhodopsin)	Opioid receptors	established	Analgesics	approved		15665994|15828941|15868528|16372825|16861092|19403616
fentanyl	small molecule	Peptide	agonist		primary	OPRD1	oprd_human	Class A (Rhodopsin)	Opioid receptors	established	Analgesics	approved		15665994|15828941|15868528|16372825|16861092|19403616
fentanyl	small molecule	Peptide	agonist		primary	OPRD1	oprd_human	Class A (Rhodopsin)	Opioid receptors	established	Analgesics	approved		15665994|15828941|15868528|16372825|16861092|19403616
fentanyl	small molecule	Peptide	agonist		primary	OPRD1	oprd_human	Class A (Rhodopsin)	Opioid receptors	established	Analgesics	approved		15665994|15828941|15868528|16372825|16861092|19403616
fentanyl	small molecule	Peptide	agonist		primary	OPRD1	oprd_human	Class A (Rhodopsin)	Opioid receptors	established	Analgesics	approved		15665994|15828941|15868528|16372825|16861092|19403616
fentanyl	small molecule	Peptide	agonist		primary	OPRD1	oprd_human	Class A (Rhodopsin)	Opioid receptors	established	Analgesics	approved		15665994|15828941|15868528|16372825|16861092|19403616
fentanyl	small molecule	Peptide	agonist		primary	OPRD1	oprd_human	Class A (Rhodopsin)	Opioid receptors	established	Analgesics	approved		15665994|15828941|15868528|16372825|16861092|19403616
fesoterodine	small molecule	Aminergic	antagonist		primary	CHRM2	acm2_human	Class A (Rhodopsin)	Acetylcholine receptors (muscarinic)	established	prostate adenocarcinoma	approved		19029429
fesoterodine	small molecule	Aminergic	antagonist		primary	CHRM3	acm3_human	Class A (Rhodopsin)	Acetylcholine receptors (muscarinic)	established	overactive bladder syndrome	approved		11752352|12076307
fexofenadine	small molecule	Aminergic	antagonist		primary	HRH1	hrh1_human	Class A (Rhodopsin)	Histamine receptors	established	Anti-Allergic	approved		11752352|10864400|15352500|12712828|15286093|10597865|18336052|18797058|19545214|9506246
fingolimod	small molecule	Lipid	agonist		primary	S1PR1	s1pr1_human	Class A (Rhodopsin)	Lysophospholipid (S1P) receptors	established	Multiple Sclerosis	approved		16374859
fingolimod	small molecule	Lipid	agonist		primary	S1PR5	s1pr5_human	Class A (Rhodopsin)	Lysophospholipid (S1P) receptors	established	Multiple Sclerosis	approved		23579459|23579456
flavoxate	small molecule	Aminergic	antagonist		primary	CHRM2	acm2_human	Class A (Rhodopsin)	Acetylcholine receptors (muscarinic)	established	Antispasmodics	approved		17139284|17016423|19002123|10858873|3247311
flavoxate	small molecule	Aminergic	antagonist		primary	CHRM1	acm1_human	Class A (Rhodopsin)	Acetylcholine receptors (muscarinic)	established	Antispasmodics	approved		17139284|17016423|3247311
flibanserin	small molecule	Aminergic	agonist		primary	HTR1A	5ht1a_human	Class A (Rhodopsin)	5-Hydroxytryptamine receptors	established	sexual dysfunction	approved		12890707|12177684|26412054
flunarizine	small molecule	Aminergic	antagonist		primary	HRH1	hrh1_human	Class A (Rhodopsin)	Histamine receptors	established	Anticonvulsants; Vasodilator	approved		17139284|17016423|20493137
flupentixol	small molecule	Aminergic	antagonist		primary	CHRM1	acm1_human	Class A (Rhodopsin)	Acetylcholine receptors (muscarinic)	established	Antipsychotic	approved		7052344
flupentixol	small molecule	Aminergic	antagonist		primary	HTR2A	5ht2a_human	Class A (Rhodopsin)	Dopamine receptors	established	Antipsychotic	approved		17111172
flupentixol	small molecule	Aminergic	antagonist		primary	DRD2	drd2_human	Class A (Rhodopsin)	5-Hydroxytryptamine receptors	established	Antipsychotic	approved		11752352|11873706|6149133|7498321|1674528|8797192|17111172
flupentixol	small molecule	Aminergic	antagonist		primary	DRD1	drd1_human	Class A (Rhodopsin)	Dopamine receptors	established	Antipsychotic	approved		17139284|17016423|10531405|17111172
fluphenazine	small molecule	Aminergic	antagonist		primary	DRD1	drd1_human	Class A (Rhodopsin)	Dopamine receptors	established	schizophrenia	approved		11752352|11113312|10531405|11873706
fluphenazine	small molecule	Aminergic	antagonist		primary	DRD2	drd2_human	Class A (Rhodopsin)	Dopamine receptors	established	schizophrenia	approved		11873706|7508675|7828655|11752352
fluphenazine decanoate	small molecule	Aminergic	antagonist		primary	DRD2	drd2_human	Class A (Rhodopsin)	Dopamine receptors	established	psychosis	approved		7828655
fluphenazine enanthate	small molecule	Aminergic	antagonist		primary	DRD2	drd2_human	Class A (Rhodopsin)	Dopamine receptors	established	psychosis	approved		7828655
fluspirilene	small molecule	Aminergic	antagonist		primary	DRD2	drd2_human	Class A (Rhodopsin)	Dopamine receptors	established	schizophrenia	approved		17139284|17016423|11752352|11842444|8935801
follitropin	protein	Protein	agonist		primary	FSHR	fshr_human	Class A (Rhodopsin)	Glycoprotein hormone receptors	established	Fertility	approved	endogenous ligand	11299519|7755615|2108722|8319832|8070368|18020563|11752352
follitropin	protein	Protein	agonist		primary	FSHR	fshr_human	Class A (Rhodopsin)	Glycoprotein hormone receptors	established	Fertility	approved	endogenous ligand	11299519|7755615|2108722|8319832|8070368|18020563|11752352
follitropin	protein	Protein	agonist		primary	FSHR	fshr_human	Class A (Rhodopsin)	Glycoprotein hormone receptors	established	Fertility	approved	endogenous ligand	11299519|7755615|2108722|8319832|8070368|18020563|11752352
forasartan	small molecule	Peptide	antagonist		primary	AGTR1	agtr1_human	Class A (Rhodopsin)	Angiotensin receptors	established	Antihypertensive	approved		11569611|8981065|9156352|11752352
formoterol	small molecule	Aminergic	agonist		primary	ADRB2	adrb2_human	Class A (Rhodopsin)	Adrenoceptors	established	Bronchodilator	approved		12090787|14662724|16432501|2544117|7675115|11752352|9506248|14720051|18686730|1718682|17594727
formoterol	small molecule	Aminergic	agonist		primary	ADRB2	adrb2_human	Class A (Rhodopsin)	Adrenoceptors	established	Anti-Asthmatic	approved		12090787|14662724|16432501|2544117|7675115|11752352|9506248|14720051|18686730|1718682|17594727
formoterol	small molecule	Aminergic	agonist		primary	ADRB2	adrb2_human	Class A (Rhodopsin)	Adrenoceptors	established	Bronchodilator	approved		12090787|14662724|16432501|2544117|7675115|11752352|9506248|14720051|18686730|1718682|17594727
formoterol	small molecule	Aminergic	agonist		primary	ADRB2	adrb2_human	Class A (Rhodopsin)	Adrenoceptors	established	chronic obstructive pulmonary disease (COPD)	approved		12090787|14662724|16432501|2544117|7675115|11752352|9506248|14720051|18686730|1718682|17594727
formoterol	small molecule	Aminergic	agonist		primary	ADRB2	adrb2_human	Class A (Rhodopsin)	Adrenoceptors	established	Bronchodilator	approved		12090787|14662724|16432501|2544117|7675115|11752352|9506248|14720051|18686730|1718682|17594727
formoterol	small molecule	Aminergic	agonist		primary	ADRB2	adrb2_human	Class A (Rhodopsin)	Adrenoceptors	established	Anti-Asthmatic	approved		12090787|14662724|16432501|2544117|7675115|11752352|9506248|14720051|18686730|1718682|17594727
formoterol	small molecule	Aminergic	agonist		primary	ADRB2	adrb2_human	Class A (Rhodopsin)	Adrenoceptors	established	chronic obstructive pulmonary disease (COPD)	approved		12090787|14662724|16432501|2544117|7675115|11752352|9506248|14720051|18686730|1718682|17594727
formoterol	small molecule	Aminergic	agonist		primary	ADRB2	adrb2_human	Class A (Rhodopsin)	Adrenoceptors	established	Anti-Asthmatic ; COPD	approved		12090787|14662724|16432501|2544117|7675115|11752352|9506248|14720051|18686730|1718682|17594727
frovatriptan	small molecule	Aminergic	agonist		primary	HTR1D	5ht1d_human	Class A (Rhodopsin)	5-Hydroxytryptamine receptors	established	Anti-migraine	approved		11752352|11735616|12028320|11152011|10883409|15185063|15311727|9700983|18360605|15342617|12028322
frovatriptan	small molecule	Aminergic	agonist		primary	HTR1B	5ht1b_human	Class A (Rhodopsin)	5-Hydroxytryptamine receptors	established	Anti-migraine	approved		11752352|15311727|12028320|9700983|11735616|17190530|11152011|10883409|18001261|18360605|15342617|12028322
gamma hydroxybutyric acid	small molecule	Amino acid	agonist		primary	GABBR1	gabr1_human	Class C (Glutamate)	GABAB receptors	established	Hypnotics and Sedatives	approved	endogenous ligand	15745703
gamma hydroxybutyric acid	small molecule	Amino acid	agonist		primary	GABBR2	gabr2_human	Class C (Glutamate)	GABAB receptors	established	Hypnotics and Sedatives	approved	endogenous ligand	15745703
ganirelix acetate	small molecule	Peptide	antagonist		primary	GNRHR	gnrhr_human	Class A (Rhodopsin)	Acetylcholine receptors (muscarinic)	established	for prevention of premature ovulation in fertility treatment	approved		15932933
ganirelix acetate	small molecule	Peptide	antagonist		primary	GNRHR	gnrhr_human	Class A (Rhodopsin)	Gonadotrophin-releasing hormone receptors	established	Fertility	approved		15932933
glucagon	peptide	Peptide	agonist		primary	GCGR	glr_human	Class B1 (Secretin)	Glucagon receptor family	established	for prevention of hypoglycemia	approved	endogenous ligand	17623014| 17620721
glucagon	peptide	Peptide	agonist		primary	GCGR	glr_human	Class B1 (Secretin)	Glucagon receptor family	established	hypoglycemia	approved	endogenous ligand	17623014| 17620721
glucagon	peptide	Peptide	agonist		primary	GCGR	glr_human	Class B1 (Secretin)	Glucagon receptor family	established	Antidiabetic	approved	endogenous ligand	17623014| 17620721
glucagon	peptide	Peptide	agonist		primary	GCGR	glr_human	Class B1 (Secretin)	Glucagon receptor family	established	Antihypoglycemic	approved	endogenous ligand	17623014| 17620721
glycopyrrolate	small molecule	Aminergic	antagonist		primary	CHRM1	acm1_human	Class A (Rhodopsin)	Acetylcholine receptors (muscarinic)	established	Antineoplastic	approved		8249551
glycopyrrolate	small molecule	Aminergic	antagonist		primary	CHRM1	acm1_human	Class A (Rhodopsin)	Acetylcholine receptors (muscarinic)	established	chronic obstructive pulmonary disease (COPD)	approved		8249551
glycopyrrolate	small molecule	Aminergic	antagonist		primary	CHRM1	acm1_human	Class A (Rhodopsin)	Acetylcholine receptors (muscarinic)	established	chronic obstructive pulmonary disease (COPD)	approved		8249551
glycopyrrolate	small molecule	Aminergic	antagonist		primary	CHRM1	acm1_human	Class A (Rhodopsin)	Acetylcholine receptors (muscarinic)	established	chronic obstructive pulmonary disease (COPD)	approved		8249551
glycopyrronium	small molecule	Aminergic	antagonist		primary	ADRB2	adrb2_human	Class A (Rhodopsin)	Adrenoceptors	established	chronic obstructive pulmonary disease (COPD)	approved		28767773
gonadorelin	small molecule	Peptide	agonist		primary	GNRHR2	gnrr2_human	Class A (Rhodopsin)	Gonadotrophin-releasing hormone receptors	established	Fertility	approved	endogenous ligand	16973761
gonadorelin	small molecule	Peptide	agonist		primary	GNRHR	gnrhr_human	Class A (Rhodopsin)	Gonadotrophin-releasing hormone receptors	established	Fertility	approved	endogenous ligand	15967801|16962597|16973761|17002488|17068198|11752352
goserelin	peptide	Peptide	agonist		primary	GNRHR	gnrhr_human	Class A (Rhodopsin)	Gonadotrophin-releasing hormone receptors	established	Antineoplastic	approved		20053189
goserelin	peptide	Protein	agonist		primary	LHCGR	lshr_human	Class A (Rhodopsin)	Glycoprotein hormone receptors	established	Antineoplastic s; Hormonal	approved		17139284|17016423|20053189
guanabenz	small molecule	Aminergic	agonist		primary	ADRA2A	ada2a_human	Class A (Rhodopsin)	Adrenoceptors	established	Antihypertensive	approved		8263811|7903385|8819507|15265636|9050980
guanfacine	small molecule	Aminergic	agonist		primary	ADRA2A	ada2a_human	Class A (Rhodopsin)	Adrenoceptors	established	ADHD	approved		10942848|17173664|15928018|11164065|1356794|20331927
haloperidol	small molecule	Aminergic	antagonist		primary	DRD2	drd2_human	Class A (Rhodopsin)	Dopamine receptors	established	psychosis	approved		27578530
haloperidol	small molecule	Aminergic	antagonist		primary	DRD2	drd2_human	Class A (Rhodopsin)	Dopamine receptors	established	schizophrenia	approved		15894081|16132064|17134027|11752352|16730699|17316700|7520908|20643630
hexocyclium	small molecule	Aminergic	antagonist		primary	CHRM1	acm1_human	Class A (Rhodopsin)	Acetylcholine receptors (muscarinic)	established	digestive system disease	approved		8075869
hexocyclium	small molecule	Aminergic	antagonist		primary	CHRM3	acm3_human	Class A (Rhodopsin)	Acetylcholine receptors (muscarinic)	established	digestive system disease	approved		8075869
histamine	small molecule	Aminergic	agonist		primary	HRH1	hrh1_human	Class A (Rhodopsin)	Histamine receptors	established	Anti-migraine	approved	endogenous ligand	16648669|17114052|17222324|17336292|17478759
histamine	small molecule	Aminergic	agonist		primary	HRH2	hrh2_human	Class A (Rhodopsin)	Adrenoceptors	established	for diagnosis of gastric acid secretory function	approved	endogenous ligand	17334413|17359382|11752352
histrelin	small molecule	Peptide	agonist		primary	GNRHR	gnrhr_human	Class A (Rhodopsin)	Gonadotrophin-releasing hormone receptors	established	Antineoplastic	approved		10969915|9177416
homatropine methylbromide	small molecule	Aminergic	antagonist		primary	CHRM5	acm5_human	Class A (Rhodopsin)	Acetylcholine receptors (muscarinic)	established	GI Anti-Ulcer ; Antimuscarinics	approved		17139284|17016423|11752352
homatropine methylbromide	small molecule	Aminergic	antagonist		primary	CHRM1	acm1_human	Class A (Rhodopsin)	Acetylcholine receptors (muscarinic)	established	GI Anti-Ulcer ; Antimuscarinics	approved		17139284|17016423|20085574|11124384
homatropine methylbromide	small molecule	Aminergic	antagonist		primary	CHRM2	acm2_human	Class A (Rhodopsin)	Acetylcholine receptors (muscarinic)	established	GI Anti-Ulcer ; Antimuscarinics	approved		17139284|17016423|2612581|20085574|11124384
homatropine methylbromide	small molecule	Aminergic	antagonist		primary	CHRM4	acm4_human	Class A (Rhodopsin)	Acetylcholine receptors (muscarinic)	established	GI Anti-Ulcer ; Antimuscarinics	approved		17139284|17016423|6893558
homatropine methylbromide	small molecule	Aminergic	antagonist		primary	CHRM3	acm3_human	Class A (Rhodopsin)	Acetylcholine receptors (muscarinic)	established	GI Anti-Ulcer ; Antimuscarinics	approved		17139284|17016423|6893558|11124384
hydrocodone	small molecule	Peptide	agonist		primary	OPRM1	oprm_human	Class A (Rhodopsin)	Opioid receptors	established	Analgesics	approved		11752352|10640321|16291875|2849950|14600248|20665209|18606504
hydrocodone	small molecule	Peptide	agonist		primary	OPRM1	oprm_human	Class A (Rhodopsin)	Opioid receptors	established	Analgesics	approved		11752352|10640321|16291875|2849950|14600248|20665209|18606504
hydrocodone	small molecule	Peptide	agonist		primary	OPRM1	oprm_human	Class A (Rhodopsin)	Opioid receptors	established	Analgesics	approved		11752352|10640321|16291875|2849950|14600248|20665209|18606504
hydrocodone	small molecule	Peptide	agonist		primary	OPRM1	oprm_human	Class A (Rhodopsin)	Opioid receptors	established	Analgesics	approved		11752352|10640321|16291875|2849950|14600248|20665209|18606504
hydrocodone	small molecule	Peptide	agonist		primary	OPRM1	oprm_human	Class A (Rhodopsin)	Opioid receptors	established	Analgesics	approved		11752352|10640321|16291875|2849950|14600248|20665209|18606504
hydrocodone	small molecule	Peptide	agonist		primary	OPRD1	oprd_human	Class A (Rhodopsin)	Opioid receptors	established	Analgesics	approved		16291875|14600248|11752352
hydrocodone	small molecule	Peptide	agonist		primary	OPRD1	oprd_human	Class A (Rhodopsin)	Opioid receptors	established	Analgesics	approved		16291875|14600248|11752352
hydrocodone	small molecule	Peptide	agonist		primary	OPRD1	oprd_human	Class A (Rhodopsin)	Opioid receptors	established	Analgesics	approved		16291875|14600248|11752352
hydrocodone	small molecule	Peptide	agonist		primary	OPRD1	oprd_human	Class A (Rhodopsin)	Opioid receptors	established	Analgesics	approved		16291875|14600248|11752352
hydrocodone	small molecule	Peptide	agonist		primary	OPRD1	oprd_human	Class A (Rhodopsin)	Opioid receptors	established	Analgesics	approved		16291875|14600248|11752352
hydromorphone	small molecule	Peptide	agonist		primary	OPRM1	oprm_human	Class A (Rhodopsin)	Opioid receptors	established	Analgesics	approved		11869661|12479250|11305075|18789923
hydromorphone	small molecule	Peptide	agonist		primary	OPRK1	oprk_human	Class A (Rhodopsin)	Opioid receptors	established	Analgesics	approved		17139284|17016423|16433932
hydromorphone	small molecule	Peptide	agonist		primary	OPRD1	oprd_human	Class A (Rhodopsin)	Opioid receptors	established	Analgesics	approved		9301669|2849950|7511163|17658959|2478994|11752352
hydroxyzine	small molecule	Aminergic	antagonist		primary	HRH1	hrh1_human	Class A (Rhodopsin)	Histamine receptors	established	Antipruritics; Anxiolytics sedatives and hypnotics	approved		11752352|17222324|19057127|18781943|1979798
hyoscyamine	small molecule	Aminergic	antagonist		primary	CHRM2	acm2_human	Class A (Rhodopsin)	Adrenoceptors	established	Antispasmodics	approved		17139284|17016423|11495349
hyoscyamine	small molecule	Aminergic	antagonist		primary	CHRM1	acm1_human	Class A (Rhodopsin)	5-Hydroxytryptamine receptors	established	Antispasmodics	approved		17139284|17016423|9732369
icatibant	small molecule	Peptide	antagonist		primary	BDKRB2	bkrb2_human	Class A (Rhodopsin)	Bradykinin receptors	established	hereditary angioedema	approved		14514033|11752352
icosapent	small molecule	Lipid	agonist		secondary	FFAR1	ffar1_human	Class A (Rhodopsin)	Free fatty acid receptors	established	hypertriglyceridemia	approved		16214394
iloperidone	small molecule	Aminergic	antagonist		primary	DRD2	drd2_human	Class A (Rhodopsin)	Dopamine receptors	established	Antipsychotic ; atypical	approved		8997630|12861482
iloperidone	small molecule	Aminergic	antagonist		primary	HTR2A	5ht2a_human	Class A (Rhodopsin)	5-Hydroxytryptamine receptors	established	Antipsychotic ; atypical	approved		8997630|12861482
iloprost	small molecule	Lipid	agonist		primary	PTGDR2	pd2r2_human	Class A (Rhodopsin)	Prostanoid receptors	established	Antihypertensive	approved		9579725
iloprost	small molecule	Lipid	agonist		primary	PTGIR	pi2r_human	Class A (Rhodopsin)	Prostanoid receptors	established	Antihypertensive	approved		11792366|1375507|17257398|17273558|2456096|15163595|20395700|19683911|19475782
iloprost	small molecule	Lipid	agonist		primary	PTGER1	pe2r1_human	Class A (Rhodopsin)	Prostanoid receptors	established	Antihypertensive	approved		11999132|11739243
indacaterol	small molecule	Aminergic	agonist		primary	ADRB2	adrb2_human	Class A (Rhodopsin)	Adrenoceptors	established	Bronchodilator	approved		16022567
indoramin	small molecule	Aminergic	not available		primary	ADRA1B	ada1b_human	Class A (Rhodopsin)	Adrenoceptors	established	Antihypertensive	approved		7536677
indoramin	small molecule	Aminergic	not available		primary	ADRA1A	ada1a_human	Class A (Rhodopsin)	Adrenoceptors	established	Antihypertensive	approved		7536677
indoramin	small molecule	Aminergic	not available		primary	ADRA1D	ada1d_human	Class A (Rhodopsin)	Adrenoceptors	established	Antihypertensive	approved		7536677
ipratropium	small molecule	Aminergic	antagonist		primary	CHRM1	acm1_human	Class A (Rhodopsin)	Acetylcholine receptors (muscarinic)	established	chronic obstructive pulmonary disease (COPD)	approved		15987237
ipratropium	small molecule	Aminergic	antagonist		primary	CHRM2	acm2_human	Class A (Rhodopsin)	Acetylcholine receptors (muscarinic)	established	chronic obstructive pulmonary disease (COPD)	approved		15987237
ipratropium	small molecule	Aminergic	antagonist		primary	CHRM3	acm3_human	Class A (Rhodopsin)	Acetylcholine receptors (muscarinic)	established	chronic obstructive pulmonary disease (COPD)	approved		15987237
irbesartan	small molecule	Peptide	antagonist		primary	AGTR1	agtr1_human	Class A (Rhodopsin)	Angiotensin receptors	established	Antihypertensive	approved		11752352|17408613|15030294|11486244|14716205|7843749|10069682|10075381|10082498|10373224|10822210|18627212|15101793
isoetharine	small molecule	Aminergic	antagonist		primary	ADRB1	adrb1_human	Class A (Rhodopsin)	Dopamine receptors	established	Anti-Asthmatic	approved		6125600
isoetharine	small molecule	Aminergic	agonist		primary	ADRB1	adrb1_human	Class A (Rhodopsin)	Adrenoceptors	established	Bronchodilator	approved		6125600
isometheptene	small molecule	Aminergic	agonist		primary	ADRA1A	ada1a_human	Class A (Rhodopsin)	Adrenoceptors	established	migraines	approved		15094323|3129549
isometheptene	small molecule	Aminergic	agonist		primary	ADRA1A	ada1a_human	Class A (Rhodopsin)	Adrenoceptors	established	Anti-migraine	approved		15094323|3129549
isopropamide	small molecule	Aminergic	antagonist		primary	CHRM1	acm1_human	Class A (Rhodopsin)	Acetylcholine receptors (muscarinic)	established	digestive system disease	approved		3580704|29133
isopropamide	small molecule	Aminergic	antagonist		primary	CHRM3	acm3_human	Class A (Rhodopsin)	Acetylcholine receptors (muscarinic)	established	digestive system disease	approved		3580704|29133
isoproterenol	small molecule	Aminergic	agonist		primary	ADRB2	adrb2_human	Class B1 (Secretin)	Corticotropin-releasing factor receptors	established	cardiovascular ; Anti-Asthmatic	approved		10988267
isoproterenol	small molecule	Aminergic	agonist		primary	ADRB2	adrb2_human	Class A (Rhodopsin)	Adrenoceptors	established	Bronchodilator ; Cardiotonic	approved		10988267
isoproterenol	small molecule	Aminergic	agonist		primary	ADRB1	adrb1_human	Class A (Rhodopsin)	Thyrotropin-releasing hormone receptors	established	cardiovascular ; Anti-Asthmatic	approved		11791000
isoproterenol	small molecule	Aminergic	agonist		primary	ADRB1	adrb1_human	Class A (Rhodopsin)	Adrenoceptors	established	Bronchodilator ; Cardiotonic	approved		11791000
isothipendyl	small molecule	Aminergic	antagonist		primary	HRH1	hrh1_human	Class A (Rhodopsin)	5-Hydroxytryptamine receptors	established	antipruritic	approved		8546983
itraconazole	small molecule	Protein	antagonist		primary	SMO	smo_human	Class F (Frizzled)	Frizzled	established	Antineoplastic	approved		20385363
ketobemidone	small molecule	Peptide	agonist		primary	OPRK1	oprk_human	Class A (Rhodopsin)	Opioid receptors	established	Analgesics	approved		8153059
ketobemidone	small molecule	Aminergic	agonist		primary	OPRD1	oprd_human	Class A (Rhodopsin)	Histamine receptors	established	Analgesics	approved		8153059
ketobemidone	small molecule	Aminergic	agonist		primary	OPRM1	oprm_human	Class A (Rhodopsin)	Histamine receptors	established	Analgesics	approved		8878254|8153059
ketotifen	small molecule	Aminergic	antagonist		primary	HRH1	hrh1_human	Class A (Rhodopsin)	Histamine receptors	established	Anti-Allergic	approved		7893266|1434122|16404130|8836617|8101246|18490184|11752352
labetalol	small molecule	Aminergic	antagonist		primary	ADRA2A	ada2a_human	Class A (Rhodopsin)	Adrenoceptors	established	cardiovascular disease	approved		6355664
labetalol	small molecule	Aminergic	antagonist		primary	ADRA2B	ada2b_human	Class A (Rhodopsin)	Adrenoceptors	established	cardiovascular disease	approved		6355664
labetalol	small molecule	Aminergic	antagonist		primary	ADRA2C	ada2c_human	Class A (Rhodopsin)	Adrenoceptors	established	cardiovascular disease	approved		6355664
labetalol	small molecule	Aminergic	antagonist		primary	ADRB2	adrb2_human	Class A (Rhodopsin)	Adrenoceptors	established	Antihypertensive	approved		1361547|2907566|11752352|6355664|19879818|8104240|7684671
labetalol	small molecule	Aminergic	antagonist		primary	ADRB1	adrb1_human	Class A (Rhodopsin)	Adrenoceptors	established	Antihypertensive	approved		1687367|6151824|6355664|7286847|11752352|19879818|8104240|7684671
labetalol	small molecule	Aminergic	antagonist		primary	ADRA1D	ada1d_human	Class A (Rhodopsin)	Adrenoceptors	established	cardiovascular disease	approved		2696507|10529655
labetalol	small molecule	Aminergic	antagonist		primary	ADRB3	adrb3_human	Class A (Rhodopsin)	Adrenoceptors	established	cardiovascular disease	approved		2696507|10529655
labetalol	small molecule	Aminergic	antagonist		primary	ADRA1A	ada1a_human	Class A (Rhodopsin)	Adrenoceptors	established	Antihypertensive	approved		2696507|10529655
labetalol	small molecule	Aminergic	antagonist		primary	ADRA1B	ada1b_human	Class A (Rhodopsin)	Adrenoceptors	established	Antihypertensive	approved		2696507|10529655
lanreotide	peptide	Peptide	agonist		primary	SSTR1	ssr1_human	Class A (Rhodopsin)	Somatostatin receptors	established	acromegaly	approved		15103227
lanreotide	peptide	Peptide	agonist		primary	SSTR5	ssr5_human	Class A (Rhodopsin)	Somatostatin receptors	established	acromegaly	approved		26416534
lanreotide	peptide	Peptide	agonist		primary	SSTR2	ssr2_human	Class A (Rhodopsin)	Somatostatin receptors	established	Antineoplastic	approved		26416534
latanoprost	small molecule	Lipid	agonist		primary	PTGFR	pf2r_human	Class A (Rhodopsin)	Prostanoid receptors	established	Antiglaucomic	approved		16249494|14646172|15037111|9733584|12204699|11752352
latanoprost	small molecule	Lipid	agonist		primary	PTGFR	pf2r_human	Class A (Rhodopsin)	Prostanoid receptors	established	Antiglaucomic	approved		16249494|14646172|15037111|9733584|12204699|11752352
latanoprost	small molecule	Lipid	agonist		primary	PTGFR	pf2r_human	Class A (Rhodopsin)	Prostanoid receptors	established	Antiglaucomic	approved		16249494|14646172|15037111|9733584|12204699|11752352
latanoprost	small molecule	Lipid	agonist		primary	PTGFR	pf2r_human	Class A (Rhodopsin)	Prostanoid receptors	established	Antiglaucomic	approved		16249494|14646172|15037111|9733584|12204699|11752352
leuprolide	peptide	Peptide	agonist		primary	GNRHR	gnrhr_human	Class A (Rhodopsin)	Gonadotrophin-releasing hormone receptors	established	Antineoplastic	approved		16809153|10687850|9625809|15758569|10394541
leuprolide	peptide	Peptide	agonist		primary	GNRHR	gnrhr_human	Class A (Rhodopsin)	Gonadotrophin-releasing hormone receptors	established	Antineoplastic ; endometriosis	approved		16809153|10687850|9625809|15758569|10394541
leuprolide	peptide	Peptide	agonist		primary	GNRHR	gnrhr_human	Class A (Rhodopsin)	Gonadotrophin-releasing hormone receptors	established	Antineoplastic ; endometriosis	approved		16809153|10687850|9625809|15758569|10394541
leuprolide	peptide	Peptide	agonist		primary	GNRHR	gnrhr_human	Class A (Rhodopsin)	Gonadotrophin-releasing hormone receptors	established	Antineoplastic ; endometriosis	approved		16809153|10687850|9625809|15758569|10394541
leuprolide	peptide	Peptide	agonist		primary	GNRHR	gnrhr_human	Class A (Rhodopsin)	Gonadotrophin-releasing hormone receptors	established	Alzheimer's disease	approved		16809153|10687850|9625809|15758569|10394541
levallorphan	small molecule	Peptide	antagonist		primary	OPRM1	oprm_human	Class A (Rhodopsin)	Opioid receptors	established	Opiate Antagonists	approved		8968334|7723747|9016350|8819494|9862398
levobunolol	small molecule	Aminergic	antagonist		primary	ADRB2	adrb2_human	Class A (Rhodopsin)	Adrenoceptors	established	Antiglaucomic	approved		11752352|6147147|11572462|7928182|1351412|2892662|2891463
levobunolol	small molecule	Aminergic	antagonist		primary	ADRB1	adrb1_human	Class A (Rhodopsin)	Adrenoceptors	established	Antiglaucomic	approved		2891463|7928182|10864881|11572462|1351412|2892662
levocabastine	small molecule	Aminergic	antagonist		primary	NTSR2	ntr2_human	Class A (Rhodopsin)	Neurotensin receptors	established	Anti-Allergic	approved		11723247|8647296|9080465
levocabastine	small molecule	Aminergic	antagonist		primary	HRH1	hrh1_human	Class A (Rhodopsin)	Histamine receptors	established	Anti-Allergic	approved		11752352|10631382|8647296|9627096|9551716|11915520
levocetirizine	small molecule	Aminergic	antagonist		primary	HRH1	hrh1_human	Class A (Rhodopsin)	Histamine receptors	established	Anti-Allergic	approved		21639816|18336052
levodopa	small molecule	Aminergic	agonist		primary	DRD2	drd2_human	Class A (Rhodopsin)	Dopamine receptors	established	Antiparkinson	approved		17553470|15710490|15824260|15728856|18549347|11978145|9633680
levodopa	small molecule	Aminergic	agonist		primary	DRD2	drd2_human	Class A (Rhodopsin)	Dopamine receptors	established	Antiparkinson	approved		17553470|15710490|15824260|15728856|18549347|11978145|9633680
levodopa	small molecule	Aminergic	agonist		primary	DRD1	drd1_human	Class A (Rhodopsin)	Dopamine receptors	established	Antiparkinson	approved		18549347|11978145|9633680
levodopa	small molecule	Aminergic	agonist		primary	DRD3	drd3_human	Class A (Rhodopsin)	Dopamine receptors	established	Antiparkinson	approved		18549347|11978145|9633680
levodopa	small molecule	Aminergic	agonist		primary	DRD4	drd4_human	Class A (Rhodopsin)	Dopamine receptors	established	Antiparkinson	approved		18549347|11978145|9633680
levodopa	small molecule	Aminergic	agonist		primary	DRD5	drd5_human	Class A (Rhodopsin)	Dopamine receptors	established	Antiparkinson	approved		18549347|11978145|9633680
levodopa	small molecule	Aminergic	agonist		primary	DRD1	drd1_human	Class A (Rhodopsin)	Dopamine receptors	established	Antiparkinson	approved		18549347|11978145|9633680
levodopa	small molecule	Aminergic	agonist		primary	DRD3	drd3_human	Class A (Rhodopsin)	Dopamine receptors	established	Antiparkinson	approved		18549347|11978145|9633680
levodopa	small molecule	Aminergic	agonist		primary	DRD4	drd4_human	Class A (Rhodopsin)	Dopamine receptors	established	Antiparkinson	approved		18549347|11978145|9633680
levodopa	small molecule	Aminergic	agonist		primary	DRD5	drd5_human	Class A (Rhodopsin)	Dopamine receptors	established	Antiparkinson	approved		18549347|11978145|9633680
levomepromazine	small molecule	Aminergic	antagonist		primary	DRD4	drd4_human	Class A (Rhodopsin)	Dopamine receptors	established	psychosis	approved	Approved prior to 1982 and then discontinued	2870716
levomepromazine	small molecule	Aminergic	antagonist		primary	DRD2	drd2_human	Class A (Rhodopsin)	Dopamine receptors	established	psychosis	approved	Approved prior to 1982 and then discontinued	2870716
levomepromazine	small molecule	Aminergic	antagonist		primary	DRD3	drd3_human	Class A (Rhodopsin)	Dopamine receptors	established	psychosis	approved	Approved prior to 1982 and then discontinued	10741754
levomepromazine	small molecule	Aminergic	antagonist		primary	DRD3	drd3_human	Class A (Rhodopsin)	Dopamine receptors	established	schizophrenia	approved	Approved prior to 1982 and then discontinued	10741754
levomepromazine	small molecule	Aminergic	antagonist		primary	HTR2B	5ht2b_human	Class A (Rhodopsin)	5-Hydroxytryptamine receptors	established	schizophrenia	approved	Approved prior to 1982 and then discontinued	15701205
levomethadyl acetate	small molecule	Peptide	agonist		primary	OPRM1	oprm_human	Class A (Rhodopsin)	Opioid receptors	established	Analgesics	approved		9360954|2471291|10911931|11561100|11752352
levonordefrin	small molecule	Aminergic	agonist		primary	ADRA1A	ada1a_human	Class A (Rhodopsin)	Adrenoceptors	established	decongestant	approved		19326476
levonordefrin	small molecule	Aminergic	agonist		primary	ADRA1A	ada1a_human	Class A (Rhodopsin)	Adrenoceptors	established	nasal decongestant	approved		19326476
levorphanol	small molecule	Peptide	agonist		primary	OPRM1	oprm_human	Class A (Rhodopsin)	Opioid receptors	established	Analgesics	approved		12975489|17039381
levosalbutamol	small molecule	Aminergic	agonist		primary	ADRB2	adrb2_human	Class A (Rhodopsin)	Adrenoceptors	established	Anti-Asthmatic	approved		21453221
liraglutide	protein	Peptide	agonist		primary	GLP1R	glp1r_human	Class B1 (Secretin)	Glucagon receptor family	established	Antidiabetic	approved		14678021|18333889
liraglutide	protein	Peptide	agonist		primary	GLP1R	glp1r_human	Class B1 (Secretin)	Glucagon receptor family	established	Antidiabetic	approved		14678021|18333889
liraglutide	protein	Peptide	agonist		primary	GLP1R	glp1r_human	Class B1 (Secretin)	Glucagon receptor family	established	Antidiabetic	approved		14678021|18333889
lisdexamfetamine	small molecule	Aminergic	antagonist		primary	TAAR1	taar1_human	Class A (Rhodopsin)	Trace amine receptors	established	Central Nervous System Stimulants	approved		17016423|11752352
lisdexamfetamine	small molecule	Aminergic	antagonist		primary	ADRA1B	ada1b_human	Class A (Rhodopsin)	Adrenoceptors	established	Central Nervous System Stimulants	approved		17016423|11752352
lisuride	small molecule	Aminergic	agonist		primary	HTR1A	5ht1a_human	Class A (Rhodopsin)	5-Hydroxytryptamine receptors	established	Antiparkinson	approved		11224054|18691132|12373423|1678728|1783326|2887435
lisuride	small molecule	Aminergic	agonist		primary	DRD2	drd2_human	Class A (Rhodopsin)	Dopamine receptors	established	Antiparkinson	approved		11752352|18691132
lisuride	small molecule	Aminergic	agonist		primary	DRD1	drd1_human	Class A (Rhodopsin)	Dopamine receptors	established	Antiparkinson	approved		17139284|17016423|18691132
lixisenatide	small molecule	Peptide	agonist		primary	GLP1R	glp1r_human	Class B1 (Secretin)	Glucagon receptor family	established	Antidiabetic	approved		25119443
lofexidine	small molecule	Aminergic	agonist		primary	ADRA2B	ada2b_human	Class A (Rhodopsin)	Adrenoceptors	established	opiate withdrawal	approved		1357064|10598217
lofexidine	small molecule	Aminergic	agonist		primary	ADRA2C	ada2c_human	Class A (Rhodopsin)	Adrenoceptors	established	opiate withdrawal	approved		1357064|10598217
lofexidine	small molecule	Aminergic	agonist		primary	ADRA2A	ada2a_human	Class A (Rhodopsin)	Adrenoceptors	established	opiate withdrawal	approved		1357064|10598217|10882840
loperamide	small molecule	Peptide	agonist		primary	OPRM1	oprm_human	Class A (Rhodopsin)	Opioid receptors	established	Antidiuretic	approved		10087042|14592702|8488368|11752352|6319884|18284554
loratadine	small molecule	Aminergic	antagonist		primary	HRH1	hrh1_human	Class A (Rhodopsin)	Histamine receptors	established	Anti-Asthmatic	approved		11752352|1303772|7581058|8174605|10597865|15942272|1303773|9444440|1977506|11291777
lorcaserin	small molecule	Aminergic	agonist		primary	HTR2C	5ht2c_human	Class A (Rhodopsin)	5-Hydroxytryptamine receptors	established	Anti-obesity	approved		16625817|16259227
losartan	small molecule	Peptide	antagonist		primary	AGTR1	agtr1_human	Class A (Rhodopsin)	Angiotensin receptors	established	Antihypertensive ; for Diabetic neuropathy	approved		11752352|15026875|15991937|12710529|12719755|15573751
losartan	small molecule	Peptide	antagonist		primary	AGTR1	agtr1_human	Class A (Rhodopsin)	Angiotensin receptors	established	Antihypertensive	approved		11752352|15026875|15991937|12710529|12719755|15573751
loxapine	small molecule	Aminergic	antagonist		primary	HTR2A	5ht2a_human	Class A (Rhodopsin)	5-Hydroxytryptamine receptors	established	schizophrenia	approved		12664192
loxapine	small molecule	Aminergic	antagonist		primary	DRD2	drd2_human	Class A (Rhodopsin)	Dopamine receptors	established	schizophrenia	approved		6239298|15694653|9570468|8101879|9342550|8665533|11752352
lurasidone	small molecule	Aminergic	antagonist		primary	DRD2	drd2_human	Class A (Rhodopsin)	Dopamine receptors	established	schizophrenia	approved		23545936
lurasidone	small molecule	Aminergic	antagonist		primary	HTR2A	5ht2a_human	Class A (Rhodopsin)	5-Hydroxytryptamine receptors	established	schizophrenia	approved		23545936
lurasidone	small molecule	Aminergic	antagonist		primary	DRD2	drd2_human	Class A (Rhodopsin)	Dopamine receptors	established	schizophrenia	approved		23545936
lurasidone	small molecule	Aminergic	antagonist		primary	HTR2A	5ht2a_human	Class A (Rhodopsin)	5-Hydroxytryptamine receptors	established	schizophrenia	approved		23545936
lutropin alfa	peptide	Protein	agonist		primary	LHCGR	lshr_human	Class A (Rhodopsin)	Glycoprotein hormone receptors	established	Fertility	approved	endogenous ligand	17139284|17016423|20161981|11752352
macitentan	small molecule	Peptide	antagonist		primary	EDNRA	ednra_human	Class A (Rhodopsin)	Endothelin receptors	established	cardiovascular disease	approved		22862294|22458347|24261583
macitentan	small molecule	Peptide	antagonist		primary	EDNRB	ednrb_human	Class A (Rhodopsin)	Endothelin receptors	established	cardiovascular disease	approved		22862294|22458347|24261583
maraviroc	small molecule	Protein	antagonist		primary	CCR5	ccr5_human	Class A (Rhodopsin)	Chemokine receptors	established	antiviral ; HIV	approved		17139284|17016423|11752352|19098484|19692476|16298345
marinol	small molecule	Lipid	agonist		primary	CNR1	cnr1_human	Class A (Rhodopsin)	Cannabinoid receptors	established	Antiemetics	approved		17828291
meclizine	small molecule	Aminergic	antagonist		primary	HRH1	hrh1_human	Class A (Rhodopsin)	Histamine receptors	established	Antiemetics	approved		7513381|1350745|1362160|1678430
melatonin	small molecule	Melatonin	agonist		primary	MTNR1A	mtr1a_human	Class A (Rhodopsin)	Melatonin	established	Hypnotics and Sedatives	approved		19463840|11752352|15992934|19449447|20827520|20674373|19966183
melatonin	small molecule	Melatonin	agonist		primary	MTNR1B	mtr1b_human	Class A (Rhodopsin)	Melatonin	established	Hypnotics and Sedatives	approved		19463840|15992934|19449447|20827520|20674373|19966183
melevodopa	small molecule	Aminergic	agonist		primary	DRD1	drd1_human	Class A (Rhodopsin)	Dopamine receptors	established	Antiparkinson	approved		20302892
melevodopa	small molecule	Aminergic	agonist		primary	DRD2	drd2_human	Class A (Rhodopsin)	Dopamine receptors	established	Antiparkinson	approved		20302892
melevodopa	small molecule	Aminergic	agonist		primary	DRD3	drd3_human	Class A (Rhodopsin)	Dopamine receptors	established	Antiparkinson	approved		20302892
melevodopa	small molecule	Aminergic	agonist		primary	DRD4	drd4_human	Class A (Rhodopsin)	Dopamine receptors	established	Antiparkinson	approved		20302892
melevodopa	small molecule	Aminergic	agonist		primary	DRD5	drd5_human	Class A (Rhodopsin)	Dopamine receptors	established	Antiparkinson	approved		20302892
menotropins	protein	Protein	agonist	menotrophin	primary	LHCGR	lshr_human	Class A (Rhodopsin)	Glycoprotein hormone receptors	established	Fertility	approved		17139284|17016423|14680547|7872378
menotropins	protein	Protein	agonist	menotrophin	primary	FSHR	fshr_human	Class A (Rhodopsin)	Glycoprotein hormone receptors	established	Fertility	approved		17139284|17016423|14680547|7872378|11752352
mepenzolate	small molecule	Aminergic	antagonist		primary	CHRM1	acm1_human	Class A (Rhodopsin)	Acetylcholine receptors (muscarinic)	established	digestive system disease	approved		7623487|2791613|7122991
mepenzolate	small molecule	Aminergic	antagonist		primary	CHRM3	acm3_human	Class A (Rhodopsin)	Acetylcholine receptors (muscarinic)	established	digestive system disease	approved		7623487|2791613|7122991
meperidine	small molecule	Peptide	agonist	pethidine	primary	OPRK1	oprk_human	Class A (Rhodopsin)	Opioid receptors	established	Analgesics	approved		28625303|26732307
mephentermine	small molecule	Aminergic	agonist		primary	ADRA1D	ada1d_human	Class A (Rhodopsin)	Adrenoceptors	established	cardiovascular disease	approved		21182601|5334234
mephentermine	small molecule	Aminergic	agonist		primary	ADRA2A	ada2a_human	Class A (Rhodopsin)	Adrenoceptors	established	cardiovascular disease	approved		21182601|5334234
mephentermine	small molecule	Aminergic	agonist		primary	ADRA2B	ada2b_human	Class A (Rhodopsin)	Adrenoceptors	established	cardiovascular disease	approved		21182601|5334234
mephentermine	small molecule	Aminergic	agonist		primary	ADRA2C	ada2c_human	Class A (Rhodopsin)	Adrenoceptors	established	cardiovascular disease	approved		21182601|5334234
mephentermine	small molecule	Aminergic	agonist		primary	ADRB1	adrb1_human	Class A (Rhodopsin)	Adrenoceptors	established	cardiovascular disease	approved		21182601|5334234
mephentermine	small molecule	Aminergic	agonist		primary	ADRB2	adrb2_human	Class A (Rhodopsin)	Adrenoceptors	established	cardiovascular disease	approved		21182601|5334234
mephentermine	small molecule	Aminergic	agonist		primary	ADRB3	adrb3_human	Class A (Rhodopsin)	Adrenoceptors	established	cardiovascular disease	approved		21182601|5334234
mephentermine	small molecule	Aminergic	agonist		primary	ADRA1B	ada1b_human	Class A (Rhodopsin)	Adrenoceptors	established	cardiovascular disease	approved		21182601|5334234
mephentermine	small molecule	Aminergic	agonist		primary	ADRA1A	ada1a_human	Class A (Rhodopsin)	Adrenoceptors	established	Antihypotensive ; Vasoconstrictor	approved		21182601|5334234
mequitazine	small molecule	Aminergic	antagonist		primary	HRH1	hrh1_human	Class A (Rhodopsin)	Histamine receptors	established	Anti-Allergic	approved		9454781|7650688|8808167|7511558|12244568|6418550|11752352
mesoridazine	small molecule	Aminergic	antagonist		primary	DRD2	drd2_human	Class A (Rhodopsin)	Dopamine receptors	established	schizophrenia	approved		11752352|16135699|15357957
mesoridazine	small molecule	Aminergic	antagonist		primary	HTR2A	5ht2a_human	Class A (Rhodopsin)	5-Hydroxytryptamine receptors	established	schizophrenia	approved		15357957|11561066|10991983
metaproterenol	small molecule	Aminergic	agonist	orciprenaline	primary	ADRB2	adrb2_human	Class A (Rhodopsin)	Adrenoceptors	established	Anti-Asthmatic	approved		10490901|3168573|2870555|8760245|10973730|11752352
metaraminol	small molecule	Aminergic	agonist		primary	ADRA1A	ada1a_human	Class A (Rhodopsin)	Adrenoceptors	established	Antihypotensive ; Vasoconstrictor	approved		17139284|17016423|9663612
methacholine	small molecule	Aminergic	agonist		primary	CHRM3	acm3_human	Class A (Rhodopsin)	Acetylcholine receptors (muscarinic)	established	Anti-Asthmatic	approved		20888332|20347047|19951374|19460789
methadone	small molecule	Peptide	agonist		primary	OPRM1	oprm_human	Class A (Rhodopsin)	Opioid receptors	established	Analgesics	approved		17139284|17016423|11933204|17850768|14991152
methadyl acetate	small molecule	Peptide	agonist		primary	OPRM1	oprm_human	Class A (Rhodopsin)	Opioid receptors	established	Analgesics	approved		20163389|6268422|19153939|11752352
methamphetamine	small molecule	Aminergic	agonist		secondary	TAAR1	taar1_human	Class A (Rhodopsin)	Trace amine receptors	established	neuroprotectant	approved		17888514|11459929|17218486|17234900|17212650|17234899|15764732
methamphetamine	small molecule	Aminergic	agonist		secondary	ADRA2B	ada2b_human	Class A (Rhodopsin)	Adrenoceptors	established	neuroprotectant	approved		9551769|15955613
methamphetamine	small molecule	Aminergic	agonist		secondary	ADRA2C	ada2c_human	Class A (Rhodopsin)	Adrenoceptors	established	neuroprotectant	approved		9551769|15955613
methamphetamine	small molecule	Aminergic	agonist		secondary	ADRA2A	ada2a_human	Class A (Rhodopsin)	Adrenoceptors	established	neuroprotectant	approved		9551769|15955613|12453616
methantheline	small molecule	Aminergic	antagonist		primary	HRH2	hrh2_human	Class A (Rhodopsin)	Histamine receptors	established	digestive system disease	approved		6116801
methantheline	small molecule	Aminergic	antagonist		primary	CHRM1	acm1_human	Class A (Rhodopsin)	Acetylcholine receptors (muscarinic)	established	GI Anti-Ulcer ; anticholinergic; Antispasmodics	approved		17139284|17016423
methdilazine	small molecule	Aminergic	antagonist		primary	HRH1	hrh1_human	Class A (Rhodopsin)	Histamine receptors	established	Anti-Allergic	approved		17139284|17016423|11752352|9700532|20012879
methoxamine	small molecule	Aminergic	agonist		primary	ADRA1D	ada1d_human	Class A (Rhodopsin)	Adrenoceptors	established	cardiovascular disease	approved		19493707
methoxamine	small molecule	Aminergic	agonist		primary	ADRA1B	ada1b_human	Class A (Rhodopsin)	Adrenoceptors	established	Antihypotensive ; Vasoconstrictor	approved		2546049|2988814|8635240|11752352|11331292
methoxamine	small molecule	Aminergic	agonist		primary	ADRA1A	ada1a_human	Class A (Rhodopsin)	Adrenoceptors	established	Antihypotensive ; Vasoconstrictor	approved		7875228|1978244|1680715|7511752|8986981
methyldopa	small molecule	Aminergic	agonist		primary	ADRA2A	ada2a_human	Class A (Rhodopsin)	Adrenoceptors	established	Antihypertensive	approved		17139284|17016423|17485976|9284427|10415926|8743022|1363322|14557373
methylergonovine	small molecule	Aminergic	partial agonist		primary	DRD1	drd1_human	Class A (Rhodopsin)	Dopamine receptors	established	Abortifacient	approved		15930499
methylnaltrexone	small molecule	Peptide	antagonist		primary	OPRM1	oprm_human	Class A (Rhodopsin)	Opioid receptors	established	opioid-induced constipation	approved		17504835
methylnaltrexone	small molecule	Peptide	antagonist		primary	OPRM1	oprm_human	Class A (Rhodopsin)	Opioid receptors	established	OIC treatment	approved		17504835
methylscopolamine	small molecule	Aminergic	antagonist	methscopolamine	primary	CHRM1	acm1_human	Class A (Rhodopsin)	Acetylcholine receptors (muscarinic)	established	Anti-ulcer	approved		17139284|17016423|20590642
methylscopolamine	small molecule	Aminergic	antagonist	methscopolamine	primary	CHRM1	acm1_human	Class A (Rhodopsin)	Acetylcholine receptors (muscarinic)	established	Antispasmodics	approved		17139284|17016423|20590642
methylscopolamine	small molecule	Aminergic	antagonist		primary	CHRM2	acm2_human	Class A (Rhodopsin)	Acetylcholine receptors (muscarinic)	established	Anti-ulcer	approved		19565307|11752352
methysergide	small molecule	Aminergic	antagonist		primary	HTR2B	5ht2b_human	Class A (Rhodopsin)	5-Hydroxytryptamine receptors	established	Anti-migraine	approved		8743744
methysergide	small molecule	Aminergic	antagonist		primary	HTR7	5ht7r_human	Class A (Rhodopsin)	5-Hydroxytryptamine receptors	established	Anti-migraine s; Vasoconstrictor	approved		14501155
methysergide	small molecule	Aminergic	antagonist		primary	HTR2A	5ht2a_human	Class A (Rhodopsin)	5-Hydroxytryptamine receptors	established	Anti-migraine s; Vasoconstrictor	approved		10080233|10455282|11061982|11704657|11720080
methysergide	small molecule	Aminergic	antagonist		primary	HTR1A	5ht1a_human	Class A (Rhodopsin)	5-Hydroxytryptamine receptors	established	Anti-migraine s; Vasoconstrictor	approved		11049861|14501155|14517765|14581123|1838579
methysergide	small molecule	Aminergic	antagonist		primary	HTR2C	5ht2c_human	Class A (Rhodopsin)	5-Hydroxytryptamine receptors	established	Anti-migraine s; Vasoconstrictor	approved		11752352|12555241
metiamide	small molecule	Aminergic	antagonist		primary	HRH2	hrh2_human	Class A (Rhodopsin)	Opioid receptors	established	acid reducer	approved		7725982
metipranolol	small molecule	Aminergic	antagonist		primary	ADRB1	adrb1_human	Class A (Rhodopsin)	Adrenoceptors	established	Anti-Arrhythmia ; Antihypertensive ; Anti-glaucoma	approved		17139284|17016423|2895037|12967722|2885244
metipranolol	small molecule	Aminergic	antagonist		primary	ADRB2	adrb2_human	Class A (Rhodopsin)	Adrenoceptors	established	Anti-Arrhythmia ; Antihypertensive ; Anti-glaucoma	approved		17139284|17016423|2895037|2876128|12967722|2885244
metixene	small molecule	Aminergic	antagonist	methixene	primary	CHRM1	acm1_human	Class A (Rhodopsin)	Acetylcholine receptors (muscarinic)	established	Antiparkinson	approved		17139284|17016423
metixene	small molecule	Aminergic	antagonist		primary	CHRM2	acm2_human	Class A (Rhodopsin)	Acetylcholine receptors (muscarinic)	established	Antiparkinson	approved		17139284|17016423
metixene	small molecule	Aminergic	antagonist		primary	CHRM3	acm3_human	Class A (Rhodopsin)	Acetylcholine receptors (muscarinic)	established	Antiparkinson	approved		17139284|17016423
metixene	small molecule	Aminergic	antagonist		primary	CHRM4	acm4_human	Class A (Rhodopsin)	Acetylcholine receptors (muscarinic)	established	Antiparkinson	approved		17139284|17016423
metixene	small molecule	Aminergic	antagonist		primary	CHRM5	acm5_human	Class A (Rhodopsin)	Acetylcholine receptors (muscarinic)	established	Antiparkinson	approved		17139284|17016423|11752352
metoclopramide	small molecule	Aminergic	antagonist		primary	DRD2	drd2_human	Class A (Rhodopsin)	Dopamine receptors	established	motilitant; gastroesophageal reflux disease	approved		11752352|8730709|8230103|7745844|8981558|9876882|15835479
metoclopramide	small molecule	Aminergic	antagonist		primary	DRD2	drd2_human	Class A (Rhodopsin)	Dopamine receptors	established	Antiemetics	approved		11752352|8730709|8230103|7745844|8981558|9876882|15835479
metoclopramide	small molecule	Aminergic	agonist		primary	CHRM1	acm1_human	Class A (Rhodopsin)	Acetylcholine receptors (muscarinic)	established	motilitant; gastroesophageal reflux disease	approved		17139284|17016423|16466463|15835479
metoclopramide	small molecule	Aminergic	agonist		primary	CHRM1	acm1_human	Class A (Rhodopsin)	Acetylcholine receptors (muscarinic)	established	Antiemetics	approved		17139284|17016423|16466463|15835479
metoprolol	small molecule	Aminergic	antagonist		primary	ADRB1	adrb1_human	Class A (Rhodopsin)	Adrenoceptors	established	Antihypertensive	approved		10913016|11448474|12679135|12844134|14534524|11752352
metoprolol	small molecule	Aminergic	antagonist		primary	ADRB1	adrb1_human	Class A (Rhodopsin)	Adrenoceptors	established	Anti-Arrhythmia ; Antihypertensive	approved		10913016|11448474|12679135|12844134|14534524|11752352
mianserin	small molecule	Aminergic	antagonist		primary	HTR2A	5ht2a_human	Class A (Rhodopsin)	5-Hydroxytryptamine receptors	established	Anti-depressant	approved		11004734
mianserin	small molecule	Aminergic	antagonist		primary	HTR2C	5ht2c_human	Class A (Rhodopsin)	5-Hydroxytryptamine receptors	established	Anti-depressant	approved		11004734
mianserin	small molecule	Aminergic	antagonist		primary	ADRA2A	ada2a_human	Class A (Rhodopsin)	Adrenoceptors	established	Anti-depressant	approved		16814817
mianserin	small molecule	Aminergic	antagonist		primary	HRH1	hrh1_human	Class A (Rhodopsin)	Histamine receptors	established	Anti-depressant	approved		12967590|11004734|6302549
midodrine	small molecule	Aminergic	agonist		primary	ADRA1D	ada1d_human	Class A (Rhodopsin)	Adrenoceptors	established	cardiovascular disease	approved		12238918
midodrine	small molecule	Aminergic	agonist		primary	ADRA1B	ada1b_human	Class A (Rhodopsin)	Adrenoceptors	established	Antihypotensive ; Vasoconstrictor	approved		15163201
midodrine	small molecule	Aminergic	agonist		primary	ADRA1A	ada1a_human	Class A (Rhodopsin)	Adrenoceptors	established	Antihypotensive ; Vasoconstrictor	approved		12163120|9007522|15163201
minaprine	small molecule	Aminergic	antagonist		primary	HTR2A	5ht2a_human	Class A (Rhodopsin)	5-Hydroxytryptamine receptors	established	Anti-depressant	approved		1361012|2530096|2975224|3836113
minaprine	small molecule	Aminergic	antagonist		primary	HTR2C	5ht2c_human	Class A (Rhodopsin)	5-Hydroxytryptamine receptors	established	Anti-depressant	approved		17139284|17016423|1361012|2975224
minaprine	small molecule	Aminergic	antagonist		primary	HTR2B	5ht2b_human	Class A (Rhodopsin)	5-Hydroxytryptamine receptors	established	Anti-depressant	approved		17139284|17016423|1361012|2975224|11752352
mirabegron	small molecule	Aminergic	agonist		primary	ADRB3	adrb3_human	Class A (Rhodopsin)	Adrenoceptors	established	incontinence	approved		23550899
mirtazapine	small molecule	Aminergic	antagonist		primary	HTR2A	5ht2a_human	Class A (Rhodopsin)	5-Hydroxytryptamine receptors	established	Anti-depressant	approved		10446734|10446735|10446738|10451911|11063897|11607047
mirtazapine	small molecule	Aminergic	antagonist		primary	HTR2C	5ht2c_human	Class A (Rhodopsin)	5-Hydroxytryptamine receptors	established	unipolar depression	approved		14615872|10762339|9832994|16433010|11271412|11752352
mirtazapine	small molecule	Aminergic	antagonist		primary	ADRA2A	ada2a_human	Class A (Rhodopsin)	Adrenoceptors	established	Anti-depressant	approved		14628003|11607047|10793320|11931344|11939713|12523492
misoprostol	small molecule	Lipid	agonist		primary	PTGER3	pe2r3_human	Class A (Rhodopsin)	Prostanoid receptors	established	hemorrhage	approved		16039053|18472336|12097143|9313928|11602631
misoprostol	small molecule	Lipid	agonist		primary	PTGER2	pe2r2_human	Class A (Rhodopsin)	Prostanoid receptors	established	hemorrhage	approved		16039053|18472336|12097143|9313928|11602631
mivacurium	small molecule	Aminergic	antagonist		primary	CHRM2	acm2_human	Class A (Rhodopsin)	Acetylcholine receptors (muscarinic)	established	Muscle Relaxants	approved		17139284|17016423
molindone	small molecule	Aminergic	antagonist		primary	DRD2	drd2_human	Class A (Rhodopsin)	Dopamine receptors	established	schizophrenia	approved		17016423|9577836|9353417|9342550|11752352
montelukast	small molecule	Lipid	antagonist		primary	CYSLTR1	cltr1_human	Class A (Rhodopsin)	Leukotriene receptors	established	Anti-Asthmatic	approved		15013935|15456537|16815057|16815146|17199874|11752352
morphine	small molecule	Peptide	agonist		primary	OPRD1	oprd_human	Class A (Rhodopsin)	Opioid receptors	established	Analgesics	approved		16530171|16534251|16539674|16650582|16678156|11752352|12015197
morphine	small molecule	Peptide	agonist		primary	OPRD1	oprd_human	Class A (Rhodopsin)	Opioid receptors	established	Analgesics	approved		16530171|16534251|16539674|16650582|16678156|11752352|12015197
morphine	small molecule	Peptide	agonist		primary	OPRD1	oprd_human	Class A (Rhodopsin)	Opioid receptors	established	Analgesics	approved		16530171|16534251|16539674|16650582|16678156|11752352|12015197
morphine	small molecule	Peptide	agonist		primary	OPRD1	oprd_human	Class A (Rhodopsin)	Opioid receptors	established	Analgesics	approved		16530171|16534251|16539674|16650582|16678156|11752352|12015197
morphine	small molecule	Peptide	agonist		primary	OPRD1	oprd_human	Class A (Rhodopsin)	Opioid receptors	established	Analgesics; opioid addiction	approved		16530171|16534251|16539674|16650582|16678156|11752352|12015197
morphine	small molecule	Peptide	agonist		primary	OPRM1	oprm_human	Class A (Rhodopsin)	Opioid receptors	established	Analgesics	approved		16530171|16580639|16580848|16682505|11752352
morphine	small molecule	Peptide	agonist		primary	OPRM1	oprm_human	Class A (Rhodopsin)	Opioid receptors	established	Analgesics	approved		16530171|16580639|16580848|16682505|11752352
morphine	small molecule	Peptide	agonist		primary	OPRM1	oprm_human	Class A (Rhodopsin)	Opioid receptors	established	Analgesics	approved		16530171|16580639|16580848|16682505|11752352
morphine	small molecule	Peptide	agonist		primary	OPRM1	oprm_human	Class A (Rhodopsin)	Opioid receptors	established	Analgesics	approved		16530171|16580639|16580848|16682505|11752352
morphine	small molecule	Peptide	agonist		primary	OPRM1	oprm_human	Class A (Rhodopsin)	Opioid receptors	established	Analgesics; opioid addiction	approved		16530171|16580639|16580848|16682505|11752352
morphine	small molecule	Peptide	agonist		primary	OPRK1	oprk_human	Class A (Rhodopsin)	Opioid receptors	established	Analgesics	approved		17139284|17016423|9808678|7959748|16753266
morphine	small molecule	Peptide	agonist		primary	OPRK1	oprk_human	Class A (Rhodopsin)	Opioid receptors	established	Analgesics	approved		17139284|17016423|9808678|7959748|16753266
morphine	small molecule	Peptide	agonist		primary	OPRK1	oprk_human	Class A (Rhodopsin)	Opioid receptors	established	Analgesics	approved		17139284|17016423|9808678|7959748|16753266
morphine	small molecule	Peptide	agonist		primary	OPRK1	oprk_human	Class A (Rhodopsin)	Opioid receptors	established	Analgesics	approved		17139284|17016423|9808678|7959748|16753266
morphine	small molecule	Peptide	agonist		primary	OPRK1	oprk_human	Class A (Rhodopsin)	Opioid receptors	established	Analgesics	approved		17139284|17016423|9808678|7959748|16753266
morphine	small molecule	Peptide	agonist		primary	OPRK1	oprk_human	Class A (Rhodopsin)	Opioid receptors	established	Analgesics; opioid addiction	approved		17139284|17016423|9808678|7959748|16753266
nabilone	small molecule	Lipid	agonist		primary	CNR2	cnr2_human	Class A (Rhodopsin)	Cannabinoid receptors	established	Antiemetics	approved		11786493|17450170|17139494|15221424|11698062
nabilone	small molecule	Lipid	agonist		primary	CNR1	cnr1_human	Class A (Rhodopsin)	Cannabinoid receptors	established	Antiemetics	approved		17139494|11698062|8981483|10575283|8864542|11752352
nadolol	small molecule	Aminergic	antagonist		primary	ADRB1	adrb1_human	Class A (Rhodopsin)	Adrenoceptors	established	Anti-Arrhythmia ; Antihypertensive	approved		11752352|7981009|1354084|10433496|10606440|7912539
nadolol	small molecule	Aminergic	antagonist		primary	ADRB2	adrb2_human	Class A (Rhodopsin)	Adrenoceptors	established	Anti-Arrhythmia ; Antihypertensive	approved		11752352|7981009|17622774|8574280|1349493|10433496
nafarelin	small molecule	Peptide	agonist		primary	GNRHR	gnrhr_human	Class A (Rhodopsin)	Gonadotrophin-releasing hormone receptors	established	Antiendometriosis	approved		2137975|14687742|14644830|17097577|9622415|7996307|1830521|2140979|2151003|11752352
nafarelin	small molecule	Peptide	agonist		primary	GNRHR2	gnrr2_human	Class A (Rhodopsin)	Gonadotrophin-releasing hormone receptors	established	Antiendometriosis	approved		2137975|14687742|17097577
nalbuphine	small molecule	Peptide	agonist		primary	OPRM1	oprm_human	Class A (Rhodopsin)	Opioid receptors	established	Analgesics	approved		10844102|8388112|9084061|9399970|18425947|16517095|19403853|15602503|18810678|17407276
nalbuphine	small molecule	Peptide	agonist		primary	OPRK1	oprk_human	Class A (Rhodopsin)	Opioid receptors	established	Analgesics	approved		17139284|17016423|8388112|15655510|16517095|19403853|15602503|10534607|17407276
nalbuphine	small molecule	Peptide	agonist		primary	OPRD1	oprd_human	Class A (Rhodopsin)	Opioid receptors	established	Analgesics	approved		8093631|2826773|11752352
naldemedine	small molecule	Peptide	antagonist		primary	OPRM1	oprm_human	Class A (Rhodopsin)	Opioid receptors	established	opioid-induced constipation	approved		25442002
nalmefene	small molecule	Peptide	antagonist		primary	OPRM1	oprm_human	Class A (Rhodopsin)	Opioid receptors	established	smoking-cessation ; addiction	approved		25442002
nalmefene	small molecule	Peptide	antagonist		primary	OPRM1	oprm_human	Class A (Rhodopsin)	Opioid receptors	established	pruritus	approved		25442002
nalmefene	small molecule	Peptide	antagonist		primary	OPRD1	oprd_human	Class A (Rhodopsin)	Opioid receptors	established	smoking-cessation ; addiction	approved		28844812|28721822
nalmefene	small molecule	Peptide	antagonist		primary	OPRK1	oprk_human	Class A (Rhodopsin)	Opioid receptors	established	smoking-cessation ; addiction	approved		28844812|28721823
nalmefene	small molecule	Peptide	antagonist		primary	OPRD1	oprd_human	Class A (Rhodopsin)	Opioid receptors	established	pruritus	approved		28844812|28721824
nalmefene	small molecule	Peptide	antagonist		primary	OPRK1	oprk_human	Class A (Rhodopsin)	Opioid receptors	established	pruritus	approved		28844812|28721825
naloxegol	small molecule	Peptide	antagonist		primary	OPRM1	oprm_human	Class A (Rhodopsin)	Opioid receptors	established	opioid-induced constipation	approved		25471070
naloxone	small molecule	Peptide	antagonist		primary	OPRM1	oprm_human	Class A (Rhodopsin)	Opioid receptors	established	Analgesics	approved		12566163|12799988|12842269|12887410|12909198|11752352|18354714|17918759|17367258
naloxone	small molecule	Peptide	antagonist		primary	OPRM1	oprm_human	Class A (Rhodopsin)	Opioid receptors	established	Analgesics; opioid addiction	approved		12566163|12799988|12842269|12887410|12909198|11752352|18354714|17918759|17367258
naloxone	small molecule	Peptide	antagonist		primary	OPRM1	oprm_human	Class A (Rhodopsin)	Opioid receptors	established	Analgesics	approved		12566163|12799988|12842269|12887410|12909198|11752352|18354714|17918759|17367258
naloxone	small molecule	Peptide	antagonist		primary	OPRM1	oprm_human	Class A (Rhodopsin)	Opioid receptors	established	Analgesics	approved		12566163|12799988|12842269|12887410|12909198|11752352|18354714|17918759|17367258
naloxone	small molecule	Peptide	antagonist		primary	OPRM1	oprm_human	Class A (Rhodopsin)	Opioid receptors	established	Analgesics; opioid addiction	approved		12566163|12799988|12842269|12887410|12909198|11752352|18354714|17918759|17367258
naloxone	small molecule	Peptide	antagonist		primary	OPRM1	oprm_human	Class A (Rhodopsin)	Opioid receptors	established	Analgesics; overdose/drug toxicity	approved		12566163|12799988|12842269|12887410|12909198|11752352|18354714|17918759|17367258
naloxone	small molecule	Peptide	antagonist		primary	OPRM1	oprm_human	Class A (Rhodopsin)	Opioid receptors	established	Analgesics	approved		12566163|12799988|12842269|12887410|12909198|11752352|18354714|17918759|17367258
naloxone	small molecule	Peptide	antagonist		primary	OPRD1	oprd_human	Class A (Rhodopsin)	Opioid receptors	established	Analgesics	approved		12650833|12657847|12749773|14646257|14708857|18354714|17367258
naloxone	small molecule	Peptide	antagonist		primary	OPRD1	oprd_human	Class A (Rhodopsin)	Opioid receptors	established	Analgesics; opioid addiction	approved		12650833|12657847|12749773|14646257|14708857|18354714|17367258
naloxone	small molecule	Peptide	antagonist		primary	OPRD1	oprd_human	Class A (Rhodopsin)	Opioid receptors	established	Analgesics	approved		12650833|12657847|12749773|14646257|14708857|18354714|17367258
naloxone	small molecule	Peptide	antagonist		primary	OPRD1	oprd_human	Class A (Rhodopsin)	Opioid receptors	established	Analgesics	approved		12650833|12657847|12749773|14646257|14708857|18354714|17367258
naloxone	small molecule	Peptide	antagonist		primary	OPRD1	oprd_human	Class A (Rhodopsin)	Opioid receptors	established	Analgesics; overdose/drug toxicity	approved		12650833|12657847|12749773|14646257|14708857|18354714|17367258
naloxone	small molecule	Peptide	antagonist		primary	OPRD1	oprd_human	Class A (Rhodopsin)	Opioid receptors	established	Analgesics	approved		12650833|12657847|12749773|14646257|14708857|18354714|17367258
naloxone	small molecule	Peptide	antagonist		primary	OPRD1	oprd_human	Class A (Rhodopsin)	Opioid receptors	established	Analgesics; opioid addiction	approved		12650833|12657847|12749773|14646257|14708857|18354714|17367258
naloxone	small molecule	Peptide	antagonist		primary	OPRK1	oprk_human	Class A (Rhodopsin)	Opioid receptors	established	Analgesics	approved		17305578|17367258|18354714
naloxone	small molecule	Peptide	antagonist		primary	OPRK1	oprk_human	Class A (Rhodopsin)	Opioid receptors	established	Analgesics; opioid addiction	approved		17305578|17367258|18354714
naloxone	small molecule	Peptide	antagonist		primary	OPRK1	oprk_human	Class A (Rhodopsin)	Opioid receptors	established	Analgesics	approved		17305578|17367258|18354714
naloxone	small molecule	Peptide	antagonist		primary	OPRK1	oprk_human	Class A (Rhodopsin)	Opioid receptors	established	Analgesics	approved		17305578|17367258|18354714
naloxone	small molecule	Peptide	antagonist		primary	OPRK1	oprk_human	Class A (Rhodopsin)	Opioid receptors	established	Analgesics; opioid addiction	approved		17305578|17367258|18354714
naloxone	small molecule	Peptide	antagonist		primary	OPRK1	oprk_human	Class A (Rhodopsin)	Opioid receptors	established	Analgesics; overdose/drug toxicity	approved		17305578|17367258|18354714
naloxone	small molecule	Peptide	antagonist		primary	OPRK1	oprk_human	Class A (Rhodopsin)	Opioid receptors	established	Analgesics	approved		17305578|17367258|18354714
naltrexone	small molecule	Peptide	antagonist		primary	OPRD1	oprd_human	Class A (Rhodopsin)	Opioid receptors	established	Analgesics	approved		11752352|15788780|17661275|17487229|9673788|9040115
naltrexone	small molecule	Peptide	antagonist		primary	OPRD1	oprd_human	Class A (Rhodopsin)	Opioid receptors	established	Appetite suppressant	approved		11752352|15788780|17661275|17487229|9673788|9040115
naltrexone	small molecule	Peptide	antagonist		primary	OPRD1	oprd_human	Class A (Rhodopsin)	Opioid receptors	established	Analgesics	approved		11752352|15788780|17661275|17487229|9673788|9040115
naltrexone	small molecule	Peptide	antagonist		primary	OPRD1	oprd_human	Class A (Rhodopsin)	Opioid receptors	established	Analgesics	approved		11752352|15788780|17661275|17487229|9673788|9040115
naltrexone	small molecule	Peptide	antagonist		primary	OPRD1	oprd_human	Class A (Rhodopsin)	Opioid receptors	established	substance abuse	approved		11752352|15788780|17661275|17487229|9673788|9040115
naltrexone	small molecule	Peptide	antagonist		primary	OPRD1	oprd_human	Class A (Rhodopsin)	Opioid receptors	established	addiction	approved		11752352|15788780|17661275|17487229|9673788|9040115
naltrexone	small molecule	Peptide	antagonist		primary	OPRD1	oprd_human	Class A (Rhodopsin)	Opioid receptors	established	Analgesics; for type 1A Charcot-Marie-Tooth disease	approved		11752352|15788780|17661275|17487229|9673788|9040115
naltrexone	small molecule	Peptide	antagonist		primary	OPRK1	oprk_human	Class A (Rhodopsin)	Opioid receptors	established	Analgesics	approved		11752352|18354714|9040115|17661275|19484223
naltrexone	small molecule	Peptide	antagonist		primary	OPRK1	oprk_human	Class A (Rhodopsin)	Opioid receptors	established	Appetite suppressant	approved		11752352|18354714|9040115|17661275|19484223
naltrexone	small molecule	Peptide	antagonist		primary	OPRK1	oprk_human	Class A (Rhodopsin)	Opioid receptors	established	Analgesics	approved		11752352|18354714|9040115|17661275|19484223
naltrexone	small molecule	Peptide	antagonist		primary	OPRK1	oprk_human	Class A (Rhodopsin)	Opioid receptors	established	Analgesics	approved		11752352|18354714|9040115|17661275|19484223
naltrexone	small molecule	Peptide	antagonist		primary	OPRK1	oprk_human	Class A (Rhodopsin)	Opioid receptors	established	substance abuse	approved		11752352|18354714|9040115|17661275|19484223
naltrexone	small molecule	Peptide	antagonist		primary	OPRK1	oprk_human	Class A (Rhodopsin)	Opioid receptors	established	addiction	approved		11752352|18354714|9040115|17661275|19484223
naltrexone	small molecule	Peptide	antagonist		primary	OPRK1	oprk_human	Class A (Rhodopsin)	Opioid receptors	established	Analgesics; for type 1A Charcot-Marie-Tooth disease	approved		11752352|18354714|9040115|17661275|19484223
naltrexone	small molecule	Peptide	antagonist		primary	OPRM1	oprm_human	Class A (Rhodopsin)	Opioid receptors	established	Analgesics	approved		11752352|19068776|18354714|17918759|17661275|17487229|9673788
naltrexone	small molecule	Peptide	antagonist		primary	OPRM1	oprm_human	Class A (Rhodopsin)	Opioid receptors	established	Appetite suppressant	approved		11752352|19068776|18354714|17918759|17661275|17487229|9673788
naltrexone	small molecule	Peptide	antagonist		primary	OPRM1	oprm_human	Class A (Rhodopsin)	Opioid receptors	established	Analgesics	approved		11752352|19068776|18354714|17918759|17661275|17487229|9673788
naltrexone	small molecule	Peptide	antagonist		primary	OPRM1	oprm_human	Class A (Rhodopsin)	Opioid receptors	established	Analgesics	approved		11752352|19068776|18354714|17918759|17661275|17487229|9673788
naltrexone	small molecule	Peptide	antagonist		primary	OPRM1	oprm_human	Class A (Rhodopsin)	Opioid receptors	established	substance abuse	approved		11752352|19068776|18354714|17918759|17661275|17487229|9673788
naltrexone	small molecule	Peptide	antagonist		primary	OPRM1	oprm_human	Class A (Rhodopsin)	Opioid receptors	established	addiction	approved		11752352|19068776|18354714|17918759|17661275|17487229|9673788
naltrexone	small molecule	Peptide	antagonist		primary	OPRM1	oprm_human	Class A (Rhodopsin)	Opioid receptors	established	Analgesics; for type 1A Charcot-Marie-Tooth disease	approved		11752352|19068776|18354714|17918759|17661275|17487229|9673788
naphazoline	small molecule	Aminergic	agonist		primary	ADRA1A	ada1a_human	Class A (Rhodopsin)	Adrenoceptors	established	nasal obstruction	approved		10481510|16083326|8930173|10381812|10459292|11180982
naphazoline	small molecule	Aminergic	agonist		primary	ADRA2A	ada2a_human	Class A (Rhodopsin)	Adrenoceptors	established	eye allergy	approved		8930173|17852165|11180982
naratriptan	small molecule	Aminergic	agonist		primary	HTR1D	5ht1d_human	Class A (Rhodopsin)	5-Hydroxytryptamine receptors	established	Anti-migraine	approved		10563228|11897116|8741180|11752352|12010764|14725972|14728705|20687618|10410185|11152011|12463278|16389295
naratriptan	small molecule	Aminergic	agonist		primary	HTR1F	5ht1f_human	Class A (Rhodopsin)	5-Hydroxytryptamine receptors	established	Anti-migraine	approved		11752352|14725972|11152011|12463278|15320857|14614913|12434581
naratriptan	small molecule	Aminergic	agonist		primary	HTR1B	5ht1b_human	Class A (Rhodopsin)	5-Hydroxytryptamine receptors	established	Anti-migraine	approved		12010764|14725972|14728705|9650800|11752352|20687618|10410185|11152011|12463278|16389295
naratriptan	small molecule	Aminergic	agonist		primary	HTR1A	5ht1a_human	Class A (Rhodopsin)	5-Hydroxytryptamine receptors	established	Anti-migraine	approved		14728705|11152011
nebivolol	small molecule	Aminergic	antagonist		primary	ADRB2	adrb2_human	Class A (Rhodopsin)	Adrenoceptors	established	Antihypertensive	approved		12795776
nebivolol	small molecule	Aminergic	antagonist		primary	ADRB1	adrb1_human	Class A (Rhodopsin)	Adrenoceptors	established	Antihypertensive	approved		16961165|11752352|17661735
nedocromil	small molecule	Lipid	antagonist		primary	CYSLTR2	cltr2_human	Class A (Rhodopsin)	Leukotriene receptors	established	Anti-Allergic ; Anti-Asthmatic	approved		17139284|17016423|16164449|20558817
nedocromil	small molecule	Lipid	antagonist		primary	CYSLTR1	cltr1_human	Class A (Rhodopsin)	Leukotriene receptors	established	Anti-Allergic ; Anti-Asthmatic	approved		17139284|17016423|16164449|20558817|8386571
nefazodone	small molecule	Aminergic	antagonist		primary	HTR2A	5ht2a_human	Class A (Rhodopsin)	5-Hydroxytryptamine receptors	established	Anti-depressant	approved		10220119|10435395|10577608|12873632|14520130|7649970|7855217|9098663
nefazodone	small molecule	Aminergic	unknown		primary	ADRA1B	ada1b_human	Class A (Rhodopsin)	Adrenoceptors	established	Anti-depressant	approved		11752352|17139284|17016423
nefazodone	small molecule	Aminergic	antagonist		primary	HTR2C	5ht2c_human	Class A (Rhodopsin)	5-Hydroxytryptamine receptors	established	unipolar depression	approved		16433010|11752352
nefazodone	small molecule	Aminergic	antagonist		primary	ADRA1A	ada1a_human	Class A (Rhodopsin)	Adrenoceptors	established	Anti-depressant	approved		7649970|7855217
netupitant	small molecule	Peptide	antagonist		primary	TACR1	nk1r_human	Class A (Rhodopsin)	Tachykinin receptors	established	Antiemetics	approved		25687374
niacin	small molecule	Alicarboxylic acid	agonist		primary	HCAR2	hcar2_human	Class A (Rhodopsin)	Hydroxycarboxylic acid receptors	established	Antihyperlipidemic	approved		12522134|12646212|15580557|16018973|16099840
niacin	small molecule	Alicarboxylic acid	agonist		primary	HCAR3	hcar3_human	Class A (Rhodopsin)	Hydroxycarboxylic acid receptors	established	Antihyperlipidemic	approved		12563315|15929991|16018973|16099840|16322797|12522134
nicergoline	small molecule	Aminergic	antagonist		primary	ADRA1A	ada1a_human	Class A (Rhodopsin)	Adrenoceptors	established	Nootropic ; Vasodilator	approved		10027088
nizatidine	small molecule	Aminergic	antagonist		primary	HRH2	hrh2_human	Class A (Rhodopsin)	Histamine receptors	established	GI Anti-Ulcer ; antihistamines	approved		11752352|1843561|2858133|2877081|2567267|2895808
norepinephrine	small molecule	Aminergic	agonist		primary	ADRB1	adrb1_human	Class A (Rhodopsin)	Adrenoceptors	established	for prevention of dermatitis during radiotherapy	approved	endogenous ligand	11752352|9464897|19110970|18064417
norepinephrine	small molecule	Aminergic	agonist		primary	ADRB1	adrb1_human	Class A (Rhodopsin)	Adrenoceptors	established	Antihypotensive ; Vasoconstrictor	approved	endogenous ligand	11752352|9464897|19110970|18064417
norepinephrine	small molecule	Aminergic	agonist		primary	ADRA2A	ada2a_human	Class A (Rhodopsin)	Adrenoceptors	established	for prevention of dermatitis during radiotherapy	approved	endogenous ligand	17139284|17016423|11306720|10742288|9836297|1980236|18680204|18064417
norepinephrine	small molecule	Aminergic	agonist		primary	ADRA2A	ada2a_human	Class A (Rhodopsin)	Adrenoceptors	established	Antihypotensive ; Vasoconstrictor	approved	endogenous ligand	17139284|17016423|11306720|10742288|9836297|1980236|18680204|18064417
norepinephrine	small molecule	Aminergic	agonist		primary	ADRA1D	ada1d_human	Class A (Rhodopsin)	Adrenoceptors	established	for prevention of dermatitis during radiotherapy	approved	endogenous ligand	17139284|17016423|15451776|7582530|7674815|17266602|18064417
norepinephrine	small molecule	Aminergic	agonist		primary	ADRA1D	ada1d_human	Class A (Rhodopsin)	Adrenoceptors	established	Antihypotensive ; Vasoconstrictor	approved	endogenous ligand	17139284|17016423|15451776|7582530|7674815|17266602|18064417
norepinephrine	small molecule	Aminergic	agonist		primary	ADRA2C	ada2c_human	Class A (Rhodopsin)	Adrenoceptors	established	for prevention of dermatitis during radiotherapy	approved	endogenous ligand	17139284|17016423|1654268|8590979|17410123|1980236|18064417
norepinephrine	small molecule	Aminergic	agonist		primary	ADRA2C	ada2c_human	Class A (Rhodopsin)	Adrenoceptors	established	Antihypotensive ; Vasoconstrictor	approved	endogenous ligand	17139284|17016423|1654268|8590979|17410123|1980236|18064417
norepinephrine	small molecule	Aminergic	agonist		primary	ADRA2B	ada2b_human	Class A (Rhodopsin)	Adrenoceptors	established	for prevention of dermatitis during radiotherapy	approved	endogenous ligand	17139284|17016423|1979424|11728431|11053214|1980236|18064417
norepinephrine	small molecule	Aminergic	agonist		primary	ADRA2B	ada2b_human	Class A (Rhodopsin)	Adrenoceptors	established	Antihypotensive ; Vasoconstrictor	approved	endogenous ligand	17139284|17016423|1979424|11728431|11053214|1980236|18064417
norepinephrine	small molecule	Aminergic	agonist		primary	ADRB3	adrb3_human	Class A (Rhodopsin)	Adrenoceptors	established	for prevention of dermatitis during radiotherapy	approved	endogenous ligand	17139284|17016423|8097243|8106131|8105356|9464897
norepinephrine	small molecule	Aminergic	agonist		primary	ADRB3	adrb3_human	Class A (Rhodopsin)	Adrenoceptors	established	Antihypotensive ; Vasoconstrictor	approved	endogenous ligand	17139284|17016423|8097243|8106131|8105356|9464897
norepinephrine	small molecule	Aminergic	agonist		primary	ADRA1B	ada1b_human	Class A (Rhodopsin)	Adrenoceptors	established	for prevention of dermatitis during radiotherapy	approved	endogenous ligand	17139284|17016423|8294418|7773533|8166240|17266602|18064417
norepinephrine	small molecule	Aminergic	agonist		primary	ADRA1B	ada1b_human	Class A (Rhodopsin)	Adrenoceptors	established	Antihypotensive ; Vasoconstrictor	approved	endogenous ligand	17139284|17016423|8294418|7773533|8166240|17266602|18064417
norepinephrine	small molecule	Aminergic	agonist		primary	ADRA1A	ada1a_human	Class A (Rhodopsin)	Adrenoceptors	established	for prevention of dermatitis during radiotherapy	approved	endogenous ligand	17139284|17016423|9138687|8825367|17266602
norepinephrine	small molecule	Aminergic	agonist		primary	ADRA1A	ada1a_human	Class A (Rhodopsin)	Adrenoceptors	established	Antihypotensive ; Vasoconstrictor	approved	endogenous ligand	17139284|17016423|9138687|8825367|17266602
norepinephrine	small molecule	Aminergic	agonist		primary	ADRB2	adrb2_human	Class A (Rhodopsin)	Adrenoceptors	established	for prevention of dermatitis during radiotherapy	approved	endogenous ligand	17139284|17016423|9666280|7969507|11504801|9464897|19110970|18064417
norepinephrine	small molecule	Aminergic	agonist		primary	ADRB2	adrb2_human	Class A (Rhodopsin)	Adrenoceptors	established	Antihypotensive ; Vasoconstrictor	approved	endogenous ligand	17139284|17016423|9666280|7969507|11504801|9464897|19110970|18064417
octreotide	peptide	Peptide	agonist		primary	SSTR3	ssr3_human	Class A (Rhodopsin)	Somatostatin receptors	established	growth hormone excess	approved		11753241
octreotide	peptide	Peptide	agonist		primary	SSTR4	ssr4_human	Class A (Rhodopsin)	Somatostatin receptors	established	growth hormone excess	approved		11753241
octreotide	peptide	Peptide	agonist		primary	SSTR1	ssr1_human	Class A (Rhodopsin)	Somatostatin receptors	established	Antineoplastic	approved		16438887|15103227|16625841|16625842|16223973
octreotide	peptide	Peptide	agonist		primary	SSTR1	ssr1_human	Class A (Rhodopsin)	Somatostatin receptors	established	Antineoplastic	approved		16438887|15103227|16625841|16625842|16223973
octreotide	peptide	Peptide	agonist		primary	SSTR1	ssr1_human	Class A (Rhodopsin)	Somatostatin receptors	established	Antineoplastic	approved		16438887|15103227|16625841|16625842|16223973
octreotide	peptide	Peptide	agonist		primary	SSTR1	ssr1_human	Class A (Rhodopsin)	Somatostatin receptors	established	Antihypertensive	approved		16438887|15103227|16625841|16625842|16223973
octreotide	peptide	Peptide	agonist		primary	SSTR5	ssr5_human	Class A (Rhodopsin)	Somatostatin receptors	established	Antineoplastic	approved		16809928|16086874|16438887|16625841|16625842
octreotide	peptide	Peptide	agonist		primary	SSTR5	ssr5_human	Class A (Rhodopsin)	Somatostatin receptors	established	Antineoplastic	approved		16809928|16086874|16438887|16625841|16625842
octreotide	peptide	Peptide	agonist		primary	SSTR5	ssr5_human	Class A (Rhodopsin)	Somatostatin receptors	established	Antineoplastic	approved		16809928|16086874|16438887|16625841|16625842
octreotide	peptide	Peptide	agonist		primary	SSTR5	ssr5_human	Class A (Rhodopsin)	Somatostatin receptors	established	Antihypertensive	approved		16809928|16086874|16438887|16625841|16625842
octreotide	peptide	Peptide	agonist		primary	SSTR2	ssr2_human	Class A (Rhodopsin)	Somatostatin receptors	established	Antineoplastic	approved		19537708|11752352
octreotide	peptide	Peptide	agonist		primary	SSTR2	ssr2_human	Class A (Rhodopsin)	Somatostatin receptors	established	Antineoplastic	approved		19537708|11752352
octreotide	peptide	Peptide	agonist		primary	SSTR2	ssr2_human	Class A (Rhodopsin)	Somatostatin receptors	established	Antineoplastic	approved		19537708|11752352
octreotide	peptide	Peptide	agonist		primary	SSTR2	ssr2_human	Class A (Rhodopsin)	Somatostatin receptors	established	Antihypertensive	approved		19537708|11752352
olanzapine	small molecule	Aminergic	antagonist		primary	HRH1	hrh1_human	Class A (Rhodopsin)	Histamine receptors	established	schizophrenia	approved		11752352|15729086|16141369|15893120|17316700|10227113
olanzapine	small molecule	Aminergic	antagonist		primary	HRH1	hrh1_human	Class A (Rhodopsin)	Histamine receptors	established	Anti-depressant	approved		11752352|15729086|16141369|15893120|17316700|10227113
olanzapine	small molecule	Aminergic	antagonist		primary	HRH1	hrh1_human	Class A (Rhodopsin)	Histamine receptors	established	schizophrenia	approved		11752352|15729086|16141369|15893120|17316700|10227113
olanzapine	small molecule	Aminergic	antagonist		primary	HRH1	hrh1_human	Class A (Rhodopsin)	Histamine receptors	established	schizophrenia	approved		11752352|15729086|16141369|15893120|17316700|10227113
olanzapine	small molecule	Aminergic	antagonist		primary	HRH1	hrh1_human	Class A (Rhodopsin)	Histamine receptors	established	schizophrenia	approved		11752352|15729086|16141369|15893120|17316700|10227113
olanzapine	small molecule	Aminergic	antagonist		primary	DRD4	drd4_human	Class A (Rhodopsin)	Dopamine receptors	established	schizophrenia	approved		11752352|16237394
olanzapine	small molecule	Aminergic	antagonist		primary	DRD4	drd4_human	Class A (Rhodopsin)	Dopamine receptors	established	Anti-depressant	approved		11752352|16237394
olanzapine	small molecule	Aminergic	antagonist		primary	DRD4	drd4_human	Class A (Rhodopsin)	Dopamine receptors	established	schizophrenia	approved		11752352|16237394
olanzapine	small molecule	Aminergic	antagonist		primary	DRD4	drd4_human	Class A (Rhodopsin)	Dopamine receptors	established	schizophrenia	approved		11752352|16237394
olanzapine	small molecule	Aminergic	antagonist		primary	DRD4	drd4_human	Class A (Rhodopsin)	Dopamine receptors	established	schizophrenia	approved		11752352|16237394
olanzapine	small molecule	Aminergic	antagonist		primary	HTR2C	5ht2c_human	Class A (Rhodopsin)	5-Hydroxytryptamine receptors	established	schizophrenia	approved		11752352|16336943|17624999|16983399|16918396|16952163|10227113
olanzapine	small molecule	Aminergic	antagonist		primary	HTR2C	5ht2c_human	Class A (Rhodopsin)	5-Hydroxytryptamine receptors	established	Anti-depressant	approved		11752352|16336943|17624999|16983399|16918396|16952163|10227113
olanzapine	small molecule	Aminergic	antagonist		primary	HTR2C	5ht2c_human	Class A (Rhodopsin)	5-Hydroxytryptamine receptors	established	schizophrenia	approved		11752352|16336943|17624999|16983399|16918396|16952163|10227113
olanzapine	small molecule	Aminergic	antagonist		primary	HTR2C	5ht2c_human	Class A (Rhodopsin)	5-Hydroxytryptamine receptors	established	schizophrenia	approved		11752352|16336943|17624999|16983399|16918396|16952163|10227113
olanzapine	small molecule	Aminergic	antagonist		primary	HTR2C	5ht2c_human	Class A (Rhodopsin)	5-Hydroxytryptamine receptors	established	schizophrenia	approved		11752352|16336943|17624999|16983399|16918396|16952163|10227113
olanzapine	small molecule	Aminergic	antagonist		primary	DRD2	drd2_human	Class A (Rhodopsin)	Dopamine receptors	established	schizophrenia	approved		11752352|16730699|14575800|17092971|17067304|16513877|17316700|17848919
olanzapine	small molecule	Aminergic	antagonist		primary	DRD2	drd2_human	Class A (Rhodopsin)	Dopamine receptors	established	Anti-depressant	approved		11752352|16730699|14575800|17092971|17067304|16513877|17316700|17848919
olanzapine	small molecule	Aminergic	antagonist		primary	DRD2	drd2_human	Class A (Rhodopsin)	Dopamine receptors	established	schizophrenia	approved		11752352|16730699|14575800|17092971|17067304|16513877|17316700|17848919
olanzapine	small molecule	Aminergic	antagonist		primary	DRD2	drd2_human	Class A (Rhodopsin)	Dopamine receptors	established	schizophrenia	approved		11752352|16730699|14575800|17092971|17067304|16513877|17316700|17848919
olanzapine	small molecule	Aminergic	antagonist		primary	DRD2	drd2_human	Class A (Rhodopsin)	Dopamine receptors	established	schizophrenia	approved		11752352|16730699|14575800|17092971|17067304|16513877|17316700|17848919
olanzapine	small molecule	Aminergic	antagonist		primary	DRD3	drd3_human	Class A (Rhodopsin)	Dopamine receptors	established	schizophrenia	approved		11752352|17848919
olanzapine	small molecule	Aminergic	antagonist		primary	DRD3	drd3_human	Class A (Rhodopsin)	Dopamine receptors	established	Anti-depressant	approved		11752352|17848919
olanzapine	small molecule	Aminergic	antagonist		primary	DRD3	drd3_human	Class A (Rhodopsin)	Dopamine receptors	established	schizophrenia	approved		11752352|17848919
olanzapine	small molecule	Aminergic	antagonist		primary	DRD3	drd3_human	Class A (Rhodopsin)	Dopamine receptors	established	schizophrenia	approved		11752352|17848919
olanzapine	small molecule	Aminergic	antagonist		primary	DRD3	drd3_human	Class A (Rhodopsin)	Dopamine receptors	established	schizophrenia	approved		11752352|17848919
olanzapine	small molecule	Aminergic	antagonist		primary	DRD1	drd1_human	Class A (Rhodopsin)	Dopamine receptors	established	schizophrenia	approved		11752352|17848919|10227113
olanzapine	small molecule	Aminergic	antagonist		primary	DRD1	drd1_human	Class A (Rhodopsin)	Dopamine receptors	established	Anti-depressant	approved		11752352|17848919|10227113
olanzapine	small molecule	Aminergic	antagonist		primary	DRD1	drd1_human	Class A (Rhodopsin)	Dopamine receptors	established	schizophrenia	approved		11752352|17848919|10227113
olanzapine	small molecule	Aminergic	antagonist		primary	DRD1	drd1_human	Class A (Rhodopsin)	Dopamine receptors	established	schizophrenia	approved		11752352|17848919|10227113
olanzapine	small molecule	Aminergic	antagonist		primary	DRD1	drd1_human	Class A (Rhodopsin)	Dopamine receptors	established	schizophrenia	approved		11752352|17848919|10227113
olanzapine	small molecule	Aminergic	antagonist		primary	HTR2A	5ht2a_human	Class A (Rhodopsin)	5-Hydroxytryptamine receptors	established	schizophrenia	approved		14530903|15358979|15816787|16038601|16905159|11752352|17316700|17848919|10227113
olanzapine	small molecule	Aminergic	antagonist		primary	HTR2A	5ht2a_human	Class A (Rhodopsin)	5-Hydroxytryptamine receptors	established	Anti-depressant	approved		14530903|15358979|15816787|16038601|16905159|11752352|17316700|17848919|10227113
olanzapine	small molecule	Aminergic	antagonist		primary	HTR2A	5ht2a_human	Class A (Rhodopsin)	5-Hydroxytryptamine receptors	established	schizophrenia	approved		14530903|15358979|15816787|16038601|16905159|11752352|17316700|17848919|10227113
olanzapine	small molecule	Aminergic	antagonist		primary	HTR2A	5ht2a_human	Class A (Rhodopsin)	5-Hydroxytryptamine receptors	established	schizophrenia	approved		14530903|15358979|15816787|16038601|16905159|11752352|17316700|17848919|10227113
olanzapine	small molecule	Aminergic	antagonist		primary	HTR2A	5ht2a_human	Class A (Rhodopsin)	5-Hydroxytryptamine receptors	established	schizophrenia	approved		14530903|15358979|15816787|16038601|16905159|11752352|17316700|17848919|10227113
olanzapine	small molecule	Aminergic	antagonist		primary	CHRM1	acm1_human	Class A (Rhodopsin)	Acetylcholine receptors (muscarinic)	established	schizophrenia	approved		17316700|17848919|10227113
olanzapine	small molecule	Aminergic	antagonist		primary	CHRM1	acm1_human	Class A (Rhodopsin)	Acetylcholine receptors (muscarinic)	established	Anti-depressant	approved		17316700|17848919|10227113
olanzapine	small molecule	Aminergic	antagonist		primary	CHRM1	acm1_human	Class A (Rhodopsin)	Acetylcholine receptors (muscarinic)	established	schizophrenia	approved		17316700|17848919|10227113
olanzapine	small molecule	Aminergic	antagonist		primary	CHRM1	acm1_human	Class A (Rhodopsin)	Acetylcholine receptors (muscarinic)	established	schizophrenia	approved		17316700|17848919|10227113
olanzapine	small molecule	Aminergic	antagonist		primary	CHRM1	acm1_human	Class A (Rhodopsin)	Acetylcholine receptors (muscarinic)	established	schizophrenia	approved		17316700|17848919|10227113
olanzapine	small molecule	Aminergic	antagonist		primary	ADRA1A	ada1a_human	Class A (Rhodopsin)	Adrenoceptors	established	schizophrenia	approved		17848919|10227113
olanzapine	small molecule	Aminergic	antagonist		primary	ADRA1A	ada1a_human	Class A (Rhodopsin)	Adrenoceptors	established	Anti-depressant	approved		17848919|10227113
olanzapine	small molecule	Aminergic	antagonist		primary	ADRA1A	ada1a_human	Class A (Rhodopsin)	Adrenoceptors	established	schizophrenia	approved		17848919|10227113
olanzapine	small molecule	Aminergic	antagonist		primary	ADRA1A	ada1a_human	Class A (Rhodopsin)	Adrenoceptors	established	schizophrenia	approved		17848919|10227113
olanzapine	small molecule	Aminergic	antagonist		primary	ADRA1A	ada1a_human	Class A (Rhodopsin)	Adrenoceptors	established	schizophrenia	approved		17848919|10227113
olmesartan medoxomil	small molecule	Peptide	antagonist		primary	AGTR1	agtr1_human	Class A (Rhodopsin)	Angiotensin receptors	established	Antihypertensive	approved		11451212|12076183
olmesartan medoxomil	small molecule	Peptide	antagonist		primary	AGTR1	agtr1_human	Class A (Rhodopsin)	Angiotensin receptors	established	Antihypertensive	approved		11451212|12076183
olmesartan medoxomil	small molecule	Peptide	antagonist		primary	AGTR1	agtr1_human	Class A (Rhodopsin)	Angiotensin receptors	established	Antiglaucomic	approved		11451212|12076183
olmesartan medoxomil	small molecule	Peptide	antagonist		primary	AGTR1	agtr1_human	Class A (Rhodopsin)	Angiotensin receptors	established	Antihypertensive	approved		11451212|12076183
olmesartan medoxomil	small molecule	Peptide	antagonist		primary	AGTR1	agtr1_human	Class A (Rhodopsin)	Angiotensin receptors	established	cardiovascular disease	approved		11451212|12076183
olodaterol	small molecule	Aminergic	agonist		primary	ADRB2	adrb2_human	Class A (Rhodopsin)	Adrenoceptors	established	chronic obstructive pulmonary disease (COPD)	approved		20371707
olopatadine	small molecule	Aminergic	antagonist		primary	HRH1	hrh1_human	Class A (Rhodopsin)	Histamine receptors	established	Anti-Allergic	approved		15942272|12046981|8951675|15646365|11496828|20482305|20406593|20402382|11752352
orphenadrine	small molecule	Aminergic	antagonist		primary	HRH1	hrh1_human	Class A (Rhodopsin)	Histamine receptors	established	Antiparkinson s; Muscle Relaxants; Central	approved		17139284|17016423|2578597
oxprenolol	small molecule	Aminergic	antagonist		primary	ADRB1	adrb1_human	Class A (Rhodopsin)	Adrenoceptors	established	Antihypertensive ; Anti-Arrhythmia	approved		17139284|17016423|6202960|6124492|2871880|11752352
oxprenolol	small molecule	Aminergic	antagonist		primary	ADRB2	adrb2_human	Class A (Rhodopsin)	Adrenoceptors	established	Antihypertensive ; Anti-Arrhythmia	approved		17139284|17016423|7882570|9509999|11311890
oxybutynin	small molecule	Aminergic	antagonist		primary	CHRM2	acm2_human	Class A (Rhodopsin)	Acetylcholine receptors (muscarinic)	established	incontinence	approved		15963006|16188951|19446545|20590605|17222678
oxybutynin	small molecule	Aminergic	antagonist		primary	CHRM2	acm2_human	Class A (Rhodopsin)	Acetylcholine receptors (muscarinic)	established	overactive bladder	approved		15963006|16188951|19446545|20590605|17222678
oxybutynin	small molecule	Aminergic	antagonist		primary	CHRM2	acm2_human	Class A (Rhodopsin)	Acetylcholine receptors (muscarinic)	established	incontinence	approved		15963006|16188951|19446545|20590605|17222678
oxybutynin	small molecule	Aminergic	antagonist		primary	CHRM2	acm2_human	Class A (Rhodopsin)	Acetylcholine receptors (muscarinic)	established	overactive bladder	approved		15963006|16188951|19446545|20590605|17222678
oxybutynin	small molecule	Aminergic	antagonist		primary	CHRM3	acm3_human	Class A (Rhodopsin)	Acetylcholine receptors (muscarinic)	established	incontinence	approved		17139284|17016423|19275276|19446545|20590605|17222678|16406943|11752352
oxybutynin	small molecule	Aminergic	antagonist		primary	CHRM3	acm3_human	Class A (Rhodopsin)	Acetylcholine receptors (muscarinic)	established	overactive bladder	approved		17139284|17016423|19275276|19446545|20590605|17222678|16406943|11752352
oxybutynin	small molecule	Aminergic	antagonist		primary	CHRM3	acm3_human	Class A (Rhodopsin)	Acetylcholine receptors (muscarinic)	established	incontinence	approved		17139284|17016423|19275276|19446545|20590605|17222678|16406943|11752352
oxybutynin	small molecule	Aminergic	antagonist		primary	CHRM3	acm3_human	Class A (Rhodopsin)	Acetylcholine receptors (muscarinic)	established	overactive bladder	approved		17139284|17016423|19275276|19446545|20590605|17222678|16406943|11752352
oxybutynin	small molecule	Aminergic	antagonist		primary	CHRM1	acm1_human	Class A (Rhodopsin)	Acetylcholine receptors (muscarinic)	established	incontinence	approved		17139284|17016423|20590605|17222678|16406943
oxybutynin	small molecule	Aminergic	antagonist		primary	CHRM1	acm1_human	Class A (Rhodopsin)	Acetylcholine receptors (muscarinic)	established	overactive bladder	approved		17139284|17016423|20590605|17222678|16406943
oxybutynin	small molecule	Aminergic	antagonist		primary	CHRM1	acm1_human	Class A (Rhodopsin)	Acetylcholine receptors (muscarinic)	established	incontinence	approved		17139284|17016423|20590605|17222678|16406943
oxybutynin	small molecule	Aminergic	antagonist		primary	CHRM1	acm1_human	Class A (Rhodopsin)	Acetylcholine receptors (muscarinic)	established	overactive bladder	approved		17139284|17016423|20590605|17222678|16406943
oxycodone	small molecule	Peptide	agonist		primary	OPRD1	oprd_human	Class A (Rhodopsin)	Opioid receptors	established	Analgesics	approved		17525040|11752352
oxycodone	small molecule	Peptide	agonist		primary	OPRD1	oprd_human	Class A (Rhodopsin)	Opioid receptors	established	Analgesics	approved		17525040|11752352
oxycodone	small molecule	Peptide	agonist		primary	OPRD1	oprd_human	Class A (Rhodopsin)	Opioid receptors	established	Analgesics	approved		17525040|11752352
oxycodone	small molecule	Peptide	agonist		primary	OPRD1	oprd_human	Class A (Rhodopsin)	Opioid receptors	established	Analgesics	approved		17525040|11752352
oxycodone	small molecule	Peptide	agonist		primary	OPRD1	oprd_human	Class A (Rhodopsin)	Opioid receptors	established	Analgesics	approved		17525040|11752352
oxycodone	small molecule	Peptide	agonist		primary	OPRD1	oprd_human	Class A (Rhodopsin)	Opioid receptors	established	Analgesics	approved		17525040|11752352
oxycodone	small molecule	Peptide	agonist		primary	OPRK1	oprk_human	Class A (Rhodopsin)	Opioid receptors	established	Analgesics	approved		17525040|18039433|17467904
oxycodone	small molecule	Peptide	agonist		primary	OPRK1	oprk_human	Class A (Rhodopsin)	Opioid receptors	established	Analgesics	approved		17525040|18039433|17467904
oxycodone	small molecule	Peptide	agonist		primary	OPRK1	oprk_human	Class A (Rhodopsin)	Opioid receptors	established	Analgesics	approved		17525040|18039433|17467904
oxycodone	small molecule	Peptide	agonist		primary	OPRK1	oprk_human	Class A (Rhodopsin)	Opioid receptors	established	Analgesics	approved		17525040|18039433|17467904
oxycodone	small molecule	Peptide	agonist		primary	OPRK1	oprk_human	Class A (Rhodopsin)	Opioid receptors	established	Analgesics	approved		17525040|18039433|17467904
oxycodone	small molecule	Peptide	agonist		primary	OPRK1	oprk_human	Class A (Rhodopsin)	Opioid receptors	established	Analgesics	approved		17525040|18039433|17467904
oxycodone	small molecule	Peptide	agonist		primary	OPRM1	oprm_human	Class A (Rhodopsin)	Opioid receptors	established	Analgesics	approved		17525040|18039433|19474215
oxycodone	small molecule	Peptide	agonist		primary	OPRM1	oprm_human	Class A (Rhodopsin)	Opioid receptors	established	Analgesics	approved		17525040|18039433|19474215
oxycodone	small molecule	Peptide	agonist		primary	OPRM1	oprm_human	Class A (Rhodopsin)	Opioid receptors	established	Analgesics	approved		17525040|18039433|19474215
oxycodone	small molecule	Peptide	agonist		primary	OPRM1	oprm_human	Class A (Rhodopsin)	Opioid receptors	established	Analgesics	approved		17525040|18039433|19474215
oxycodone	small molecule	Peptide	agonist		primary	OPRM1	oprm_human	Class A (Rhodopsin)	Opioid receptors	established	Analgesics	approved		17525040|18039433|19474215
oxycodone	small molecule	Peptide	agonist		primary	OPRM1	oprm_human	Class A (Rhodopsin)	Opioid receptors	established	Analgesics	approved		17525040|18039433|19474215
oxymetazoline	small molecule	Aminergic	agonist		primary	ADRA2A	ada2a_human	Class A (Rhodopsin)	Adrenoceptors	established	Analgesics	approved		1327384|17164433|7892112
oxymetazoline	small molecule	Aminergic	agonist		primary	ADRA1A	ada1a_human	Class A (Rhodopsin)	Adrenoceptors	established	Analgesics	approved		8894610|8768700|11774707|8564226|11527538
oxymorphone	small molecule	Peptide	agonist		primary	OPRM1	oprm_human	Class A (Rhodopsin)	Opioid receptors	established	Analgesics	approved		9712193|17006080|17595308|10854833|16343768|11752352
oxyphencyclimine	small molecule	Aminergic	antagonist		primary	CHRM1	acm1_human	Class A (Rhodopsin)	Acetylcholine receptors (muscarinic)	established	GI Anti-Ulcer ; anticholinergic; Antispasmodics	approved		17139284|17016423|1426023|3247303
oxyphencyclimine	small molecule	Aminergic	antagonist		primary	CHRM2	acm2_human	Class A (Rhodopsin)	Acetylcholine receptors (muscarinic)	established	GI Anti-Ulcer ; anticholinergic; Antispasmodics	approved		17139284|17016423|1426023|3247303
oxyphencyclimine	small molecule	Aminergic	antagonist		primary	CHRM3	acm3_human	Class A (Rhodopsin)	Acetylcholine receptors (muscarinic)	established	GI Anti-Ulcer ; anticholinergic; Antispasmodics	approved		17139284|17016423|1426023|3247303
oxyphenonium	small molecule	Aminergic	antagonist		primary	CHRM1	acm1_human	Class A (Rhodopsin)	Acetylcholine receptors (muscarinic)	established	Mydriatics	approved		17139284|17016423|3580704|11752352
oxytocin	peptide	Peptide	agonist		primary	OXTR	oxyr_human	Class A (Rhodopsin)	Vasopressin and oxytocin receptors	established	Analgesics	approved	endogenous ligand	20108008|20104850|18655883|15646817|21208749
oxytocin	peptide	Peptide	agonist		primary	OXTR	oxyr_human	Class A (Rhodopsin)	Vasopressin and oxytocin receptors	established	autism	approved	endogenous ligand	20108008|20104850|18655883|15646817|21208749
paliperidone	small molecule	Aminergic	antagonist		primary	DRD2	drd2_human	Class A (Rhodopsin)	Dopamine receptors	established	schizophrenia	approved		7524043|7531353|16119512|16513859|11132243|12211096|11752352
paliperidone	small molecule	Aminergic	antagonist		primary	HTR2A	5ht2a_human	Class A (Rhodopsin)	5-Hydroxytryptamine receptors	established	schizophrenia	approved		7524043|7542676|7520908|7531353|11132243|12211096
parathyroid hormone	protein	Peptide	agonist		primary	PTH1R	pth1r_human	Class B1 (Secretin)	Parathyroid hormone receptors	established	Anti-osteoporotic	approved	endogenous ligand	10837469
parathyroid hormone	protein	Peptide	agonist		primary	PTH2R	pth2r_human	Class B1 (Secretin)	Parathyroid hormone receptors	established	Anti-osteoporotic	approved	endogenous ligand	10837469
parathyroid hormone	protein	Peptide	agonist		primary	PTH1R	pth1r_human	Class B1 (Secretin)	Parathyroid hormone receptors	established	hypoparathyroidism	approved	endogenous ligand	10837469
parathyroid hormone	protein	Peptide	agonist		primary	PTHR1	pth1r_human	Class B1 (Secretin)	Parathyroid hormone receptors	established	Control hypocalcemia	approved	endogenous ligand	10837469
pasireotide	peptide	Peptide	agonist		primary	SSTR1	ssr1_human	Class A (Rhodopsin)	Somatostatin receptors	established	Antineoplastic ; acromegaly	approved		17395978|11980628
pasireotide	peptide	Peptide	agonist		primary	SSTR2	ssr2_human	Class A (Rhodopsin)	Somatostatin receptors	established	Antineoplastic ; acromegaly	approved		17395978|11980628
pasireotide	peptide	Peptide	agonist		primary	SSTR3	ssr3_human	Class A (Rhodopsin)	Somatostatin receptors	established	Antineoplastic ; acromegaly	approved		17395978|11980628
pasireotide	peptide	Peptide	agonist		primary	SSTR5	ssr5_human	Class A (Rhodopsin)	Somatostatin receptors	established	Antineoplastic ; acromegaly	approved		17395978|11980628
pemirolast	small molecule	Aminergic	antagonist		primary	HRH1	hrh1_human	Class A (Rhodopsin)	Histamine receptors	established	Anti-Allergic	approved		26028608|18463425
penbutolol	small molecule	Aminergic	antagonist		primary	ADRB2	adrb2_human	Class A (Rhodopsin)	Adrenoceptors	established	Antihypertensive	approved		16716|8098761|8982649|11224195|2446632|2189902
penbutolol	small molecule	Aminergic	antagonist		primary	ADRB1	adrb1_human	Class A (Rhodopsin)	Adrenoceptors	established	Antihypertensive	approved		6755764|11224195|11738481|2189902
pentagastrin	small molecule	Peptide	agonist		primary	CCKBR	gasr_human	Class A (Rhodopsin)	Cholecystokinin receptors	established	Diagnostic	approved		12073167|15157745|1732532|3004700|7491961|11752352
pentazocine	small molecule	Peptide	agonist		primary	OPRK1	oprk_human	Class A (Rhodopsin)	Opioid receptors	established	Analgesics	approved		8788445
pentazocine	small molecule	Peptide	antagonist		primary	OPRM1	oprm_human	Class A (Rhodopsin)	Opioid receptors	established	Analgesics	approved		3419842|6094791|8042002|8968334|2286420
pergolide	small molecule	Aminergic	agonist		primary	DRD2	drd2_human	Class A (Rhodopsin)	Dopamine receptors	established	Antiparkinson	approved		11752352|2860228|1674528|18691132|10641988|10516878|16842172|3828803
perphenazine	small molecule	Aminergic	antagonist		primary	DRD2	drd2_human	Class A (Rhodopsin)	Dopamine receptors	established	schizophrenia	approved		11873706|7508675|7828655|11752352|15007534|2573104
perphenazine	small molecule	Aminergic	antagonist		primary	DRD1	drd1_human	Class A (Rhodopsin)	Dopamine receptors	established	schizophrenia	approved		17455212|2573104
phendimetrazine	small molecule	Aminergic	agonist		primary	ADRA1B	ada1b_human	Class A (Rhodopsin)	Adrenoceptors	established	Appetite suppressant	approved		17139284|17016423|16265126|11054601|11752352|17017961
phendimetrazine	small molecule	Aminergic	agonist		primary	ADRA1A	ada1a_human	Class A (Rhodopsin)	Adrenoceptors	established	Appetite suppressant	approved		17139284|17016423|16265126|11054601|17017961
phenindamine	small molecule	Aminergic	antagonist		primary	HRH1	hrh1_human	Class A (Rhodopsin)	Histamine receptors	established	Anti-Allergic	approved		17016423|7650688|1360991|1686618|11752352
pheniramine	small molecule	Aminergic	antagonist		primary	HRH1	hrh1_human	Class A (Rhodopsin)	Histamine receptors	established	Anti-Allergic	approved		17016423|2567596|7714410|11526976|8835636|20027159|14506317|11752352
phenoxybenzamine	small molecule	Aminergic	antagonist		primary	ADRA2A	ada2a_human	Class A (Rhodopsin)	Adrenoceptors	established	cardiovascular disease	approved		11395517
phenoxybenzamine	small molecule	Aminergic	antagonist		primary	ADRA1A	ada1a_human	Class A (Rhodopsin)	Adrenoceptors	established	Anticonvulsants; Hypnotics and Sedatives	approved		10401556|7911719|12818701|8935707|1978244
phentolamine	small molecule	Aminergic	antagonist		primary	ADRA2A	ada2a_human	Class A (Rhodopsin)	Adrenoceptors	established	sexual dysfunction	approved		16273345|10988273|17115069|12721093|12770936|7562640|1346768|6176798
phentolamine	small molecule	Aminergic	antagonist		primary	ADRA2A	ada2a_human	Class A (Rhodopsin)	Adrenoceptors	established	Antihypertensive	approved		16273345|10988273|17115069|12721093|12770936|7562640|1346768|6176798
phentolamine	small molecule	Aminergic	antagonist		primary	ADRA1A	ada1a_human	Class A (Rhodopsin)	Adrenoceptors	established	sexual dysfunction	approved		7562640|1346768|6176798
phenylephrine	small molecule	Aminergic	agonist		primary	ADRA1B	ada1b_human	Class A (Rhodopsin)	Adrenoceptors	established	incontinence	approved		11752352
phenylephrine	small molecule	Aminergic	agonist		primary	ADRA1D	ada1d_human	Class A (Rhodopsin)	Adrenoceptors	established	incontinence	approved		28369791
phenylephrine	small molecule	Aminergic	agonist		primary	ADRA1A	ada1a_human	Class A (Rhodopsin)	Adrenoceptors	established	incontinence	approved		17584443|17658513
phenylpropanolamine	small molecule	Aminergic	agonist		primary	ADRA1A	ada1a_human	Class A (Rhodopsin)	Adrenoceptors	established	Appetite Depressants; Nasal Decongestants	approved		17016423|9164583|12163120|15163201|2881994
phenylpropanolamine	small molecule	Aminergic	agonist		primary	ADRA2A	ada2a_human	Class A (Rhodopsin)	Adrenoceptors	established	Appetite Depressants; Nasal Decongestants	approved		17139284|17016423|15608085
pilocarpine	small molecule	Aminergic	agonist		primary	CHRM2	acm2_human	Class A (Rhodopsin)	Acetylcholine receptors (muscarinic)	established	incontinence	approved		11752352|19465517|18824613
pilocarpine	small molecule	Aminergic	agonist		primary	CHRM1	acm1_human	Class A (Rhodopsin)	Acetylcholine receptors (muscarinic)	established	incontinence	approved		17139284|17016423|18824613
pilocarpine	small molecule	Aminergic	agonist		primary	CHRM3	acm3_human	Class A (Rhodopsin)	Acetylcholine receptors (muscarinic)	established	incontinence	approved		19498041|18824613
pimavanserin	small molecule	Aminergic	inverse agonist		primary	HTR2A	5ht2a_human	Class A (Rhodopsin)	5-Hydroxytryptamine receptors	established	Antiparkinson	approved		24016069
pimozide	small molecule	Aminergic	antagonist		primary	DRD3	drd3_human	Class A (Rhodopsin)	Dopamine receptors	established	psychosis	approved		8301582
pimozide	small molecule	Aminergic	antagonist		primary	DRD2	drd2_human	Class A (Rhodopsin)	Dopamine receptors	established	Antidyskinetics; Antipsychotic	approved		11752352|11873706|12828573|2378927|8082693|8301582|7855217|10503726
pindolol	small molecule	Aminergic	partial agonist		primary	ADRB1	adrb1_human	Class A (Rhodopsin)	Adrenoceptors	established	Antihypertensive	approved		11752352|14608456|1687398|2148726|8884690|2907348
pindolol	small molecule	Aminergic	partial agonist		primary	ADRB2	adrb2_human	Class A (Rhodopsin)	Adrenoceptors	established	Antihypertensive	approved		16574446|1666931|1678274|1687398|1979630|11752352
pipotiazine	small molecule	Aminergic	antagonist		primary	DRD1	drd1_human	Class A (Rhodopsin)	Dopamine receptors	established	Antipsychotic	approved		7918347
pipotiazine	small molecule	Aminergic	antagonist		primary	HTR2A	5ht2a_human	Class A (Rhodopsin)	Dopamine receptors	established	Antipsychotic	approved		10821438|8593484
pipotiazine	small molecule	Aminergic	antagonist		primary	DRD2	drd2_human	Class A (Rhodopsin)	5-Hydroxytryptamine receptors	established	Antipsychotic	approved		11103886|11873706|15694263|16867246|11752352|20643630|2875894
pipotiazine	small molecule	Aminergic	antagonist		primary	HTR1A	5ht1a_human	Class A (Rhodopsin)	5-Hydroxytryptamine receptors	established	Antipsychotic	approved		11755134|9760039
pirbuterol	small molecule	Aminergic	agonist		primary	ADRB2	adrb2_human	Class A (Rhodopsin)	Adrenoceptors	established	obstructive lung disease	approved		17260025|7053311|8945911|11752352
pirenzepine	small molecule	Aminergic	antagonist		primary	CHRM1	acm1_human	Class A (Rhodopsin)	Acetylcholine receptors (muscarinic)	established	GI Anti-Ulcer ; anticholinergic; Antispasmodics	approved		11752352|12717096
plerixafor	small molecule	Protein	partial agonist		primary	CXCR4	cxcr4_human	Class A (Rhodopsin)	Chemokine receptors	established	Antineoplastic	approved		18847313|23204107
practolol	small molecule	Aminergic	antagonist		primary	ADRB1	adrb1_human	Class A (Rhodopsin)	Adrenoceptors	established	Anti-Arrhythmia	approved		2871880|30388|6524278|11752352|2857116
pramipexole	small molecule	Aminergic	agonist		primary	DRD4	drd4_human	Class A (Rhodopsin)	Dopamine receptors	established	Antiparkinson	approved		11752352|18691132
pramipexole	small molecule	Aminergic	agonist		primary	DRD2	drd2_human	Class A (Rhodopsin)	Dopamine receptors	established	Antiparkinson	approved		11752352|18691132|10641988
pramipexole	small molecule	Aminergic	agonist		primary	DRD3	drd3_human	Class A (Rhodopsin)	Dopamine receptors	established	Antiparkinson	approved		11752352|18691132|10641988
pramlintide acetate	peptide	Peptide	agonist		primary	CALCR	calcr_human	Class B1 (Secretin)	Calcitonin receptors	established	Antidiabetic	approved		11772274
pranlukast	small molecule	Lipid	antagonist		primary	CYSLTR1	cltr1_human	Class A (Rhodopsin)	Leukotriene receptors	established	Anti-Asthmatic	approved		11264758|11854273|15475658|16864492|17112405|11752352
prasugrel	small molecule	Nucleotide	antagonist		primary	P2RY12	p2y12_human	Class A (Rhodopsin)	P2Y receptors	established	antithrombotic	approved		18485086
prazosin	small molecule	Aminergic	antagonist		primary	ADRA1B	ada1b_human	Class A (Rhodopsin)	Adrenoceptors	established	Antihypertensive ; antispasmodics	approved		11156594|11752352|8925876|12270758|12824165|7691623|7855217
prazosin	small molecule	Aminergic	antagonist		primary	ADRA1A	ada1a_human	Class A (Rhodopsin)	Adrenoceptors	established	Antihypertensive ; antispasmodics	approved		12841945|8925876|15258254|7691623|10771044|17658513|14980979|7855217
prazosin	small molecule	Aminergic	antagonist		primary	ADRA1D	ada1d_human	Class A (Rhodopsin)	Adrenoceptors	established	Antihypertensive ; antispasmodics	approved		18187928|11682453|7855217
prochlorperazine	small molecule	Aminergic	antagonist		primary	DRD2	drd2_human	Class A (Rhodopsin)	Dopamine receptors	established	Antiemetics	approved		11752352|16677982|2527092|17044574|18534808|18955042|17169748
procyclidine	small molecule	Aminergic	antagonist		primary	CHRM1	acm1_human	Class A (Rhodopsin)	Acetylcholine receptors (muscarinic)	established	Antidyskinetics; Antiparkinson s	approved		17139284|17016423|2027917|2253700|20624420|1426023
procyclidine	small molecule	Aminergic	antagonist		primary	CHRM2	acm2_human	Class A (Rhodopsin)	Acetylcholine receptors (muscarinic)	established	Antidyskinetics; Antiparkinson s	approved		17139284|17016423|2027917|2253700|20624420|1426023
procyclidine	small molecule	Aminergic	antagonist		primary	CHRM4	acm4_human	Class A (Rhodopsin)	Acetylcholine receptors (muscarinic)	established	Antidyskinetics; Antiparkinson s	approved		17139284|17016423|2253700|7616431|20624420|1426023
progabide	small molecule	Amino acid	agonist		primary	GABBR1	gabr1_human	Class C (Glutamate)	GABAB receptors	established	Anticonvulsants	approved	Not FDA approved but used in other countries	11752352|9443561|2985405
promazine	small molecule	Aminergic	antagonist		primary	DRD3	drd3_human	Class A (Rhodopsin)	Dopamine receptors	established	psychosis	approved		16135699
promazine	small molecule	Aminergic	antagonist		primary	ADRA1A	ada1a_human	Class A (Rhodopsin)	Adrenoceptors	established	Antiemetics; Antipsychotic	approved		17139284|17016423
promazine	small molecule	Aminergic	antagonist		primary	ADRA1B	ada1b_human	Class A (Rhodopsin)	Adrenoceptors	established	Antiemetics; Antipsychotic	approved		17139284|17016423
promazine	small molecule	Aminergic	antagonist		primary	ADRA1D	ada1d_human	Class A (Rhodopsin)	Adrenoceptors	established	Antiemetics; Antipsychotic	approved		17139284|17016423
promazine	small molecule	Aminergic	antagonist		primary	CHRM1	acm1_human	Class A (Rhodopsin)	Acetylcholine receptors (muscarinic)	established	Antiemetics; Antipsychotic	approved		17139284|17016423
promazine	small molecule	Aminergic	antagonist		primary	CHRM2	acm2_human	Class A (Rhodopsin)	Acetylcholine receptors (muscarinic)	established	Antiemetics; Antipsychotic	approved		17139284|17016423
promazine	small molecule	Aminergic	antagonist		primary	CHRM3	acm3_human	Class A (Rhodopsin)	Acetylcholine receptors (muscarinic)	established	Antiemetics; Antipsychotic	approved		17139284|17016423
promazine	small molecule	Aminergic	antagonist		primary	CHRM4	acm4_human	Class A (Rhodopsin)	Acetylcholine receptors (muscarinic)	established	Antiemetics; Antipsychotic	approved		17139284|17016423
promazine	small molecule	Aminergic	antagonist		primary	DRD1	drd1_human	Class A (Rhodopsin)	Dopamine receptors	established	Antiemetics; Antipsychotic	approved		17139284|17016423
promazine	small molecule	Aminergic	antagonist		primary	DRD2	drd2_human	Class A (Rhodopsin)	Dopamine receptors	established	Antiemetics; Antipsychotic	approved		17139284|17016423
promazine	small molecule	Aminergic	antagonist		primary	DRD4	drd4_human	Class A (Rhodopsin)	Dopamine receptors	established	Antiemetics; Antipsychotic	approved		17139284|17016423
promazine	small molecule	Aminergic	antagonist		primary	HTR2C	5ht2c_human	Class A (Rhodopsin)	5-Hydroxytryptamine receptors	established	Antiemetics; Antipsychotic	approved		17139284|17016423
promazine	small molecule	Aminergic	antagonist		primary	HTR2A	5ht2a_human	Class A (Rhodopsin)	5-Hydroxytryptamine receptors	established	Antiemetics; Antipsychotic	approved		17139284|17016423|10980325|12106771
promazine	small molecule	Aminergic	antagonist		primary	CHRM5	acm5_human	Class A (Rhodopsin)	Acetylcholine receptors (muscarinic)	established	Antiemetics; Antipsychotic	approved		17139284|17016423|11752352
promazine	small molecule	Aminergic	antagonist		primary	HRH1	hrh1_human	Class A (Rhodopsin)	Histamine receptors	established	Antiemetics; Antipsychotic	approved		17139284|17016423|2899826
promethazine	small molecule	Aminergic	antagonist		primary	HRH1	hrh1_human	Class A (Rhodopsin)	Histamine receptors	established	Hypnotics and Sedatives; Anti-anxiety s; Anti-allergic	approved		11752352|12657913|8098142|2576052|3011460|9442829|2866055
propantheline	small molecule	Aminergic	antagonist		primary	CHRM1	acm1_human	Class A (Rhodopsin)	Acetylcholine receptors (muscarinic)	established	GI Anti-Ulcer ; anticholinergic; Antispasmodics	approved		17016423|2656175|3572714|15337834|16080359|11752352
propericiazine	small molecule	Aminergic	antagonist		primary	ADRA1B	ada1b_human	Class A (Rhodopsin)	Adrenoceptors	established	schizophrenia	approved		17139284|17016423|11752352
propiomazine	small molecule	Aminergic	antagonist		primary	CHRM1	acm1_human	Class A (Rhodopsin)	Acetylcholine receptors (muscarinic)	established	Hypnotics and Sedatives	approved		17139284|17016423
propiomazine	small molecule	Aminergic	antagonist		primary	CHRM2	acm2_human	Class A (Rhodopsin)	Acetylcholine receptors (muscarinic)	established	Hypnotics and Sedatives	approved		17139284|17016423
propiomazine	small molecule	Aminergic	antagonist		primary	CHRM3	acm3_human	Class A (Rhodopsin)	Acetylcholine receptors (muscarinic)	established	Hypnotics and Sedatives	approved		17139284|17016423
propiomazine	small molecule	Aminergic	antagonist		primary	CHRM4	acm4_human	Class A (Rhodopsin)	Acetylcholine receptors (muscarinic)	established	Hypnotics and Sedatives	approved		17139284|17016423
propiomazine	small molecule	Aminergic	antagonist		primary	CHRM4	acm5_human	Class A (Rhodopsin)	Acetylcholine receptors (muscarinic)	established	Hypnotics and Sedatives	approved		17139284|17016423
propiomazine	small molecule	Aminergic	antagonist		primary	DRD1	drd1_human	Class A (Rhodopsin)	Dopamine receptors	established	Hypnotics and Sedatives	approved		17139284|17016423
propiomazine	small molecule	Aminergic	antagonist		primary	DRD2	drd2_human	Class A (Rhodopsin)	Dopamine receptors	established	Hypnotics and Sedatives	approved		17139284|17016423
propiomazine	small molecule	Aminergic	antagonist		primary	DRD4	drd4_human	Class A (Rhodopsin)	Dopamine receptors	established	Hypnotics and Sedatives	approved		17139284|17016423
propiomazine	small molecule	Aminergic	antagonist		primary	HTR2A	5ht2a_human	Class A (Rhodopsin)	5-Hydroxytryptamine receptors	established	Hypnotics and Sedatives	approved		17139284|17016423
propiomazine	small molecule	Aminergic	antagonist		primary	HTR2C	5ht2c_human	Class A (Rhodopsin)	5-Hydroxytryptamine receptors	established	Hypnotics and Sedatives	approved		17139284|17016423
propiomazine	small molecule	Aminergic	antagonist		primary	HRH1	hrh1_human	Class A (Rhodopsin)	Histamine receptors	established	Hypnotics and Sedatives	approved		17139284|17016423|14035428|11752352
propoxyphene	small molecule	Peptide	agonist		primary	OPRD1	oprd_human	Class A (Rhodopsin)	Opioid receptors	established	Analgesics	approved		6151117|6249436
propoxyphene	small molecule	Peptide	agonist		primary	OPRK1	oprk_human	Class A (Rhodopsin)	Opioid receptors	established	Analgesics	approved		6151117|6249436
propoxyphene	small molecule	Peptide	agonist		primary	OPRM1	oprm_human	Class A (Rhodopsin)	Opioid receptors	established	Analgesics	approved		6151117|6249436
propranolol	small molecule	Aminergic	antagonist		primary	ADRB1	adrb1_human	Class A (Rhodopsin)	Adrenoceptors	established	cancer cachexia	approved		11752352|14757703|16177222|17628611|15236843|17572694
protirelin	small molecule	Aminergic	agonist		primary	TRHR	trfr_human	Class A (Rhodopsin)	5-Hydroxytryptamine receptors	established	Diagnostic	approved	endogenous ligand	12467901|9075462
prucalopride	small molecule	Aminergic	agonist		primary	HTR4	5ht4r_human	Class A (Rhodopsin)	5-Hydroxytryptamine receptors	established	motilitant	approved		11438309
pseudoephedrine	small molecule	Aminergic	agonist		primary	ADRA2A	ada2a_human	Class A (Rhodopsin)	Adrenoceptors	established	Anti-Allergic	approved		17139284|17016423
pseudoephedrine	small molecule	Aminergic	agonist		primary	ADRA1A	ada1a_human	Class A (Rhodopsin)	Adrenoceptors	established	Anti-Allergic	approved		17139284|17016423|11772135
pyrilamine	small molecule	Aminergic	antagonist		primary	HRH1	hrh1_human	Class A (Rhodopsin)	Histamine receptors	established	pruritus	approved		19552055
quetiapine	small molecule	Aminergic	antagonist		primary	DRD2	drd2_human	Class A (Rhodopsin)	Dopamine receptors	established	Antipsychotic ; Anti-depressant	approved		10839333|11132243|11873706|17848919|11752352
quetiapine	small molecule	Aminergic	antagonist		primary	HTR2A	5ht2a_human	Class A (Rhodopsin)	5-Hydroxytryptamine receptors	established	Antipsychotic ; Anti-depressant	approved		12973385|17563257|11132243|16038601|17848919
ramelteon	small molecule	Melatonin	agonist		primary	MTNR1A	mtr1a_human	Class A (Rhodopsin)	Melatonin	established	insomnia	approved		15695169|16432265|17389558|16173650|16730121|15869323|19228178|19768947|19568703|17157111|17015817|17803013|11752352
ramelteon	small molecule	Melatonin	agonist		primary	MTNR1B	mtr1b_human	Class A (Rhodopsin)	Melatonin	established	insomnia	approved		15695169|16432265|17389558|16173650|16730121|15869323|19228178|19768947|19568703|17157111|17015817|17803013|11752352
ranitidine	small molecule	Aminergic	antagonist		primary	HRH2	hrh2_human	Class A (Rhodopsin)	Histamine receptors	established	antiulcer	approved		11752352|7554999
ranitidine	small molecule	Aminergic	antagonist		primary	HRH2	hrh2_human	Class A (Rhodopsin)	Histamine receptors	established	antiulcer	approved		11752352|7554999
rauwolfia serpentina	small molecule	Aminergic	antagonist		primary	ADRA1D	ada1d_human	Class A (Rhodopsin)	Adrenoceptors	established	Antihypertensive	approved	active ingrediant seems to be resperine - which targets Synaptic vesicular amine transporter	7562902|1095275
rauwolfia serpentina	small molecule	Aminergic	antagonist		primary	ADRA2A	ada2a_human	Class A (Rhodopsin)	Adrenoceptors	established	Antihypertensive	approved	active ingrediant seems to be resperine - which targets Synaptic vesicular amine transporter	7562902|1095275
rauwolfia serpentina	small molecule	Aminergic	antagonist		primary	ADRA2B	ada2b_human	Class A (Rhodopsin)	Adrenoceptors	established	Antihypertensive	approved	active ingrediant seems to be resperine - which targets Synaptic vesicular amine transporter	7562902|1095275
rauwolfia serpentina	small molecule	Aminergic	antagonist		primary	ADRA2C	ada2c_human	Class A (Rhodopsin)	Adrenoceptors	established	Antihypertensive	approved	active ingrediant seems to be resperine - which targets Synaptic vesicular amine transporter	7562902|1095275
rauwolfia serpentina	small molecule	Aminergic	antagonist		primary	ADRA1A	ada1a_human	Class A (Rhodopsin)	Adrenoceptors	established	Antihypertensive	approved	active ingrediant seems to be resperine - which targets Synaptic vesicular amine transporter	7562902|1095275
rauwolfia serpentina	small molecule	Aminergic	antagonist		primary	ADRA1B	ada1b_human	Class A (Rhodopsin)	Adrenoceptors	established	Antihypertensive	approved	active ingrediant seems to be resperine - which targets Synaptic vesicular amine transporter	7562902|1095275
regadenoson	small molecule	Nucleotide	agonist		primary	ADORA2A	aa2ar_human	Class A (Rhodopsin)	Adenosine receptors	established	Diagnostic	approved		22130964
remifentanil	small molecule	Peptide	agonist		primary	OPRM1	oprm_human	Class A (Rhodopsin)	Opioid receptors	established	Analgesics	approved		16114980|16332149|8694317|9066316|11752352|9103501|8875131
remoxipride	small molecule	Aminergic	antagonist		primary	DRD2	drd2_human	Class A (Rhodopsin)	Dopamine receptors	established	schizophrenia	approved		11873706|8665533|11752352
ridogrelum	small molecule	Lipid	antagonist		primary	TBXA2R	ta2r_human	Class A (Rhodopsin)	Prostanoid receptors	established	for the prevention of systemic thrombo-embolism; adjunctive to thrombolytic therapy	approved		8289199
rimonabant	small molecule	Lipid	antagonist		primary	CNR1	cnr1_human	Class A (Rhodopsin)	Cannabinoid receptors	established	Anti-obesity	approved	withdrawn, due to side-effects	8636122|11752352
risperidone	small molecule	Aminergic	antagonist		primary	HTR2A	5ht2a_human	Class A (Rhodopsin)	5-Hydroxytryptamine receptors	established	schizophrenia	approved		15907153|15992090|11132243|17316700
risperidone	small molecule	Aminergic	antagonist		primary	HTR2A	5ht2a_human	Class A (Rhodopsin)	5-Hydroxytryptamine receptors	established	schizophrenia	approved		15907153|15992090|11132243|17316700
risperidone	small molecule	Aminergic	antagonist		primary	DRD2	drd2_human	Class A (Rhodopsin)	Dopamine receptors	established	schizophrenia	approved		17059881|15907153|15140279|16730699|16513859|11132243|11752352
risperidone	small molecule	Aminergic	antagonist		primary	DRD2	drd2_human	Class A (Rhodopsin)	Dopamine receptors	established	schizophrenia	approved		17059881|15907153|15140279|16730699|16513859|11132243|11752352
ritodrine	small molecule	Aminergic	agonist		primary	ADRB2	adrb2_human	Class A (Rhodopsin)	Adrenoceptors	established	Tocolytic	approved		11311067|12871140|1332478|1976401|8059831|11752352
rizatriptan	small molecule	Aminergic	agonist		primary	HTR1D	5ht1d_human	Class A (Rhodopsin)	5-Hydroxytryptamine receptors	established	Anti-migraine	approved		11752352|9127118|8904614|9056052|11487512|15821444|12093318|12269863|15056946
rizatriptan	small molecule	Aminergic	agonist		primary	HTR1B	5ht1b_human	Class A (Rhodopsin)	5-Hydroxytryptamine receptors	established	Anti-migraine	approved		12093318|12269863|15056946|9650800|11752352|11487512|15821444
rocuronium	small molecule	Aminergic	antagonist		primary	CHRM2	acm2_human	Class A (Rhodopsin)	Acetylcholine receptors (muscarinic)	established	Muscle Relaxants	approved		17139284|17016423|20400785
rolapitant	small molecule	Peptide	antagonist		primary	TACR1	nk1r_human	Class A (Rhodopsin)	Tachykinin receptors	established	Antiemetics	approved		22497992
ropinirole	small molecule	Aminergic	agonist		primary	DRD2	drd2_human	Class A (Rhodopsin)	Dopamine receptors	established	Antiparkinson	approved		11752352|1683559|10446316|18691132|10641988|17573046
ropinirole	small molecule	Aminergic	agonist		primary	DRD4	drd4_human	Class A (Rhodopsin)	Dopamine receptors	established	Antiparkinson	approved		11752352|18691132
ropinirole	small molecule	Aminergic	agonist		primary	DRD3	drd3_human	Class A (Rhodopsin)	Dopamine receptors	established	Antiparkinson	approved		11752352|18691132|10641988
rotigotine	small molecule	Aminergic	agonist		primary	DRD2	drd2_human	Class A (Rhodopsin)	Dopamine receptors	established	Antiparkinson	approved		18691132
rotigotine	small molecule	Aminergic	agonist		primary	DRD3	drd3_human	Class A (Rhodopsin)	Dopamine receptors	established	Antiparkinson	approved		18691132
rotigotine	small molecule	Aminergic	agonist		primary	DRD4	drd4_human	Class A (Rhodopsin)	Dopamine receptors	established	Antiparkinson	approved		18691132
rupatadine	small molecule	Aminergic	antagonist		primary	HRH1	hrh1_human	Class A (Rhodopsin)	Histamine receptors	established	Anti-Allergic	approved	approved in canada	8996188
rupatadine	small molecule	Lipid	antagonist		primary	PTAFR	ptafr_human	Class A (Rhodopsin)	Platelet-activating factor receptors	established	Anti-Allergic	approved	approved in canada	8996188
salbutamol	small molecule	Aminergic	agonist		primary	ADRB2	adrb2_human	Class A (Rhodopsin)	Adrenoceptors	established	Bronchodilator	approved		12388338|12569076|12808710|14757145|15557128|11752352
salbutamol	small molecule	Aminergic	agonist		primary	ADRB2	adrb2_human	Class A (Rhodopsin)	Adrenoceptors	established	chronic obstructive pulmonary disease (COPD)	approved		12388338|12569076|12808710|14757145|15557128|11752352
salbutamol	small molecule	Aminergic	agonist		primary	ADRB2	adrb2_human	Class A (Rhodopsin)	Adrenoceptors	established	Bronchodilator	approved		12388338|12569076|12808710|14757145|15557128|11752352
salbutamol	small molecule	Aminergic	agonist		primary	ADRB2	adrb2_human	Class A (Rhodopsin)	Adrenoceptors	established	symptomatic exophthalmos associated with thyroid-related eye disease	approved		12388338|12569076|12808710|14757145|15557128|11752352
salmeterol	small molecule	Aminergic	agonist		primary	ADRB2	adrb2_human	Class A (Rhodopsin)	Adrenoceptors	established	Bronchodilator	approved		10471277|11250877|11516429|12897749|1359777|11752352
salmeterol	small molecule	Aminergic	agonist		primary	ADRB2	adrb2_human	Class A (Rhodopsin)	Adrenoceptors	established	Bronchodilator	approved		10471277|11250877|11516429|12897749|1359777|11752352
scopolamine	small molecule	Aminergic	antagonist		primary	CHRM1	acm1_human	Class A (Rhodopsin)	Acetylcholine receptors (muscarinic)	established	Adjuvants; Anesthesia; Antispasmodics; Mydriatics	approved		14534362|20398692
secretin	peptide	Peptide	agonist		primary	SCTR	sctr_human	Class B1 (Secretin)	Glucagon receptor family	established	Diagnostic	approved	endogenous ligand	17139284|17016423|11752352
selexipag	small molecule	Lipid	agonist		primary	PTGIR	pi2r_human	Class A (Rhodopsin)	Prostanoid receptors	established	Antihypertensive	approved		25850750
selexipag	small molecule	Lipid	agonist		primary	PTGIR	pi2r_human	Class A (Rhodopsin)	Prostanoid receptors	established	Antihypertensive	approved		25850750
sermorelin	peptide	Peptide	agonist		primary	GHRHR	ghrhr_human	Class B1 (Secretin)	Glucagon receptor family	established	Hormone Replacement	approved		14499707|11752352
silodosin	small molecule	Aminergic	antagonist		primary	ADRA1A	ada1a_human	Class A (Rhodopsin)	Adrenoceptors	established	BPH-related urinary symptoms	approved		21114397
sitaxentan	small molecule	Peptide	antagonist		primary	EDNRA	ednra_human	Class A (Rhodopsin)	Endothelin receptors	established	Antihypertensive	approved		17472992|11728166|11752352|11447307|11704565|10961375|11849873
sitaxentan	small molecule	Peptide	antagonist		primary	EDNRA	ednra_human	Class A (Rhodopsin)	Endothelin receptors	established	Antihypertensive	approved		17472992|11728166|11752352|11447307|11704565|10961375|11849873
solifenacin	small molecule	Aminergic	antagonist		primary	CHRM3	acm3_human	Class A (Rhodopsin)	Acetylcholine receptors (muscarinic)	established	incontinence	approved		17139284|17016423|19446545|20590605|19029429|11752352
sonidegib	small molecule	Protein	antagonist		primary	SMO	smo_human	Class F (Frizzled)	Frizzled	established	Antineoplastic	approved		26323341
sotalol	small molecule	Aminergic	antagonist		primary	ADRB2	adrb2_human	Class A (Rhodopsin)	Adrenoceptors	established	cardiovascular disease	approved		11815381|15060759|19259968|8095397|2865685
sotalol	small molecule	Aminergic	antagonist		primary	ADRB1	adrb1_human	Class A (Rhodopsin)	Adrenoceptors	established	atrial fibrillation	approved		11815381|15060759|19259968|8095397|2865685|11752352
succinylcholine	small molecule	Aminergic	agonist		primary	CHRM1	acm1_human	Class A (Rhodopsin)	Acetylcholine receptors (muscarinic)	established	Muscle Relaxants; Skeletal	approved		17139284|17016423|10437710
sufentanil	small molecule	Peptide	agonist		primary	OPRM1	oprm_human	Class A (Rhodopsin)	Opioid receptors	established	Analgesics; adjuvant to anesthesia	approved		11299311|1688220|2847746|3014923|6131653|11752352
sumatriptan	small molecule	Aminergic	agonist		primary	HTR1A	5ht1a_human	Class A (Rhodopsin)	5-Hydroxytryptamine receptors	established	Anti-migraine	approved		11513839
sumatriptan	small molecule	Aminergic	agonist		primary	HTR1A	5ht1a_human	Class A (Rhodopsin)	5-Hydroxytryptamine receptors	established	Anti-migraine	approved		11513839
sumatriptan	small molecule	Aminergic	agonist		primary	HTR1A	5ht1a_human	Class A (Rhodopsin)	5-Hydroxytryptamine receptors	established	Anti-migraine	approved		11513839
sumatriptan	small molecule	Aminergic	agonist		primary	HTR1A	5ht1a_human	Class A (Rhodopsin)	5-Hydroxytryptamine receptors	established	Anti-migraine	approved		11513839
sumatriptan	small molecule	Aminergic	agonist		primary	HTR1A	5ht1a_human	Class A (Rhodopsin)	5-Hydroxytryptamine receptors	established	Anti-migraine	approved		11513839
sumatriptan	small molecule	Aminergic	agonist		primary	HTR1F	5ht1f_human	Class A (Rhodopsin)	5-Hydroxytryptamine receptors	established	Anti-migraine	approved		10073743|10367177|11015308|15178373|11752352|10225363|18723285|12110114
sumatriptan	small molecule	Aminergic	agonist		primary	HTR1F	5ht1f_human	Class A (Rhodopsin)	5-Hydroxytryptamine receptors	established	Anti-migraine	approved		10073743|10367177|11015308|15178373|11752352|10225363|18723285|12110114
sumatriptan	small molecule	Aminergic	agonist		primary	HTR1F	5ht1f_human	Class A (Rhodopsin)	5-Hydroxytryptamine receptors	established	Anti-migraine	approved		10073743|10367177|11015308|15178373|11752352|10225363|18723285|12110114
sumatriptan	small molecule	Aminergic	agonist		primary	HTR1F	5ht1f_human	Class A (Rhodopsin)	5-Hydroxytryptamine receptors	established	Anti-migraine	approved		10073743|10367177|11015308|15178373|11752352|10225363|18723285|12110114
sumatriptan	small molecule	Aminergic	agonist		primary	HTR1F	5ht1f_human	Class A (Rhodopsin)	5-Hydroxytryptamine receptors	established	Anti-migraine	approved		10073743|10367177|11015308|15178373|11752352|10225363|18723285|12110114
sumatriptan	small molecule	Aminergic	agonist		primary	HTR1B	5ht1b_human	Class A (Rhodopsin)	5-Hydroxytryptamine receptors	established	Anti-migraine	approved		10101238|10225363|10454495|10458598|10513577|11752352|11874390|12010765|10772044|18723285|12110114
sumatriptan	small molecule	Aminergic	agonist		primary	HTR1B	5ht1b_human	Class A (Rhodopsin)	5-Hydroxytryptamine receptors	established	Anti-migraine	approved		10101238|10225363|10454495|10458598|10513577|11752352|11874390|12010765|10772044|18723285|12110114
sumatriptan	small molecule	Aminergic	agonist		primary	HTR1B	5ht1b_human	Class A (Rhodopsin)	5-Hydroxytryptamine receptors	established	Anti-migraine	approved		10101238|10225363|10454495|10458598|10513577|11752352|11874390|12010765|10772044|18723285|12110114
sumatriptan	small molecule	Aminergic	agonist		primary	HTR1B	5ht1b_human	Class A (Rhodopsin)	5-Hydroxytryptamine receptors	established	Anti-migraine	approved		10101238|10225363|10454495|10458598|10513577|11752352|11874390|12010765|10772044|18723285|12110114
sumatriptan	small molecule	Aminergic	agonist		primary	HTR1B	5ht1b_human	Class A (Rhodopsin)	5-Hydroxytryptamine receptors	established	Anti-migraine	approved		10101238|10225363|10454495|10458598|10513577|11752352|11874390|12010765|10772044|18723285|12110114
sumatriptan	small molecule	Aminergic	agonist		primary	HTR1D	5ht1d_human	Class A (Rhodopsin)	5-Hydroxytryptamine receptors	established	Anti-migraine	approved		11313163|11641558|11874390|12010765|15554784|11752352|10225363|10454495|10772044|18723285|12110114
sumatriptan	small molecule	Aminergic	agonist		primary	HTR1D	5ht1d_human	Class A (Rhodopsin)	5-Hydroxytryptamine receptors	established	Anti-migraine	approved		11313163|11641558|11874390|12010765|15554784|11752352|10225363|10454495|10772044|18723285|12110114
sumatriptan	small molecule	Aminergic	agonist		primary	HTR1D	5ht1d_human	Class A (Rhodopsin)	5-Hydroxytryptamine receptors	established	Anti-migraine	approved		11313163|11641558|11874390|12010765|15554784|11752352|10225363|10454495|10772044|18723285|12110114
sumatriptan	small molecule	Aminergic	agonist		primary	HTR1D	5ht1d_human	Class A (Rhodopsin)	5-Hydroxytryptamine receptors	established	Anti-migraine	approved		11313163|11641558|11874390|12010765|15554784|11752352|10225363|10454495|10772044|18723285|12110114
sumatriptan	small molecule	Aminergic	agonist		primary	HTR1D	5ht1d_human	Class A (Rhodopsin)	5-Hydroxytryptamine receptors	established	Anti-migraine	approved		11313163|11641558|11874390|12010765|15554784|11752352|10225363|10454495|10772044|18723285|12110114
suramin	small molecule	Nucleotide	antagonist		primary	P2RY2	p2ry2_human	Class A (Rhodopsin)	P2Y	established	African trypanosomiasis	approved		8762097|9647463|16388598|9112981|11132624
suvorexant	small molecule	Peptide	antagonist		primary	HCRTR1	ox1r_human	Class A (Rhodopsin)	Orexin receptors	established	Hypnotics and Sedatives	approved		23702225
suvorexant	small molecule	Peptide	antagonist		primary	HCRTR2	ox2r_human	Class A (Rhodopsin)	Orexin receptors	established	Hypnotics and Sedatives	approved		23702225
tafluprost	small molecule	Lipid	agonist		primary	PTGFR	pf2r_human	Class A (Rhodopsin)	Prostanoid receptors	established	Reduce intraocular pressure	approved		21858491
tamsulosin	small molecule	Aminergic	antagonist		primary	ADRA1D	ada1d_human	Class A (Rhodopsin)	Adrenoceptors	established	urinary symptoms associated with BPH	approved		11752352|9117115|16986050|16518087|12270758|8996174|14680444
tamsulosin	small molecule	Aminergic	antagonist		primary	ADRA1A	ada1a_human	Class A (Rhodopsin)	Adrenoceptors	established	benign prostatic hyperplasia	approved		11752352|9352698|10503165|9352700|8647141|8647140|19427736|14680444
tamsulosin	small molecule	Aminergic	antagonist		primary	ADRA1A	ada1a_human	Class A (Rhodopsin)	Adrenoceptors	established	urinary symptoms associated with BPH	approved		11752352|9352698|10503165|9352700|8647141|8647140|19427736|14680444
tamsulosin	small molecule	Aminergic	antagonist		primary	ADRA1B	ada1b_human	Class A (Rhodopsin)	Adrenoceptors	established	urinary symptoms associated with BPH	approved		12270758|7911719|8996174|9294627|11752352|14680444
tapentadol	small molecule	Peptide	agonist		primary	OPRM1	oprm_human	Class A (Rhodopsin)	Opioid receptors	established	Analgesics	approved		10592235
tapentadol	small molecule	Peptide	agonist		primary	OPRM1	oprm_human	Class A (Rhodopsin)	Opioid receptors	established	Analgesics	approved		10592235
tasimelteon	small molecule	Melatonin	agonist		primary	MTNR1A	mtr1a_human	Class A (Rhodopsin)	Melatonin	established	Hypnotics and Sedatives	approved		25534555
tasimelteon	small molecule	Melatonin	agonist		primary	MTNR1B	mtr1b_human	Class A (Rhodopsin)	Melatonin	established	Hypnotics and Sedatives	approved		25534555
teduglutide	peptide	Peptide	agonist		primary	GLP2R	glp2r_human	Class B1 (Secretin)	Glucagon receptor family	established	short bowel syndrome	approved		23729002
tegaserod	small molecule	Aminergic	partial agonist		primary	HTR4	5ht4r_human	Class A (Rhodopsin)	5-Hydroxytryptamine receptors	established	motilitant	approved		11207504|11876686|12150698|15466450|15645012|11752352
telmisartan	small molecule	Peptide	antagonist		primary	AGTR1	agtr1_human	Class A (Rhodopsin)	Angiotensin receptors	established	Antihypertensive	approved		11752352|10067800|11444497|11408526|9259062|15498586|11558835|9878991|20448797|19147680|16938288|18580862|15617852|17691961
terazosin	small molecule	Aminergic	antagonist		primary	ADRA1D	ada1d_human	Class A (Rhodopsin)	Adrenoceptors	established	Antineoplastic s; Antihypertensive	approved		11752352
terazosin	small molecule	Aminergic	antagonist		primary	ADRA1B	ada1b_human	Class A (Rhodopsin)	Adrenoceptors	established	Antineoplastic s; Antihypertensive	approved		11711348|11752352|2988814|1358918
terazosin	small molecule	Aminergic	antagonist		primary	ADRA1A	ada1a_human	Class A (Rhodopsin)	Adrenoceptors	established	Antineoplastic s; Antihypertensive	approved		9732824|11752352|9352700|8736427|10503165|14767264
terbutaline	small molecule	Aminergic	agonist		primary	ADRB2	adrb2_human	Class A (Rhodopsin)	Adrenoceptors	established	Bronchodilator ; Tocolytic	approved		10226872|11120594|11256987|11675405|12569076|11752352|20674738|18782903|1358833|2062329
terfenadine	small molecule	Aminergic	antagonist		primary	HRH1	hrh1_human	Class A (Rhodopsin)	Histamine receptors	established	Anti-Allergic	approved		11752352|9485522|8001268|7654486|2569356|2879489
teriparatide	peptide	Peptide	agonist		primary	PTHR1	pth1r_human	Class B1 (Secretin)	Parathyroid hormone receptors	established	Anti-osteoporotic	approved		11752352
teriparatide	peptide	Peptide	agonist		primary	PTHR1	pth1r_human	Class B1 (Secretin)	Parathyroid hormone receptors	established	Anti-osteoporotic	approved		11752352
teriparatide	peptide	Peptide	agonist		primary	PTHR1	pth1r_human	Class B1 (Secretin)	Parathyroid hormone receptors	established	Anti-osteoporotic	approved		11752352
teriparatide	peptide	Peptide	agonist		primary	PTH1R	pth1r_human	Class B1 (Secretin)	Parathyroid hormone receptors	established	Anti-osteoporotic	approved		11752352
teriparatide	peptide	Peptide	agonist		primary	PTH1R	pth1r_human	Class B1 (Secretin)	Parathyroid hormone receptors	established	Anti-osteoporotic	approved		11752352
teriparatide	peptide	Peptide	agonist		primary	PTHR1	pth1r_human	Class B1 (Secretin)	Parathyroid hormone receptors	established	Anti-osteoporotic	approved		11752352
terlipressin	small molecule	Peptide	agonist		primary	AVPR2	v2r_human	Class A (Rhodopsin)	Vasopressin and oxytocin receptors	established	hepatorenal syndrome	approved		17020465|16333859|16563128|17287200
terlipressin	small molecule	Peptide	agonist		primary	AVPR1B	v1br_human	Class A (Rhodopsin)	Vasopressin and oxytocin receptors	established	hepatorenal syndrome	approved		17027167|16720725|17284170|16114100|15993108
terlipressin	small molecule	Peptide	agonist		primary	AVPR1A	v1ar_human	Class A (Rhodopsin)	Vasopressin and oxytocin receptors	established	hepatorenal syndrome	approved		17275806|16532916|16511036|16011575|17303660|11752352
tesamorelin	peptide	Peptide	agonist		primary	GHRHR	ghrhr_human	Class B1 (Secretin)	Glucagon receptor family	established	HIV-associated lipodystrophy	approved		22298602
tetrahydrocannabinol	plant extract	Lipid	agonist		primary	CNR1	cnr1_human	Class A (Rhodopsin)	Cannabinoid receptors	established	Analgesics; neuropathic pain; restlegs legs syndrome	approved		17828291
tetrahydrocannabinol	plant extract	Lipid	agonist		primary	CNR2	cnr2_human	Class A (Rhodopsin)	Cannabinoid receptors	established	Analgesics; neuropathic pain; restlegs legs syndrome	approved		20943404
tetrahydrozoline	small molecule	Aminergic	agonist		primary	ADRA1A	ada1a_human	Class A (Rhodopsin)	Adrenoceptors	established	eye allergy	approved		18259967
tetryzoline	small molecule	Peptide	agonist		primary	ADRA1A	ada1a_human	Class B1 (Secretin)	Calcitonin receptors	established	for eye irritation, decongestant	approved		18259967
theophylline	small molecule	Nucleotide	antagonist		primary	ADORA2B	aa2br_human	Class A (Rhodopsin)	Adenosine receptors	established	Bronchodilator	approved		11752352|16545350|16581066|12954362|15980878|3588607
theophylline	small molecule	Nucleotide	antagonist		primary	ADORA1	aa1r_human	Class A (Rhodopsin)	Adenosine receptors	established	Bronchodilator	approved		14992338|3588607
theophylline	small molecule	Nucleotide	antagonist		primary	ADORA2A	aa2ar_human	Class A (Rhodopsin)	Adenosine receptors	established	Bronchodilator	approved		16357952|3588607
thiethylperazine	small molecule	Aminergic	antagonist		primary	CHRM1	acm1_human	Class A (Rhodopsin)	Acetylcholine receptors (muscarinic)	established	Antiemetics	approved		2947734
thiethylperazine	small molecule	Aminergic	antagonist		primary	CHRM2	acm2_human	Class A (Rhodopsin)	Acetylcholine receptors (muscarinic)	established	Antiemetics	approved		2947734
thiethylperazine	small molecule	Aminergic	antagonist		primary	CHRM3	acm3_human	Class A (Rhodopsin)	Acetylcholine receptors (muscarinic)	established	Antiemetics	approved		2947734
thiethylperazine	small molecule	Aminergic	antagonist		primary	CHRM4	acm4_human	Class A (Rhodopsin)	Acetylcholine receptors (muscarinic)	established	Antiemetics	approved		2947734
thiethylperazine	small molecule	Aminergic	antagonist		primary	CHRM5	acm5_human	Class A (Rhodopsin)	Acetylcholine receptors (muscarinic)	established	Antiemetics	approved		2947734
thiethylperazine	small molecule	Aminergic	antagonist		primary	HRH1	hrh1_human	Class A (Rhodopsin)	Histamine receptors	established	Antiemetics	approved		2947734
thiethylperazine	small molecule	Aminergic	antagonist		primary	HTR2A	5ht2a_human	Class A (Rhodopsin)	5-Hydroxytryptamine receptors	established	Antiemetics	approved		2947734
thiethylperazine	small molecule	Aminergic	antagonist		primary	HTR2C	5ht2c_human	Class A (Rhodopsin)	5-Hydroxytryptamine receptors	established	Antiemetics	approved		2947734
thiethylperazine	small molecule	Aminergic	antagonist		primary	DRD1	drd1_human	Class A (Rhodopsin)	Dopamine receptors	established	Antiemetics	approved		17139284|17016423
thiethylperazine	small molecule	Aminergic	antagonist		primary	DRD4	drd4_human	Class A (Rhodopsin)	Dopamine receptors	established	Antiemetics	approved		17139284|17016423
thiethylperazine	small molecule	Aminergic	antagonist		primary	DRD2	drd2_human	Class A (Rhodopsin)	Dopamine receptors	established	Antiemetics	approved		17139284|17016423|15469457
thioproperazine	small molecule	Aminergic	antagonist		primary	ADRA1A	ada1a_human	Class A (Rhodopsin)	Dopamine receptors	established	Antipsychotic	approved		15695070
thioproperazine	small molecule	Aminergic	antagonist		primary	HTR2A	5ht2a_human	Class A (Rhodopsin)	Dopamine receptors	established	Antipsychotic	approved		10821438|8593484
thioproperazine	small molecule	Aminergic	antagonist		primary	DRD2	drd2_human	Class A (Rhodopsin)	5-Hydroxytryptamine receptors	established	Antipsychotic	approved		11103886|11873706|15694263|16867246|11752352|20643630
thioproperazine	small molecule	Aminergic	antagonist		primary	HTR1A	5ht1a_human	Class A (Rhodopsin)	Histamine receptors	established	Antipsychotic	approved		11755134|9760039
thioridazine	small molecule	Aminergic	antagonist		primary	DRD1	drd1_human	Class A (Rhodopsin)	Dopamine receptors	established	schizophrenia	approved		8720030
thioridazine	small molecule	Aminergic	antagonist		primary	DRD2	drd2_human	Class A (Rhodopsin)	Dopamine receptors	established	schizophrenia	approved		1978482|7689973|1352051|16434058|9292626
thioridazine	small molecule	Aminergic	antagonist		primary	HTR2A	5ht2a_human	Class A (Rhodopsin)	5-Hydroxytryptamine receptors	established	schizophrenia	approved		2866233|7898773|2423886|8680734|9918563
thioridazine	small molecule	Aminergic	antagonist		primary	ADRA1A	ada1a_human	Class A (Rhodopsin)	Adrenoceptors	established	schizophrenia	approved		7691623|15695070
thiothixene	small molecule	Aminergic	antagonist		primary	HTR2A	5ht2a_human	Class A (Rhodopsin)	5-Hydroxytryptamine receptors	established	psychosis	approved		10821438|8593484
thiothixene	small molecule	Aminergic	antagonist		primary	DRD2	drd2_human	Class A (Rhodopsin)	Dopamine receptors	established	psychosis	approved		3039860|11103886|11873706|15694263|16867246|11752352|20643630
thyrotropin alfa	protein	Protein	agonist		primary	TSHR	tshr_human	Class A (Rhodopsin)	Glycoprotein hormone receptors	established	Diagnostic	approved	endogenous ligand	15571461|9039330|11752352
ticagrelor	small molecule	Nucleotide	NAM		primary	P2RY12	p2y12_human	Class A (Rhodopsin)	P2Y receptors	established	antithrombotic	approved		19604248
ticlopidine	small molecule	Nucleotide	antagonist		primary	P2RY12	p2y12_human	Class A (Rhodopsin)	P2Y receptors	established	Platelet Aggregation Inhibitors	approved		11454254|15816504|15955565|17110146|11752352
timolol	small molecule	Aminergic	antagonist		primary	ADRB2	adrb2_human	Class A (Rhodopsin)	Adrenoceptors	established	Antiglaucomic	approved		11752352|16205624|8103526|9730867|8719802|9088585|10592235
timolol	small molecule	Aminergic	antagonist		primary	ADRB2	adrb2_human	Class A (Rhodopsin)	Adrenoceptors	established	Antiglaucomic	approved		11752352|16205624|8103526|9730867|8719802|9088585|10592235
timolol	small molecule	Aminergic	antagonist		primary	ADRB2	adrb2_human	Class A (Rhodopsin)	Adrenoceptors	established	Antiglaucomic	approved		11752352|16205624|8103526|9730867|8719802|9088585|10592235
timolol	small molecule	Aminergic	antagonist		primary	ADRB1	adrb1_human	Class A (Rhodopsin)	Adrenoceptors	established	Antiglaucomic	approved		11752352|16315032|10433496|10870519|12221524|8864321
timolol	small molecule	Aminergic	antagonist		primary	ADRB1	adrb1_human	Class A (Rhodopsin)	Adrenoceptors	established	Antiglaucomic	approved		11752352|16315032|10433496|10870519|12221524|8864321
timolol	small molecule	Aminergic	antagonist		primary	ADRB1	adrb1_human	Class A (Rhodopsin)	Adrenoceptors	established	Antiglaucomic	approved		11752352|16315032|10433496|10870519|12221524|8864321
tiotropium	small molecule	Aminergic	antagonist		primary	CHRM3	acm3_human	Class A (Rhodopsin)	Acetylcholine receptors (muscarinic)	established	cystic fibrosis; chronic obstructive pulmonary disorder (COPD)	approved		11752352|12582447|11281822|10188785
tiotropium	small molecule	Aminergic	antagonist		primary	CHRM3	acm3_human	Class A (Rhodopsin)	Acetylcholine receptors (muscarinic)	established	chronic obstructive pulmonary disease (COPD)	approved		11752352|12582447|11281822|10188785
tiotropium	small molecule	Aminergic	antagonist		primary	CHRM2	acm2_human	Class A (Rhodopsin)	Acetylcholine receptors (muscarinic)	established	cystic fibrosis; chronic obstructive pulmonary disorder (COPD)	approved		12582447|10188785
tiotropium	small molecule	Aminergic	antagonist		primary	CHRM2	acm2_human	Class A (Rhodopsin)	Acetylcholine receptors (muscarinic)	established	chronic obstructive pulmonary disease (COPD)	approved		12582447|10188785
tiotropium	small molecule	Aminergic	antagonist		primary	CHRM1	acm1_human	Class A (Rhodopsin)	Acetylcholine receptors (muscarinic)	established	cystic fibrosis; chronic obstructive pulmonary disorder (COPD)	approved		12582447|11281822|10188785
tiotropium	small molecule	Aminergic	antagonist		primary	CHRM1	acm1_human	Class A (Rhodopsin)	Acetylcholine receptors (muscarinic)	established	chronic obstructive pulmonary disease (COPD)	approved		12582447|11281822|10188785
tizanidine	small molecule	Aminergic	agonist		primary	ADRA2A	ada2a_human	Class A (Rhodopsin)	Adrenoceptors	established	skeletal muscular spasticity	approved		8930173
tizanidine	small molecule	Aminergic	agonist		primary	ADRA2B	ada2b_human	Class A (Rhodopsin)	Adrenoceptors	established	skeletal muscular spasticity	approved		8930173
tizanidine	small molecule	Aminergic	agonist		primary	ADRA2C	ada2c_human	Class A (Rhodopsin)	Adrenoceptors	established	skeletal muscular spasticity	approved		8930173
tizanidine	small molecule	Aminergic	agonist		primary	ADRA2A	ada2a_human	Class A (Rhodopsin)	Adrenoceptors	established	Muscle Relaxants	approved		8930173
tizanidine	small molecule	Aminergic	agonist		primary	ADRA2B	ada2b_human	Class A (Rhodopsin)	Adrenoceptors	established	Muscle Relaxants	approved		8930173
tizanidine	small molecule	Aminergic	agonist		primary	ADRA2C	ada2c_human	Class A (Rhodopsin)	Adrenoceptors	established	Muscle Relaxants	approved		8930173
tolazoline	small molecule	Aminergic	agonist		primary	ADRA1A	ada1a_human	Class A (Rhodopsin)	Adrenoceptors	established	Antihypertensive	approved		17139284|17016423|16368348|11938943
tolterodine	small molecule	Aminergic	antagonist		primary	CHRM3	acm3_human	Class A (Rhodopsin)	Acetylcholine receptors (muscarinic)	established	incontinence	approved		11752352|14769832|19168050|11193006
tolterodine	small molecule	Aminergic	antagonist		primary	CHRM2	acm2_human	Class A (Rhodopsin)	Acetylcholine receptors (muscarinic)	established	incontinence	approved		16188951|14769832|19168050|11193006
tolterodine	small molecule	Aminergic	antagonist		primary	CHRM1	acm1_human	Class A (Rhodopsin)	Acetylcholine receptors (muscarinic)	established	incontinence	approved		17139284|17016423|14769832
tolvaptan	small molecule	Peptide	antagonist		primary	AVPR2	v2r_human	Class A (Rhodopsin)	Vasopressin and oxytocin receptors	established	Antihypertensive	approved		20868352|19337422
tramadol	small molecule	Peptide	agonist		primary	OPRK1	oprk_human	Class A (Rhodopsin)	Opioid receptors	established	Analgesics	approved		12570923
tramadol	small molecule	Peptide	agonist		primary	OPRK1	oprk_human	Class A (Rhodopsin)	Opioid receptors	established	Analgesics	approved		12570923
tramadol	small molecule	Peptide	agonist		primary	OPRK1	oprk_human	Class A (Rhodopsin)	Opioid receptors	established	Analgesics	approved		12570923
tramadol	small molecule	Peptide	agonist		primary	OPRM1	oprm_human	Class A (Rhodopsin)	Opioid receptors	established	Analgesics	approved		10961373|10991912|1309873|15509185|16793069|11752352|17380034|8955860
tramadol	small molecule	Peptide	agonist		primary	OPRM1	oprm_human	Class A (Rhodopsin)	Opioid receptors	established	Analgesics	approved		10961373|10991912|1309873|15509185|16793069|11752352|17380034|8955860
tramadol	small molecule	Peptide	agonist		primary	OPRM1	oprm_human	Class A (Rhodopsin)	Opioid receptors	established	Analgesics	approved		10961373|10991912|1309873|15509185|16793069|11752352|17380034|8955860
tramadol	small molecule	Aminergic	agonist		primary	HTR2C	5ht2c_human	Class A (Rhodopsin)	5-Hydroxytryptamine receptors	established	Analgesics	approved		15105221|16679816
tramadol	small molecule	Aminergic	agonist		primary	HTR2C	5ht2c_human	Class A (Rhodopsin)	5-Hydroxytryptamine receptors	established	Analgesics	approved		15105221|16679816
tramadol	small molecule	Aminergic	agonist		primary	HTR2C	5ht2c_human	Class A (Rhodopsin)	5-Hydroxytryptamine receptors	established	Analgesics	approved		15105221|16679816
travoprost	small molecule	Lipid	agonist		primary	PTGFR	pf2r_human	Class A (Rhodopsin)	Prostanoid receptors	established	Antiglaucomic	approved		16249494|16505027|18452763|19697832|19929706|9038626|19038618|18983226|11752352
trazodone	small molecule	Aminergic	partial agonist		primary	HTR2A	5ht2a_human	Class A (Rhodopsin)	5-Hydroxytryptamine receptors	established	Anti-depressant	approved		10594316|11714900|1365657|15610924|3039120|7855217
trazodone	small molecule	Aminergic	antagonist		primary	HTR1A	5ht1a_human	Class A (Rhodopsin)	5-Hydroxytryptamine receptors	established	Anti-depressant	approved		15888508|7855217|12127910
trazodone	small molecule	Aminergic	antagonist		primary	HTR2C	5ht2c_human	Class A (Rhodopsin)	5-Hydroxytryptamine receptors	established	Anti-depressant	approved		7659770|3039120
treprostinil	small molecule	Nucleotide	agonist		primary	P2RY12	p2y12_human	Class A (Rhodopsin)	P2Y receptors	established	Antihypertensive	approved		17139284|17016423
treprostinil	small molecule	Nucleotide	agonist		primary	P2RY12	p2y12_human	Class A (Rhodopsin)	P2Y receptors	established	Antihypertensive	approved		17139284|17016423
treprostinil	small molecule	Nucleotide	agonist		primary	P2RY12	p2y12_human	Class A (Rhodopsin)	P2Y receptors	established	Antihypertensive	approved		17139284|17016423
treprostinil	small molecule	Nucleotide	agonist		primary	P2RY12	p2y12_human	Class A (Rhodopsin)	P2Y receptors	established	Antihypertensive ; Antithrombotic	approved		17139284|17016423
treprostinil	small molecule	Lipid	agonist		primary	PTGIR	pi2r_human	Class A (Rhodopsin)	Prostanoid receptors	established	Antihypertensive	approved		20622039|18574748|15163595|11752352
treprostinil	small molecule	Lipid	agonist		primary	PTGIR	pi2r_human	Class A (Rhodopsin)	Prostanoid receptors	established	Antihypertensive	approved		20622039|18574748|15163595|11752352
treprostinil	small molecule	Lipid	agonist		primary	PTGIR	pi2r_human	Class A (Rhodopsin)	Prostanoid receptors	established	Antihypertensive	approved		20622039|18574748|15163595|11752352
tridihexethyl	small molecule	Aminergic	antagonist		primary	CHRM1	acm1_human	Class A (Rhodopsin)	Acetylcholine receptors (muscarinic)	established	GI Anti-Ulcer ; anticholinergic; Antispasmodics	approved		17139284|17016423
tridihexethyl	small molecule	Aminergic	antagonist		primary	CHRM2	acm2_human	Class A (Rhodopsin)	Acetylcholine receptors (muscarinic)	established	GI Anti-Ulcer ; anticholinergic; Antispasmodics	approved		17139284|17016423
tridihexethyl	small molecule	Aminergic	antagonist		primary	CHRM3	acm3_human	Class A (Rhodopsin)	Acetylcholine receptors (muscarinic)	established	GI Anti-Ulcer ; anticholinergic; Antispasmodics	approved		17139284|17016423
trifluoperazine	small molecule	Aminergic	antagonist		primary	DRD3	drd3_human	Class A (Rhodopsin)	Dopamine receptors	established	psychosis	approved		11873706
trifluoperazine	small molecule	Aminergic	antagonist		primary	DRD2	drd2_human	Class A (Rhodopsin)	Dopamine receptors	established	Antiemetics; Antipsychotic	approved		11752352|11873706|8102973|1676523|15695070|945467
trifluoperazine	small molecule	Aminergic	antagonist		primary	DRD4	drd4_human	Class A (Rhodopsin)	Dopamine receptors	established	psychosis	approved		11873706|8102973
trifluoperazine	small molecule	Aminergic	antagonist		primary	ADRA1A	ada1a_human	Class A (Rhodopsin)	Adrenoceptors	established	Antiemetics; Antipsychotic	approved		17139284|17016423|8150214|6135146
triflupromazine	small molecule	Aminergic	antagonist		primary	DRD1	drd1_human	Class A (Rhodopsin)	Dopamine receptors	established	Antiemetics; Antipsychotic	approved		17139284|17016423
triflupromazine	small molecule	Aminergic	antagonist		primary	DRD2	drd2_human	Class A (Rhodopsin)	Dopamine receptors	established	Antiemetics; Antipsychotic	approved		17139284|17016423
triflupromazine	small molecule	Aminergic	antagonist		primary	CHRM1	acm1_human	Class A (Rhodopsin)	Acetylcholine receptors (muscarinic)	established	Antiemetics; Antipsychotic	approved		17139284|17016423|4152054
triflupromazine	small molecule	Aminergic	antagonist		primary	CHRM2	acm2_human	Class A (Rhodopsin)	Acetylcholine receptors (muscarinic)	established	Antiemetics; Antipsychotic	approved		17139284|17016423|4152054
triflupromazine	small molecule	Aminergic	antagonist		primary	HTR2B	5ht2b_human	Class A (Rhodopsin)	5-Hydroxytryptamine receptors	established	Antiemetics; Antipsychotic	approved		17139284|17016423|497523|11752352
trihexyphenidyl	small molecule	Aminergic	antagonist		primary	CHRM1	acm1_human	Class A (Rhodopsin)	Acetylcholine receptors (muscarinic)	established	Antiparkinson	approved		17139284|17016423|18685832|2432979|17631384|1994002|3208836|11752352
trimeprazine	small molecule	Aminergic	antagonist		primary	HRH1	hrh1_human	Class A (Rhodopsin)	Histamine receptors	established	Antipruritics	approved		7713167
trimipramine	small molecule	Aminergic	antagonist		primary	ADRA1B	ada1b_human	Class A (Rhodopsin)	Adrenoceptors	established	unipolar depression	approved		8863001
trimipramine	small molecule	Aminergic	antagonist		primary	HTR2A	5ht2a_human	Class A (Rhodopsin)	5-Hydroxytryptamine receptors	established	unipolar depression	approved		8863001
trimipramine	small molecule	Aminergic	antagonist		primary	HRH1	hrh1_human	Class A (Rhodopsin)	Histamine receptors	established	unipolar depression	approved		8863001
trimipramine	small molecule	Aminergic	antagonist		primary	DRD2	drd2_human	Class A (Rhodopsin)	Dopamine receptors	established	unipolar depression	approved		8863001
trimipramine	small molecule	Aminergic	antagonist		primary	ADRA1A	ada1a_human	Class A (Rhodopsin)	Adrenoceptors	established	unipolar depression	approved		8863001
trimipramine	small molecule	Aminergic	antagonist		primary	ADRA1D	ada1d_human	Class A (Rhodopsin)	Adrenoceptors	established	unipolar depression	approved		9660111
trimipramine	small molecule	Aminergic	antagonist		primary	HTR2C	5ht2c_human	Class A (Rhodopsin)	5-Hydroxytryptamine receptors	established	unipolar depression	approved		8863001|11752352
tripelennamine	small molecule	Aminergic	antagonist		primary	HRH1	hrh1_human	Class A (Rhodopsin)	Histamine receptors	established	Anti-Allergic	approved		11752352|6759742|996853|3253717|10208755|9226736
triprolidine	small molecule	Aminergic	antagonist		primary	HRH1	hrh1_human	Class A (Rhodopsin)	Histamine receptors	established	Anti-Allergic	approved		7214150|3011460|10493107|8907591|7853212|10582735|2568212|7913608|2866055|11752352
triptorelin	small molecule	Peptide	agonist		primary	GNRHR	gnrhr_human	Class A (Rhodopsin)	Gonadotrophin-releasing hormone receptors	established	Antineoplastic	approved	endogenous ligand	10969915|9777251
triptorelin	small molecule	Peptide	agonist		primary	GNRHR	gnrhr_human	Class A (Rhodopsin)	Gonadotrophin-releasing hormone receptors	established	palliiative treatment of advanced prostate cancer	approved	endogenous ligand	10969915|9777251
tropicamide	small molecule	Aminergic	antagonist		primary	CHRM4	acm4_human	Class A (Rhodopsin)	Acetylcholine receptors (muscarinic)	established	Diagnostic	approved		17139284|17016423|17594079|11752352
trospium	small molecule	Aminergic	antagonist		primary	CHRM1	acm1_human	Class A (Rhodopsin)	Acetylcholine receptors (muscarinic)	established	incontinence	approved		17139284|17016423
umeclidinium	small molecule	Aminergic	antagonist		primary	CHRM2	acm2_human	Class A (Rhodopsin)	Acetylcholine receptors (muscarinic)	established	Bronchodilator ; COPD	approved		23435542
umeclidinium	small molecule	Aminergic	antagonist		primary	CHRM3	acm3_human	Class A (Rhodopsin)	Acetylcholine receptors (muscarinic)	established	Bronchodilator ; COPD	approved		23435542
umeclidinium	small molecule	Aminergic	antagonist		primary	CHRM2	acm2_human	Class A (Rhodopsin)	Acetylcholine receptors (muscarinic)	established	chronic obstructive pulmonary disease (COPD)	approved		23435542
umeclidinium	small molecule	Aminergic	antagonist		primary	CHRM3	acm3_human	Class A (Rhodopsin)	Acetylcholine receptors (muscarinic)	established	chronic obstructive pulmonary disease (COPD)	approved		23435542
urofollitropin	protein	Protein	agonist		primary	FSHR	fshr_human	Class A (Rhodopsin)	Glycoprotein hormone receptors	established	Fertility	approved		11299519|7755615|2108722|8319832|8070368|11752352
valsartan	small molecule	Peptide	antagonist		primary	AGTR1	agtr1_human	Class A (Rhodopsin)	Angiotensin receptors	established	Antihypertensive	approved		11752352|15579516|8242249|12460705|8577935|12023686
valsartan	small molecule	Peptide	antagonist		primary	AGTR1	agtr1_human	Class A (Rhodopsin)	Angiotensin receptors	established	Antihypertensive	approved		11752352|15579516|8242249|12460705|8577935|12023686
vapreotide	small molecule	Peptide	agonist		primary	SSTR2	ssr2_human	Class A (Rhodopsin)	Somatostatin receptors	established	liver cirrhosis-related variceal bleeding	approved		19708854
vapreotide	small molecule	Peptide	agonist		primary	SSTR5	ssr5_human	Class A (Rhodopsin)	Somatostatin receptors	established	liver cirrhosis-related variceal bleeding	approved		19708854
vasopressin	peptide	Peptide	agonist		primary	AVPR2	v2r_human	Class A (Rhodopsin)	Vasopressin and oxytocin receptors	established	Antidiuretic	approved	endogenous ligand	17020465|16333859|16563128|17287200|11752352
vasopressin	peptide	Peptide	agonist		primary	AVPR1B	v1br_human	Class A (Rhodopsin)	Vasopressin and oxytocin receptors	established	Antidiuretic	approved	endogenous ligand	17027167|16720725|17284170|16114100|15993108
vasopressin	peptide	Peptide	agonist		primary	AVPR1A	v1ar_human	Class A (Rhodopsin)	Vasopressin and oxytocin receptors	established	Antidiuretic	approved	endogenous ligand	17275806|16532916|16511036|16011575|17303660
vigabatrin	small molecule	Amino acid	agonist		primary	GABBR1	gabr1_human	Class C (Glutamate)	GABAB receptors	established	addiction	approved		20655489
vilanterol	small molecule	Aminergic	agonist		primary	ADRB2	adrb2_human	Class A (Rhodopsin)	Adrenoceptors	established	chronic obstructive pulmonary disease (COPD)	approved		23131596
vilanterol	small molecule	Aminergic	agonist		primary	ADRB2	adrb2_human	Class A (Rhodopsin)	Adrenoceptors	established	chronic obstructive pulmonary disease (COPD)	approved		23131596
vilazodone	small molecule	Aminergic	agonist		primary	HTR1A	5ht1a_human	Class A (Rhodopsin)	5-Hydroxytryptamine receptors	established	Anti-depressant	approved		12183683|15507223
vismodegib	small molecule	Protein	antagonist		primary	SMO	smo_human	Class F (Frizzled)	Frizzled	established	Antineoplastic	approved		23662017
vorapaxar	small molecule	Peptide	antagonist		primary	F2R	par1_human	Class A (Rhodopsin)	Proteinase-activated receptors	established	cardiovascular disease	approved		19715408
vortioxetine	small molecule	Aminergic	agonist		primary	HTR1A	5ht1a_human	Class A (Rhodopsin)	5-Hydroxytryptamine receptors	established	Anti-depressant	approved		21486038
vortioxetine	small molecule	Aminergic	agonist		primary	HTR1B	5ht1b_human	Class A (Rhodopsin)	5-Hydroxytryptamine receptors	established	Anti-depressant	approved		21486038
vortioxetine	small molecule	Aminergic	agonist		primary	HTR7	5ht7r_human	Class A (Rhodopsin)	5-Hydroxytryptamine receptors	established	Anti-depressant	approved		21486038
xylometazoline	small molecule	Aminergic	agonist		primary	ADRA2B	ada2b_human	Class A (Rhodopsin)	Gonadotrophin-releasing hormone receptors	established	decongestant	approved		20030735
xylometazoline	small molecule	Aminergic	agonist		primary	ADRA2A	ada2a_human	Class A (Rhodopsin)	Adrenoceptors	established	decongestant	approved		20030735|2868542
xylometazoline	small molecule	Aminergic	agonist		primary	ADRA1A	ada1a_human	Class A (Rhodopsin)	Histamine receptors	established	decongestant	approved		8894610|20030735
zafirlukast	small molecule	Lipid	antagonist		primary	CYSLTR1	cltr1_human	Class A (Rhodopsin)	Leukotriene receptors	established	Anti-Asthmatic	approved		11752352|11061985|11979731|11006272|9042024|10851239
ziprasidone	small molecule	Aminergic	antagonist		primary	HTR2A	5ht2a_human	Class A (Rhodopsin)	5-Hydroxytryptamine receptors	established	schizophrenia	approved		11509214|12445705|12530423|15121646|17450180|14728084|17848919
ziprasidone	small molecule	Aminergic	antagonist		primary	DRD2	drd2_human	Class A (Rhodopsin)	Dopamine receptors	established	schizophrenia	approved		11873706|15726024|7562537|11752352|14728084|17848919
zolmitriptan	small molecule	Aminergic	agonist		primary	HTR1A	5ht1a_human	Class A (Rhodopsin)	5-Hydroxytryptamine receptors	established	Anti-migraine	approved		11513839
zolmitriptan	small molecule	Aminergic	agonist		primary	HTR1D	5ht1d_human	Class A (Rhodopsin)	5-Hydroxytryptamine receptors	established	Anti-migraine	approved		10463324|10563228|11752352|10844127|11513839|11594437|15096229|20407761|9859690|9399012
zolmitriptan	small molecule	Aminergic	agonist		primary	HTR1B	5ht1b_human	Class A (Rhodopsin)	5-Hydroxytryptamine receptors	established	Anti-migraine	approved		10844127|11513839|11594437|15096229|11752352|10463324|10563228|20407761|9859690|9399012
zolmitriptan	small molecule	Aminergic	agonist		primary	HTR1F	5ht1f_human	Class A (Rhodopsin)	5-Hydroxytryptamine receptors	established	Anti-migraine	approved		11752352|15096229|15320857|12434581|11834243|9718276
zuclopenthixol	small molecule	Aminergic	antagonist		primary	DRD2	drd2_human	Class A (Rhodopsin)	Dopamine receptors	established	schizophrenia	approved		17535043|1822319|8748043|11752352
zuclopenthixol	small molecule	Aminergic	antagonist		primary	DRD1	drd1_human	Class A (Rhodopsin)	Dopamine receptors	established	schizophrenia	approved		1822319|10222441
zuclopenthixol	small molecule	Aminergic	antagonist		primary	DRD5	drd5_human	Class A (Rhodopsin)	Dopamine receptors	established	schizophrenia	approved		1822319|10222441
agomelatine	small molecule	Aminergic	antagonist		secondary	HTR2B	5ht2b_human	Class A (Rhodopsin)	5-Hydroxytryptamine receptors	established	Anti-depressant	approved		15289999
ambrisentan	small molecule	Peptide	antagonist		secondary	EDNRB	ednrb_human	Class A (Rhodopsin)	Endothelin receptors	established	Antihypertensive	approved		19920913|19601701
amiodarone	small molecule	Aminergic	antagonist		secondary	ADRA1A	ada1a_human	Class A (Rhodopsin)	Adrenoceptors	established	Anti-Arrhythmia	approved		12083991
asenapine	small molecule	Aminergic	antagonist		secondary	ADRA1A	ada1a_human	Class A (Rhodopsin)	Adrenoceptors	established	schizophrenia	approved		18308814
asenapine	small molecule	Aminergic	antagonist		secondary	ADRA2A	ada2a_human	Class A (Rhodopsin)	Adrenoceptors	established	schizophrenia	approved		18308814
asenapine	small molecule	Aminergic	antagonist		secondary	ADRA2B	ada2b_human	Class A (Rhodopsin)	Adrenoceptors	established	schizophrenia	approved		18308814
asenapine	small molecule	Aminergic	antagonist		secondary	ADRA2C	ada2c_human	Class A (Rhodopsin)	Adrenoceptors	established	schizophrenia	approved		18308814
asenapine	small molecule	Aminergic	antagonist		secondary	DRD4	drd4_human	Class A (Rhodopsin)	Dopamine receptors	established	schizophrenia	approved		10592235|21655346|18308814
asenapine	small molecule	Aminergic	antagonist		secondary	DRD1	drd1_human	Class A (Rhodopsin)	Dopamine receptors	established	schizophrenia	approved		21655346|18308814
asenapine	small molecule	Aminergic	antagonist		secondary	HRH1	hrh1_human	Class A (Rhodopsin)	Histamine receptors	established	schizophrenia	approved		21655346|18308814
asenapine	small molecule	Aminergic	antagonist		secondary	HRH2	hrh2_human	Class A (Rhodopsin)	Histamine receptors	established	schizophrenia	approved		21655346|18308814
asenapine	small molecule	Aminergic	antagonist		secondary	HTR2B	5ht2b_human	Class A (Rhodopsin)	5-Hydroxytryptamine receptors	established	schizophrenia	approved		21655346|18308814
asenapine	small molecule	Aminergic	antagonist		secondary	DRD3	drd3_human	Class A (Rhodopsin)	Dopamine receptors	established	schizophrenia	approved		21655346|21658377|18308814
bethanechol	small molecule	Aminergic	agonist		secondary	CHRM3	acm3_human	Class A (Rhodopsin)	Acetylcholine receptors (muscarinic)	established	eosinophilic esophagitis	approved		17413603|11798291
bethanechol	small molecule	Aminergic	agonist		secondary	CHRM1	acm1_human	Class A (Rhodopsin)	Acetylcholine receptors (muscarinic)	established	Parasympathomimetics	approved		17413603|11798291
brexpiprazole	small molecule	Aminergic	partial agonist		secondary	HTR7	5ht7r_human	Class A (Rhodopsin)	5-Hydroxytryptamine receptors	established	Anti-depressant	approved		24947465
bromocriptine	small molecule	Aminergic	agonist		secondary	DRD4	drd4_human	Class A (Rhodopsin)	Dopamine receptors	established	growth hormone excess	approved		18691132
buserelin	peptide	Protein	not available		secondary	LHCGR	lshr_human	Class A (Rhodopsin)	Glycoprotein hormone receptors	established	LHRH analogue	approved		20053189
caffeine	small molecule	Nucleotide	antagonist		secondary	ADORA2B	aa2br_human	Class A (Rhodopsin)	Adenosine receptors	established	coronary artery disease	approved		22701600
carbachol	small molecule	Aminergic	agonist		secondary	CHRM3	acm3_human	Class A (Rhodopsin)	Acetylcholine receptors (muscarinic)	established	Antiglaucomic	approved		1906173|8401322
carbinoxamine	small molecule	Aminergic	antagonist		secondary	CHRM1	acm1_human	Class A (Rhodopsin)	Acetylcholine receptors (muscarinic)	established	Anti-Allergic	approved		24040940
carteolol	small molecule	Aminergic	antagonist		secondary	ADRB3	adrb3_human	Class A (Rhodopsin)	Adrenoceptors	established	Antiglaucomic	approved		11752352
carvedilol	small molecule	Aminergic	antagonist		secondary	ADRA1B	ada1b_human	Class A (Rhodopsin)	Adrenoceptors	established	Antihypertensive	approved		15306222
carvedilol	small molecule	Aminergic	antagonist		secondary	ADRB3	adrb3_human	Class A (Rhodopsin)	Adrenoceptors	established	Antihypertensive	approved		17440824
carvedilol	small molecule	Aminergic	antagonist		secondary	ADRB2	adrb2_human	Class A (Rhodopsin)	Adrenoceptors	established	cardiovascular disease	approved		12360591|12398570|14764656|1712335
carvedilol	small molecule	Aminergic	antagonist		secondary	ADRA1D	ada1d_human	Class A (Rhodopsin)	Adrenoceptors	established	Antihypertensive	approved		15306222|18657662
chlorpromazine	small molecule	Aminergic	antagonist		secondary	DRD3	drd3_human	Class A (Rhodopsin)	Dopamine receptors	established	psychosis	approved		8301582
chlorpromazine	small molecule	Aminergic	antagonist		secondary	DRD4	drd4_human	Class A (Rhodopsin)	Dopamine receptors	established	psychosis	approved		8524985
chlorprothixene	small molecule	Aminergic	antagonist		secondary	HRH1	hrh1_human	Class A (Rhodopsin)	Histamine receptors	established	schizophrenia	approved		17139284|17016423
chorionic gonadotropin	protein	Protein	agonist		secondary	FSHR	fshr_human	Class A (Rhodopsin)	Glycoprotein hormone receptors	established	Fertility	approved	endogenous ligand	12488338
clozapine	small molecule	Aminergic	antagonist		secondary	DRD1	drd1_human	Class A (Rhodopsin)	Dopamine receptors	established	schizophrenia	approved		11752352
clozapine	small molecule	Aminergic	antagonist		secondary	DRD4	drd4_human	Class A (Rhodopsin)	Dopamine receptors	established	schizophrenia	approved		11752352|16223700|15992586|15886414|13129658|12763097
clozapine	small molecule	Aminergic	antagonist		secondary	HRH1	hrh1_human	Class A (Rhodopsin)	Histamine receptors	established	schizophrenia	approved		11752352|17382376|7520908
clozapine	small molecule	Aminergic	antagonist		secondary	HTR1A	5ht1a_human	Class A (Rhodopsin)	5-Hydroxytryptamine receptors	established	schizophrenia	approved		12564641|12589516|12923612|15213359|15261283
clozapine	small molecule	Aminergic	antagonist		secondary	HTR2C	5ht2c_human	Class A (Rhodopsin)	5-Hydroxytryptamine receptors	established	schizophrenia	approved		15917433|16182256
cyclobenzaprine	small molecule	Aminergic	antagonist		secondary	HTR2C	5ht2c_human	Class A (Rhodopsin)	5-Hydroxytryptamine receptors	established	spasticity	approved		8884233
cyclopentolate	small molecule	Aminergic	antagonist		secondary	CHRM3	acm3_human	Class A (Rhodopsin)	Acetylcholine receptors (muscarinic)	established	cycloplegia	approved		11752352
darifenacin	small molecule	Aminergic	antagonist		secondary	CHRM2	acm2_human	Class A (Rhodopsin)	Acetylcholine receptors (muscarinic)	established	overactive bladder	approved		18046909|10374898
desipramine	small molecule	Aminergic	antagonist		secondary	ADRB2	adrb2_human	Class A (Rhodopsin)	Adrenoceptors	established	Anti-depressant	approved		7816863|8741184|8988485|17417877|17558518
desipramine	small molecule	Aminergic	antagonist		secondary	CHRM1	acm1_human	Class A (Rhodopsin)	Acetylcholine receptors (muscarinic)	established	Anti-depressant	approved		7855217|17139284|17016423
desipramine	small molecule	Aminergic	antagonist		secondary	CHRM2	acm2_human	Class A (Rhodopsin)	Acetylcholine receptors (muscarinic)	established	Anti-depressant	approved		7855217|17139284|17016423
desipramine	small molecule	Aminergic	unknown		secondary	ADRB1	adrb1_human	Class A (Rhodopsin)	Adrenoceptors	established	Anti-depressant	approved		8741184|12393876|7816863|15093822|8730743
dicyclomine	small molecule	Aminergic	antagonist		secondary	CHRM3	acm3_human	Class A (Rhodopsin)	Acetylcholine receptors (muscarinic)	established	digestive system disease	approved		189711
diphemanil	small molecule	Aminergic	antagonist		secondary	CHRM1	acm1_human	Class A (Rhodopsin)	Acetylcholine receptors (muscarinic)	established	digestive system disease	approved		6450282
dipivefrin	small molecule	Aminergic	agonist		secondary	ADRA1B	ada1b_human	Class A (Rhodopsin)	Adrenoceptors	established	Antiglaucomic	approved		1319277
dipivefrin	small molecule	Aminergic	agonist		secondary	ADRA1D	ada1d_human	Class A (Rhodopsin)	Adrenoceptors	established	Antiglaucomic	approved		1319277
dipivefrin	small molecule	Aminergic	agonist		secondary	ADRA2B	ada2b_human	Class A (Rhodopsin)	Adrenoceptors	established	Antiglaucomic	approved		1319277
dipivefrin	small molecule	Aminergic	agonist		secondary	ADRA2C	ada2c_human	Class A (Rhodopsin)	Adrenoceptors	established	Antiglaucomic	approved		1319277
dipivefrin	small molecule	Aminergic	agonist		secondary	ADRB1	adrb1_human	Class A (Rhodopsin)	Adrenoceptors	established	Antiglaucomic	approved		6713266|1319277
dipivefrin	small molecule	Aminergic	agonist		secondary	ADRB3	adrb3_human	Class A (Rhodopsin)	Adrenoceptors	established	Antiglaucomic	approved		6713266|1319277
dobutamine	small molecule	Aminergic	agonist		secondary	ADRB2	adrb2_human	Class A (Rhodopsin)	Adrenoceptors	established	heart failure	approved		9279221
dronabinol	small molecule	Lipid	agonist		secondary	CNR2	cnr2_human	Class A (Rhodopsin)	Cannabinoid receptors	established	Analgesics	approved		17139494|19226257
dronabinol	small molecule	Lipid	agonist		secondary	CNR2	cnr2_human	Class A (Rhodopsin)	Cannabinoid receptors	established	Appetite stimulant	approved		17139494|19226257
droperidol	small molecule	Aminergic	antagonist		secondary	DRD3	drd3_human	Class A (Rhodopsin)	Dopamine receptors	established	vomiting	approved		20358234
droperidol	small molecule	Aminergic	antagonist		secondary	DRD4	drd4_human	Class A (Rhodopsin)	Dopamine receptors	established	psychosis	approved		20358234
epinephrine	small molecule	Aminergic	agonist	adrenaline	secondary	ADRA1D	ada1d_human	Class A (Rhodopsin)	Adrenoceptors	established	Anesthetics	approved	endogenous ligand	20954794|19730427|20412040|20857090
ergoloid	small molecule	Aminergic	agonist		secondary	DRD1	drd1_human	Class A (Rhodopsin)	Dopamine receptors	established	cardiovascular disease	approved		6297930
ergoloid	small molecule	Aminergic	agonist		secondary	DRD2	drd2_human	Class A (Rhodopsin)	Dopamine receptors	established	cardiovascular disease	approved		6297930
ergoloid	small molecule	Aminergic	agonist	co-dergocrine mesilate	secondary	HTR1A	5ht1a_human	Class A (Rhodopsin)	5-Hydroxytryptamine receptors	established	cardiovascular disease	approved		8786706
ergoloid	small molecule	Aminergic	agonist		secondary	DRD3	drd3_human	Class A (Rhodopsin)	Dopamine receptors	established	cardiovascular disease	approved		8786706|2869188
ergoloid	small molecule	Aminergic	agonist		secondary	DRD4	drd4_human	Class A (Rhodopsin)	Dopamine receptors	established	cardiovascular disease	approved		8786706|2869188
ergoloid	small molecule	Aminergic	agonist		secondary	DRD5	drd5_human	Class A (Rhodopsin)	Dopamine receptors	established	cardiovascular disease	approved		8786706|2869188
ergoloid	small molecule	Aminergic	agonist		secondary	HTR1B	5ht1b_human	Class A (Rhodopsin)	5-Hydroxytryptamine receptors	established	cardiovascular disease	approved		8786706|2869188
esmolol	small molecule	Aminergic	antagonist		secondary	ADRB2	adrb2_human	Class A (Rhodopsin)	Adrenoceptors	established	tinnitus	approved		27451411
flibanserin	small molecule	Aminergic	antagonist		secondary	HTR2A	5ht2a_human	Class A (Rhodopsin)	5-Hydroxytryptamine receptors	established	sexual dysfunction	approved		12177684|12890707|26412054
fluoxetine	small molecule	Aminergic	antagonist		secondary	HTR2B	5ht2b_human	Class A (Rhodopsin)	5-Hydroxytryptamine receptors	established	autism	approved		23994595
glycopyrrolate	small molecule	Aminergic	antagonist		secondary	CHRM3	acm3_human	Class A (Rhodopsin)	Acetylcholine receptors (muscarinic)	established	obstructive lung disease	approved		8249551
glycopyrronium	small molecule	Aminergic	antagonist		secondary	CHRM1	acm1_human	Class A (Rhodopsin)	Acetylcholine receptors (muscarinic)	established	chronic obstructive pulmonary disease (COPD)	approved		17139284|17016423|8249551|11752352
guanabenz	small molecule	Aminergic	agonist		secondary	ADRA2C	ada2c_human	Class A (Rhodopsin)	Adrenoceptors	established	Antineoplastic	approved		15265636
guanfacine	small molecule	Aminergic	agonist		secondary	ADRA2B	ada2b_human	Class A (Rhodopsin)	Adrenoceptors	established	attention deficit hyperactivity disorder	approved		1666366
guanfacine	small molecule	Aminergic	agonist		secondary	ADRA2C	ada2c_human	Class A (Rhodopsin)	Adrenoceptors	established	obstructive sleep apnea	approved		10481832|7479575
haloperidol	small molecule	Aminergic	antagonist		secondary	HTR2A	5ht2a_human	Class A (Rhodopsin)	5-Hydroxytryptamine receptors	established	conduct disorder	approved		7520908
haloperidol	small molecule	Aminergic	antagonist		secondary	DRD3	drd3_human	Class A (Rhodopsin)	Dopamine receptors	established	psychosis	approved		18831971
haloperidol	small molecule	Aminergic	antagonist		secondary	DRD3	drd3_human	Class A (Rhodopsin)	Dopamine receptors	established	gastroparesis	approved		7520908|19496999|18831971|16123775|9536001
haloperidol	small molecule	Aminergic	antagonist		secondary	DRD4	drd4_human	Class A (Rhodopsin)	Dopamine receptors	established	schizophrenia	approved		26287845
haloperidol	small molecule	Aminergic	antagonist		secondary	HTR2A	5ht2a_human	Class A (Rhodopsin)	5-Hydroxytryptamine receptors	established	psychosis	approved		21162693
hydrocodone	small molecule	Peptide	agonist		secondary	OPRK1	oprk_human	Class A (Rhodopsin)	Opioid receptors	established	Analgesics	approved		7824069
icatibant	small molecule	Peptide	antagonist		secondary	BDKRB1	bkrb1_human	Class A (Rhodopsin)	Bradykinin receptors	established	hereditary angioedema	approved		9313952|10422787|17026984
iloperidone	small molecule	Aminergic	antagonist		secondary	DRD1	drd1_human	Class A (Rhodopsin)	Dopamine receptors	established	Antipsychotic ; atypical	approved		23272794
iloperidone	small molecule	Aminergic	antagonist		secondary	HRH1	hrh1_human	Class A (Rhodopsin)	Histamine receptors	established	Antipsychotic ; atypical	approved		23272794
iloperidone	small molecule	Aminergic	antagonist		secondary	HTR1A	5ht1a_human	Class A (Rhodopsin)	5-Hydroxytryptamine receptors	established	Antipsychotic ; atypical	approved		23272794
iloperidone	small molecule	Aminergic	antagonist		secondary	HTR6	5ht6r_human	Class A (Rhodopsin)	5-Hydroxytryptamine receptors	established	Antipsychotic ; atypical	approved		23272794
iloperidone	small molecule	Aminergic	antagonist		secondary	HTR7	5ht7r_human	Class A (Rhodopsin)	5-Hydroxytryptamine receptors	established	Antipsychotic ; atypical	approved		23272794
iloperidone	small molecule	Aminergic	antagonist		secondary	ADRA1A	ada1a_human	Class A (Rhodopsin)	Adrenoceptors	established	Antipsychotic ; atypical	approved		23545936
iloperidone	small molecule	Aminergic	antagonist		secondary	DRD3	drd3_human	Class A (Rhodopsin)	Dopamine receptors	established	Antipsychotic ; atypical	approved		23545936
iloperidone	small molecule	Aminergic	antagonist		secondary	ADRA2C	ada2c_human	Class A (Rhodopsin)	Adrenoceptors	established	Antipsychotic ; atypical	approved		23545936
isoetharine	small molecule	Aminergic	agonist		secondary	ADRB2	adrb2_human	Class A (Rhodopsin)	Adrenoceptors	established	obstructive lung disease	approved		22267580
isoproterenol	small molecule	Aminergic	agonist		secondary	ADRB3	adrb3_human	Class A (Rhodopsin)	Adrenoceptors	established	cardiovascular ; Anti-Asthmatic	approved		10824635
isoproterenol	small molecule	Aminergic	agonist		secondary	ADRB3	adrb3_human	Class A (Rhodopsin)	Adrenoceptors	established	Anti-Asthmatic	approved		10824635
levomepromazine	small molecule	Aminergic	antagonist		secondary	ADRA1A	ada1a_human	Class A (Rhodopsin)	Adrenoceptors	established	schizophrenia	approved	Approved prior to 1982 and then discontinued	2870716
levomepromazine	small molecule	Aminergic	antagonist		secondary	ADRA1B	ada1b_human	Class A (Rhodopsin)	Adrenoceptors	established	schizophrenia	approved	Approved prior to 1982 and then discontinued	2870716
levomepromazine	small molecule	Aminergic	antagonist		secondary	ADRA1D	ada1d_human	Class A (Rhodopsin)	Adrenoceptors	established	schizophrenia	approved	Approved prior to 1982 and then discontinued	2870716
levomepromazine	small molecule	Aminergic	antagonist		secondary	CHRM1	acm1_human	Class A (Rhodopsin)	Acetylcholine receptors (muscarinic)	established	schizophrenia	approved	Approved prior to 1982 and then discontinued	15701205
levomepromazine	small molecule	Aminergic	antagonist		secondary	CHRM2	acm2_human	Class A (Rhodopsin)	Acetylcholine receptors (muscarinic)	established	schizophrenia	approved	Approved prior to 1982 and then discontinued	15701205
levomepromazine	small molecule	Aminergic	antagonist		secondary	CHRM3	acm3_human	Class A (Rhodopsin)	Acetylcholine receptors (muscarinic)	established	schizophrenia	approved	Approved prior to 1982 and then discontinued	15701205
levomepromazine	small molecule	Aminergic	antagonist		secondary	CHRM4	acm4_human	Class A (Rhodopsin)	Acetylcholine receptors (muscarinic)	established	schizophrenia	approved	Approved prior to 1982 and then discontinued	15701205
levomepromazine	small molecule	Aminergic	antagonist		secondary	CHRM5	acm5_human	Class A (Rhodopsin)	Acetylcholine receptors (muscarinic)	established	schizophrenia	approved	Approved prior to 1982 and then discontinued	15701205
levomepromazine	small molecule	Aminergic	antagonist		secondary	HRH1	hrh1_human	Class A (Rhodopsin)	Histamine receptors	established	schizophrenia	approved	Approved prior to 1982 and then discontinued	15701205
loxapine	small molecule	Aminergic	antagonist		secondary	DRD3	drd3_human	Class A (Rhodopsin)	Dopamine receptors	established	psychosis	approved		1349752
loxapine	small molecule	Aminergic	antagonist		secondary	DRD4	drd4_human	Class A (Rhodopsin)	Dopamine receptors	established	psychosis	approved		8580115
loxapine	small molecule	Aminergic	antagonist		secondary	HTR2C	5ht2c_human	Class A (Rhodopsin)	5-Hydroxytryptamine receptors	established	psychosis	approved		10991983
lurasidone	small molecule	Aminergic	antagonist		secondary	ADRA2C	ada2c_human	Class A (Rhodopsin)	Adrenoceptors	established	schizophrenia	approved		23545936
lurasidone	small molecule	Aminergic	antagonist		secondary	HTR1A	5ht1a_human	Class A (Rhodopsin)	5-Hydroxytryptamine receptors	established	schizophrenia	approved		23545936
lurasidone	small molecule	Aminergic	antagonist		secondary	HTR7	5ht7r_human	Class A (Rhodopsin)	5-Hydroxytryptamine receptors	established	schizophrenia	approved		23545936
lurasidone	small molecule	Aminergic	antagonist		secondary	HTR1A	5ht1a_human	Class A (Rhodopsin)	5-Hydroxytryptamine receptors	established	schizophrenia	approved		23545936
lurasidone	small molecule	Aminergic	antagonist		secondary	ADRA2C	ada2c_human	Class A (Rhodopsin)	Adrenoceptors	established	schizophrenia	approved		23545936
lurasidone	small molecule	Aminergic	antagonist		secondary	HTR7	5ht7r_human	Class A (Rhodopsin)	5-Hydroxytryptamine receptors	established	schizophrenia	approved		23545936
mepenzolate	small molecule	Alicarboxylic acid	antagonist		secondary	HCAR2	hcar2_human	Class A (Rhodopsin)	Hydroxycarboxylic acid receptors	established	Antispasmodics	approved		23159056
meperidine	small molecule	Peptide	agonist	pethidine	secondary	OPRM1	oprm_human	Class A (Rhodopsin)	Opioid receptors	established	Analgesics	approved		17139284|17016423
metaraminol	small molecule	Aminergic	agonist		secondary	ADRA1D	ada1d_human	Class A (Rhodopsin)	Adrenoceptors	established	cardiovascular disease	approved		9663612
metaraminol	small molecule	Aminergic	agonist		secondary	ADRA1B	ada1b_human	Class A (Rhodopsin)	Adrenoceptors	established	cardiovascular disease	approved		9663612
methyldopa	small molecule	Aminergic	agonist		secondary	ADRA2B	ada2b_human	Class A (Rhodopsin)	Adrenoceptors	established	Antihypertensive	approved		6326166
methyldopa	small molecule	Aminergic	agonist		secondary	ADRA2C	ada2c_human	Class A (Rhodopsin)	Adrenoceptors	established	Antihypertensive	approved		6326166
methylergonovine	small molecule	Aminergic	partial agonist		secondary	HTR2B	5ht2b_human	Class A (Rhodopsin)	5-Hydroxytryptamine receptors	established	hemorrhage	approved		11104741
metoclopramide	small molecule	Aminergic	antagonist		secondary	HTR4	5ht4r_human	Class A (Rhodopsin)	5-Hydroxytryptamine receptors	established	pregnancy	approved		18948374
minaprine	small molecule	Aminergic	antagonist		secondary	DRD1	drd1_human	Class A (Rhodopsin)	Dopamine receptors	established	Anti-depressant	approved	Not approved by fda - but used	17139284|17016423
minaprine	small molecule	Aminergic	antagonist		secondary	DRD2	drd2_human	Class A (Rhodopsin)	Dopamine receptors	established	Anti-depressant	approved	Not approved by fda - but used	17139284|17016423
mirtazapine	small molecule	Aminergic	antagonist		secondary	ADRA2B	ada2b_human	Class A (Rhodopsin)	Adrenoceptors	established	unipolar depression	approved		10762339
mirtazapine	small molecule	Aminergic	antagonist		secondary	ADRA2C	ada2c_human	Class A (Rhodopsin)	Adrenoceptors	established	unipolar depression	approved		15771415|3419539
molindone	small molecule	Aminergic	antagonist		secondary	HTR2A	5ht2a_human	Class A (Rhodopsin)	5-Hydroxytryptamine receptors	established	schizophrenia	approved		2586632
naphazoline	small molecule	Aminergic	agonist		secondary	ADRA1D	ada1d_human	Class A (Rhodopsin)	Adrenoceptors	established	eye allergy	approved		628
naphazoline	small molecule	Aminergic	agonist		secondary	ADRA2B	ada2b_human	Class A (Rhodopsin)	Adrenoceptors	established	nasal obstruction	approved		628
naphazoline	small molecule	Aminergic	agonist		secondary	ADRA2C	ada2c_human	Class A (Rhodopsin)	Adrenoceptors	established	nasal obstruction	approved		628
naphazoline	small molecule	Aminergic	agonist		secondary	ADRA1B	ada1b_human	Class A (Rhodopsin)	Adrenoceptors	established	nasal obstruction	approved		628
olanzapine	small molecule	Aminergic	antagonist		secondary	ADRA2A	ada2a_human	Class A (Rhodopsin)	Adrenoceptors	established	schizophrenia	approved		17848919
olanzapine	small molecule	Aminergic	antagonist		secondary	ADRA2B	ada2b_human	Class A (Rhodopsin)	Adrenoceptors	established	schizophrenia	approved		17848919
olanzapine	small molecule	Aminergic	antagonist		secondary	ADRA2C	ada2c_human	Class A (Rhodopsin)	Adrenoceptors	established	schizophrenia	approved		17848919
olanzapine	small molecule	Aminergic	antagonist		secondary	HTR1A	5ht1a_human	Class A (Rhodopsin)	5-Hydroxytryptamine receptors	established	schizophrenia	approved		17848919
olanzapine	small molecule	Aminergic	antagonist		secondary	HTR1B	5ht1b_human	Class A (Rhodopsin)	5-Hydroxytryptamine receptors	established	schizophrenia	approved		17848919
olanzapine	small molecule	Aminergic	antagonist		secondary	HTR1D	5ht1d_human	Class A (Rhodopsin)	5-Hydroxytryptamine receptors	established	schizophrenia	approved		17848919
olanzapine	small molecule	Aminergic	antagonist		secondary	HTR1E	5ht1e_human	Class A (Rhodopsin)	5-Hydroxytryptamine receptors	established	schizophrenia	approved		17848919
olanzapine	small molecule	Aminergic	antagonist		secondary	HTR6	5ht6r_human	Class A (Rhodopsin)	5-Hydroxytryptamine receptors	established	schizophrenia	approved		17848919
olanzapine	small molecule	Aminergic	antagonist		secondary	HTR7	5ht7r_human	Class A (Rhodopsin)	5-Hydroxytryptamine receptors	established	schizophrenia	approved		17848919
olanzapine	small molecule	Aminergic	antagonist		secondary	ADRA2A	ada2a_human	Class A (Rhodopsin)	Adrenoceptors	established	Anti-depressant	approved		17848919
olanzapine	small molecule	Aminergic	antagonist		secondary	ADRA2B	ada2b_human	Class A (Rhodopsin)	Adrenoceptors	established	Anti-depressant	approved		17848919
olanzapine	small molecule	Aminergic	antagonist		secondary	ADRA2C	ada2c_human	Class A (Rhodopsin)	Adrenoceptors	established	Anti-depressant	approved		17848919
olanzapine	small molecule	Aminergic	antagonist		secondary	HTR1A	5ht1a_human	Class A (Rhodopsin)	5-Hydroxytryptamine receptors	established	Anti-depressant	approved		17848919
olanzapine	small molecule	Aminergic	antagonist		secondary	HTR1B	5ht1b_human	Class A (Rhodopsin)	5-Hydroxytryptamine receptors	established	Anti-depressant	approved		17848919
olanzapine	small molecule	Aminergic	antagonist		secondary	HTR1D	5ht1d_human	Class A (Rhodopsin)	5-Hydroxytryptamine receptors	established	Anti-depressant	approved		17848919
olanzapine	small molecule	Aminergic	antagonist		secondary	HTR1E	5ht1e_human	Class A (Rhodopsin)	5-Hydroxytryptamine receptors	established	Anti-depressant	approved		17848919
olanzapine	small molecule	Aminergic	antagonist		secondary	HTR6	5ht6r_human	Class A (Rhodopsin)	5-Hydroxytryptamine receptors	established	Anti-depressant	approved		17848919
olanzapine	small molecule	Aminergic	antagonist		secondary	HTR7	5ht7r_human	Class A (Rhodopsin)	5-Hydroxytryptamine receptors	established	Anti-depressant	approved		17848919
olanzapine	small molecule	Aminergic	antagonist		secondary	ADRA2A	ada2a_human	Class A (Rhodopsin)	Adrenoceptors	established	schizophrenia	approved		17848919
olanzapine	small molecule	Aminergic	antagonist		secondary	ADRA2B	ada2b_human	Class A (Rhodopsin)	Adrenoceptors	established	schizophrenia	approved		17848919
olanzapine	small molecule	Aminergic	antagonist		secondary	ADRA2C	ada2c_human	Class A (Rhodopsin)	Adrenoceptors	established	schizophrenia	approved		17848919
olanzapine	small molecule	Aminergic	antagonist		secondary	HTR1A	5ht1a_human	Class A (Rhodopsin)	5-Hydroxytryptamine receptors	established	schizophrenia	approved		17848919
olanzapine	small molecule	Aminergic	antagonist		secondary	HTR1B	5ht1b_human	Class A (Rhodopsin)	5-Hydroxytryptamine receptors	established	schizophrenia	approved		17848919
olanzapine	small molecule	Aminergic	antagonist		secondary	HTR1D	5ht1d_human	Class A (Rhodopsin)	5-Hydroxytryptamine receptors	established	schizophrenia	approved		17848919
olanzapine	small molecule	Aminergic	antagonist		secondary	HTR1E	5ht1e_human	Class A (Rhodopsin)	5-Hydroxytryptamine receptors	established	schizophrenia	approved		17848919
olanzapine	small molecule	Aminergic	antagonist		secondary	HTR6	5ht6r_human	Class A (Rhodopsin)	5-Hydroxytryptamine receptors	established	schizophrenia	approved		17848919
olanzapine	small molecule	Aminergic	antagonist		secondary	HTR7	5ht7r_human	Class A (Rhodopsin)	5-Hydroxytryptamine receptors	established	schizophrenia	approved		17848919
olanzapine	small molecule	Aminergic	antagonist		secondary	ADRA2A	ada2a_human	Class A (Rhodopsin)	Adrenoceptors	established	schizophrenia	approved		17848919
olanzapine	small molecule	Aminergic	antagonist		secondary	ADRA2B	ada2b_human	Class A (Rhodopsin)	Adrenoceptors	established	schizophrenia	approved		17848919
olanzapine	small molecule	Aminergic	antagonist		secondary	ADRA2C	ada2c_human	Class A (Rhodopsin)	Adrenoceptors	established	schizophrenia	approved		17848919
olanzapine	small molecule	Aminergic	antagonist		secondary	HTR1A	5ht1a_human	Class A (Rhodopsin)	5-Hydroxytryptamine receptors	established	schizophrenia	approved		17848919
olanzapine	small molecule	Aminergic	antagonist		secondary	HTR1B	5ht1b_human	Class A (Rhodopsin)	5-Hydroxytryptamine receptors	established	schizophrenia	approved		17848919
olanzapine	small molecule	Aminergic	antagonist		secondary	HTR1D	5ht1d_human	Class A (Rhodopsin)	5-Hydroxytryptamine receptors	established	schizophrenia	approved		17848919
olanzapine	small molecule	Aminergic	antagonist		secondary	HTR1E	5ht1e_human	Class A (Rhodopsin)	5-Hydroxytryptamine receptors	established	schizophrenia	approved		17848919
olanzapine	small molecule	Aminergic	antagonist		secondary	HTR6	5ht6r_human	Class A (Rhodopsin)	5-Hydroxytryptamine receptors	established	schizophrenia	approved		17848919
olanzapine	small molecule	Aminergic	antagonist		secondary	HTR7	5ht7r_human	Class A (Rhodopsin)	5-Hydroxytryptamine receptors	established	schizophrenia	approved		17848919
olanzapine	small molecule	Aminergic	antagonist		secondary	HTR1A	5ht1a_human	Class A (Rhodopsin)	5-Hydroxytryptamine receptors	established	schizophrenia	approved		17848919
olanzapine	small molecule	Aminergic	antagonist		secondary	ADRA2A	ada2a_human	Class A (Rhodopsin)	Adrenoceptors	established	schizophrenia	approved		17848919
olanzapine	small molecule	Aminergic	antagonist		secondary	ADRA2B	ada2b_human	Class A (Rhodopsin)	Adrenoceptors	established	schizophrenia	approved		17848919
olanzapine	small molecule	Aminergic	antagonist		secondary	ADRA2C	ada2c_human	Class A (Rhodopsin)	Adrenoceptors	established	schizophrenia	approved		17848919
olanzapine	small molecule	Aminergic	antagonist		secondary	HTR1D	5ht1d_human	Class A (Rhodopsin)	5-Hydroxytryptamine receptors	established	schizophrenia	approved		17848919
olanzapine	small molecule	Aminergic	antagonist		secondary	HTR1B	5ht1b_human	Class A (Rhodopsin)	5-Hydroxytryptamine receptors	established	schizophrenia	approved		17848919
olanzapine	small molecule	Aminergic	antagonist		secondary	HTR1E	5ht1e_human	Class A (Rhodopsin)	5-Hydroxytryptamine receptors	established	schizophrenia	approved		17848919
olanzapine	small molecule	Aminergic	antagonist		secondary	HTR7	5ht7r_human	Class A (Rhodopsin)	5-Hydroxytryptamine receptors	established	schizophrenia	approved		17848919
olanzapine	small molecule	Aminergic	antagonist		secondary	HTR6	5ht6r_human	Class A (Rhodopsin)	5-Hydroxytryptamine receptors	established	schizophrenia	approved		17848919
olanzapine	small molecule	Aminergic	antagonist		secondary	ADRA1B	ada1b_human	Class A (Rhodopsin)	Adrenoceptors	established	schizophrenia	approved		11752352|17316700|17848919|10227113
olanzapine	small molecule	Aminergic	antagonist		secondary	ADRA1B	ada1b_human	Class A (Rhodopsin)	Adrenoceptors	established	Anti-depressant	approved		11752352|17316700|17848919|10227113
olanzapine	small molecule	Aminergic	antagonist		secondary	ADRA1B	ada1b_human	Class A (Rhodopsin)	Adrenoceptors	established	schizophrenia	approved		11752352|17316700|17848919|10227113
olanzapine	small molecule	Aminergic	antagonist		secondary	ADRA1B	ada1b_human	Class A (Rhodopsin)	Adrenoceptors	established	schizophrenia	approved		11752352|17316700|17848919|10227113
olanzapine	small molecule	Aminergic	antagonist		secondary	ADRA1B	ada1b_human	Class A (Rhodopsin)	Adrenoceptors	established	schizophrenia	approved		11752352|17316700|17848919|10227113
olanzapine	small molecule	Aminergic	antagonist		secondary	CHRM2	acm2_human	Class A (Rhodopsin)	Acetylcholine receptors (muscarinic)	established	schizophrenia	approved		17848919|10227113
olanzapine	small molecule	Aminergic	antagonist		secondary	CHRM3	acm3_human	Class A (Rhodopsin)	Acetylcholine receptors (muscarinic)	established	schizophrenia	approved		17848919|10227113
olanzapine	small molecule	Aminergic	antagonist		secondary	CHRM4	acm4_human	Class A (Rhodopsin)	Acetylcholine receptors (muscarinic)	established	schizophrenia	approved		17848919|10227113
olanzapine	small molecule	Aminergic	antagonist		secondary	CHRM5	acm5_human	Class A (Rhodopsin)	Acetylcholine receptors (muscarinic)	established	schizophrenia	approved		17848919|10227113
olanzapine	small molecule	Aminergic	antagonist		secondary	DRD5	drd5_human	Class A (Rhodopsin)	Dopamine receptors	established	schizophrenia	approved		17848919|10227113
olanzapine	small molecule	Aminergic	antagonist		secondary	CHRM2	acm2_human	Class A (Rhodopsin)	Acetylcholine receptors (muscarinic)	established	Anti-depressant	approved		17848919|10227113
olanzapine	small molecule	Aminergic	antagonist		secondary	CHRM3	acm3_human	Class A (Rhodopsin)	Acetylcholine receptors (muscarinic)	established	Anti-depressant	approved		17848919|10227113
olanzapine	small molecule	Aminergic	antagonist		secondary	CHRM4	acm4_human	Class A (Rhodopsin)	Acetylcholine receptors (muscarinic)	established	Anti-depressant	approved		17848919|10227113
olanzapine	small molecule	Aminergic	antagonist		secondary	CHRM5	acm5_human	Class A (Rhodopsin)	Acetylcholine receptors (muscarinic)	established	Anti-depressant	approved		17848919|10227113
olanzapine	small molecule	Aminergic	antagonist		secondary	DRD5	drd5_human	Class A (Rhodopsin)	Dopamine receptors	established	Anti-depressant	approved		17848919|10227113
olanzapine	small molecule	Aminergic	antagonist		secondary	CHRM2	acm2_human	Class A (Rhodopsin)	Acetylcholine receptors (muscarinic)	established	schizophrenia	approved		17848919|10227113
olanzapine	small molecule	Aminergic	antagonist		secondary	CHRM3	acm3_human	Class A (Rhodopsin)	Acetylcholine receptors (muscarinic)	established	schizophrenia	approved		17848919|10227113
olanzapine	small molecule	Aminergic	antagonist		secondary	CHRM4	acm4_human	Class A (Rhodopsin)	Acetylcholine receptors (muscarinic)	established	schizophrenia	approved		17848919|10227113
olanzapine	small molecule	Aminergic	antagonist		secondary	CHRM5	acm5_human	Class A (Rhodopsin)	Acetylcholine receptors (muscarinic)	established	schizophrenia	approved		17848919|10227113
olanzapine	small molecule	Aminergic	antagonist		secondary	DRD5	drd5_human	Class A (Rhodopsin)	Dopamine receptors	established	schizophrenia	approved		17848919|10227113
olanzapine	small molecule	Aminergic	antagonist		secondary	CHRM2	acm2_human	Class A (Rhodopsin)	Acetylcholine receptors (muscarinic)	established	schizophrenia	approved		17848919|10227113
olanzapine	small molecule	Aminergic	antagonist		secondary	CHRM3	acm3_human	Class A (Rhodopsin)	Acetylcholine receptors (muscarinic)	established	schizophrenia	approved		17848919|10227113
olanzapine	small molecule	Aminergic	antagonist		secondary	CHRM4	acm4_human	Class A (Rhodopsin)	Acetylcholine receptors (muscarinic)	established	schizophrenia	approved		17848919|10227113
olanzapine	small molecule	Aminergic	antagonist		secondary	CHRM5	acm5_human	Class A (Rhodopsin)	Acetylcholine receptors (muscarinic)	established	schizophrenia	approved		17848919|10227113
olanzapine	small molecule	Aminergic	antagonist		secondary	DRD5	drd5_human	Class A (Rhodopsin)	Dopamine receptors	established	schizophrenia	approved		17848919|10227113
olanzapine	small molecule	Aminergic	antagonist		secondary	CHRM2	acm2_human	Class A (Rhodopsin)	Acetylcholine receptors (muscarinic)	established	schizophrenia	approved		17848919|10227113
olanzapine	small molecule	Aminergic	antagonist		secondary	CHRM4	acm4_human	Class A (Rhodopsin)	Acetylcholine receptors (muscarinic)	established	schizophrenia	approved		17848919|10227113
olanzapine	small molecule	Aminergic	antagonist		secondary	CHRM5	acm5_human	Class A (Rhodopsin)	Acetylcholine receptors (muscarinic)	established	schizophrenia	approved		17848919|10227113
olanzapine	small molecule	Aminergic	antagonist		secondary	CHRM3	acm3_human	Class A (Rhodopsin)	Acetylcholine receptors (muscarinic)	established	schizophrenia	approved		17848919|10227113
olanzapine	small molecule	Aminergic	antagonist		secondary	DRD5	drd5_human	Class A (Rhodopsin)	Dopamine receptors	established	schizophrenia	approved		17848919|10227113
oxymetazoline	small molecule	Aminergic	agonist		secondary	ADRA2C	ada2c_human	Class A (Rhodopsin)	Adrenoceptors	established	dry eye	approved		20030735
oxymetazoline	small molecule	Aminergic	agonist		secondary	ADRA2B	ada2b_human	Class A (Rhodopsin)	Adrenoceptors	established	dry eye	approved		1666366|21948594
oxymetazoline	small molecule	Aminergic	agonist		secondary	ADRA1D	ada1d_human	Class A (Rhodopsin)	Adrenoceptors	established	allergic conjunctivitis	approved		20030735|23364786|21948594
oxymetazoline	small molecule	Aminergic	agonist		secondary	ADRA1B	ada1b_human	Class A (Rhodopsin)	Adrenoceptors	established	Antiglaucomic	approved		20030735|23364786|21948594
oxymorphone	small molecule	Peptide	agonist		secondary	OPRD1	oprd_human	Class A (Rhodopsin)	Opioid receptors	established	Analgesics	approved		17595308|14998329
oxyphenonium	small molecule	Aminergic	antagonist		secondary	CHRM3	acm3_human	Class A (Rhodopsin)	Acetylcholine receptors (muscarinic)	established	digestive system disease	approved		13413139
pentoxifylline	small molecule	Nucleotide	antagonist		secondary	ADORA2A	aa2ar_human	Class A (Rhodopsin)	Adenosine receptors	established	amyotrophic lateral sclerosis (ALS)	approved		19997047
pentoxifylline	small molecule	Nucleotide	antagonist		secondary	ADORA2B	aa2br_human	Class A (Rhodopsin)	Adenosine receptors	established	irritable bowel syndrome	approved		9251897
pergolide	small molecule	Aminergic	agonist		secondary	DRD4	drd4_human	Class A (Rhodopsin)	Dopamine receptors	established	Antiparkinson	approved		18691132
pergolide	small molecule	Aminergic	agonist		secondary	DRD5	drd5_human	Class A (Rhodopsin)	Dopamine receptors	established	Antiparkinson	approved		18691132
pergolide	small molecule	Aminergic	agonist		secondary	DRD1	drd1_human	Class A (Rhodopsin)	Dopamine receptors	established	Antiparkinson	approved		11752352|18691132|10641988
pergolide	small molecule	Aminergic	agonist		secondary	DRD3	drd3_human	Class A (Rhodopsin)	Dopamine receptors	established	Antiparkinson	approved		18691132|10641988|1683537
phenoxybenzamine	small molecule	Aminergic	antagonist		secondary	ADRA1D	ada1d_human	Class A (Rhodopsin)	Adrenoceptors	established	adrenal gland pheochromocytoma	approved		7969082
phenoxybenzamine	small molecule	Aminergic	antagonist		secondary	ADRA1B	ada1b_human	Class A (Rhodopsin)	Adrenoceptors	established	adrenal gland pheochromocytoma	approved		7969082
phenoxybenzamine	small molecule	Aminergic	antagonist		secondary	ADRA2B	ada2b_human	Class A (Rhodopsin)	Adrenoceptors	established	cardiovascular disease	approved		11395517
phenoxybenzamine	small molecule	Aminergic	antagonist		secondary	ADRA2C	ada2c_human	Class A (Rhodopsin)	Adrenoceptors	established	adrenal gland pheochromocytoma	approved		11395517
phentolamine	small molecule	Aminergic	antagonist		secondary	ADRA1B	ada1b_human	Class A (Rhodopsin)	Adrenoceptors	established	cardiovascular disease	approved		15306222
phentolamine	small molecule	Aminergic	antagonist		secondary	ADRA1D	ada1d_human	Class A (Rhodopsin)	Adrenoceptors	established	cardiovascular disease	approved		15306222
phentolamine	small molecule	Aminergic	antagonist		secondary	ADRA2B	ada2b_human	Class A (Rhodopsin)	Adrenoceptors	established	cardiovascular disease	approved		10845768
phentolamine	small molecule	Aminergic	antagonist		secondary	ADRA2C	ada2c_human	Class A (Rhodopsin)	Adrenoceptors	established	cardiovascular disease	approved		10845768
pimozide	small molecule	Aminergic	antagonist		secondary	DRD1	drd1_human	Class A (Rhodopsin)	Dopamine receptors	established	psychosis	approved		6138775
pimozide	small molecule	Aminergic	antagonist		secondary	DRD5	drd5_human	Class A (Rhodopsin)	Dopamine receptors	established	psychosis	approved		824116
promethazine	small molecule	Aminergic	antagonist		secondary	CHRM1	acm1_human	Class A (Rhodopsin)	Acetylcholine receptors (muscarinic)	established	Hypnotics and Sedatives; Anti-anxiety s; Anti-allergic	approved		12476402
promethazine	small molecule	Aminergic	antagonist		secondary	CHRM2	acm2_human	Class A (Rhodopsin)	Acetylcholine receptors (muscarinic)	established	Hypnotics and Sedatives; Anti-anxiety s; Anti-allergic	approved		12476402
promethazine	small molecule	Aminergic	antagonist		secondary	CHRM3	acm3_human	Class A (Rhodopsin)	Acetylcholine receptors (muscarinic)	established	Hypnotics and Sedatives; Anti-anxiety s; Anti-allergic	approved		12476402
promethazine	small molecule	Aminergic	antagonist		secondary	CHRM4	acm4_human	Class A (Rhodopsin)	Acetylcholine receptors (muscarinic)	established	Hypnotics and Sedatives; Anti-anxiety s; Anti-allergic	approved		12476402
promethazine	small molecule	Aminergic	antagonist		secondary	CHRM5	acm5_human	Class A (Rhodopsin)	Acetylcholine receptors (muscarinic)	established	Hypnotics and Sedatives; Anti-anxiety s; Anti-allergic	approved		12476402
propafenone	small molecule	Aminergic	antagonist		secondary	ADRB1	adrb1_human	Class A (Rhodopsin)	Adrenoceptors	established	cardiac arrhythmia	approved		2468063
propafenone	small molecule	Aminergic	antagonist		secondary	ADRB2	adrb2_human	Class A (Rhodopsin)	Adrenoceptors	established	atrial fibrillation	approved		2468063
propantheline	small molecule	Aminergic	antagonist		secondary	CHRM2	acm2_human	Class A (Rhodopsin)	Acetylcholine receptors (muscarinic)	established	digestive system disease	approved		12049493
propantheline	small molecule	Aminergic	antagonist		secondary	CHRM3	acm3_human	Class A (Rhodopsin)	Acetylcholine receptors (muscarinic)	established	digestive system disease	approved		12049493
propiomazine	small molecule	Aminergic	antagonist		secondary	ADRA1A	ada1a_human	Class A (Rhodopsin)	Adrenoceptors	established	Hypnotics and Sedatives	approved		17139284|17016423
propiomazine	small molecule	Aminergic	antagonist		secondary	ADRA1B	ada1b_human	Class A (Rhodopsin)	Adrenoceptors	established	Hypnotics and Sedatives	approved		17139284|17016423
propiomazine	small molecule	Aminergic	antagonist		secondary	ADRA1D	ada1d_human	Class A (Rhodopsin)	Adrenoceptors	established	Hypnotics and Sedatives	approved		17139284|17016423
propranolol	small molecule	Aminergic	antagonist		secondary	ADRB2	adrb2_human	Class A (Rhodopsin)	Adrenoceptors	established	Antihypertensive	approved		16082424|16177222|16706406|17628611|11752352
quetiapine	small molecule	Aminergic	antagonist		secondary	HTR2C	5ht2c_human	Class A (Rhodopsin)	5-Hydroxytryptamine receptors	established	Antipsychotic ; Anti-depressant	approved		11132243|17848919
risperidone	small molecule	Aminergic	antagonist		secondary	HTR2C	5ht2c_human	Class A (Rhodopsin)	5-Hydroxytryptamine receptors	established	schizophrenia	approved		11132243|7898773
solifenacin	small molecule	Aminergic	antagonist		secondary	CHRM4	acm4_human	Class A (Rhodopsin)	Acetylcholine receptors (muscarinic)	established	incontinence	approved		19029429
solifenacin	small molecule	Aminergic	antagonist		secondary	CHRM5	acm5_human	Class A (Rhodopsin)	Acetylcholine receptors (muscarinic)	established	incontinence	approved		19029429
solifenacin	small molecule	Aminergic	antagonist		secondary	CHRM1	acm1_human	Class A (Rhodopsin)	Acetylcholine receptors (muscarinic)	established	incontinence	approved		17139284|17016423|20590605|19029429
solifenacin	small molecule	Aminergic	antagonist		secondary	CHRM2	acm2_human	Class A (Rhodopsin)	Acetylcholine receptors (muscarinic)	established	incontinence	approved		20590605|19029429
sufentanil	small molecule	Peptide	agonist		secondary	OPRD1	oprd_human	Class A (Rhodopsin)	Opioid receptors	established	Analgesics; adjuvant to anesthesia	approved		1330549|8612823
sufentanil	small molecule	Peptide	agonist		secondary	OPRK1	oprk_human	Class A (Rhodopsin)	Opioid receptors	established	Analgesics; adjuvant to anesthesia	approved		8612823|2467589
tetrahydrozoline	small molecule	Aminergic	agonist		secondary	ADRA1D	ada1d_human	Class A (Rhodopsin)	Adrenoceptors	established	nasal obstruction	approved		18259967
tetrahydrozoline	small molecule	Aminergic	agonist		secondary	ADRA2A	ada2a_human	Class A (Rhodopsin)	Adrenoceptors	established	eye allergy	approved		18259967
tetrahydrozoline	small molecule	Aminergic	agonist		secondary	ADRA2B	ada2b_human	Class A (Rhodopsin)	Adrenoceptors	established	nasal obstruction	approved		18259967
tetrahydrozoline	small molecule	Aminergic	agonist		secondary	ADRA2C	ada2c_human	Class A (Rhodopsin)	Adrenoceptors	established	nasal obstruction	approved		18259967
tetrahydrozoline	small molecule	Aminergic	agonist		secondary	ADRA1B	ada1b_human	Class A (Rhodopsin)	Adrenoceptors	established	nasal obstruction	approved		18259967
theophylline	small molecule	Nucleotide	antagonist		secondary	ADORA3	aa3r_human	Class A (Rhodopsin)	Adenosine receptors	established	Anti-Asthmatic	approved		9459566
thioproperazine	small molecule	Aminergic	antagonist		secondary	ADRA1B	ada1b_human	Class A (Rhodopsin)	5-Hydroxytryptamine receptors	established	Antipsychotic	approved		15695070
thioridazine	small molecule	Aminergic	antagonist		secondary	HTR2C	5ht2c_human	Class A (Rhodopsin)	5-Hydroxytryptamine receptors	established	psychosis	approved		10991983
tolazoline	small molecule	Aminergic	agonist		secondary	HRH1	hrh1_human	Class A (Rhodopsin)	Histamine receptors	established	cardiovascular disease	approved		8487790
tolazoline	small molecule	Aminergic	agonist		secondary	ADRA2B	ada2b_human	Class A (Rhodopsin)	Adrenoceptors	established	arthralgia	approved		9089664
tolazoline	small molecule	Aminergic	agonist		secondary	ADRA2C	ada2c_human	Class A (Rhodopsin)	Adrenoceptors	established	arthralgia	approved		9089664
tolazoline	small molecule	Aminergic	agonist		secondary	ADRA2A	ada2a_human	Class A (Rhodopsin)	Adrenoceptors	established	cardiovascular disease	approved		11938943
tolazoline	small molecule	Aminergic	agonist		secondary	HRH2	hrh2_human	Class A (Rhodopsin)	Histamine receptors	established	arthralgia	approved		6386273|21948594|8487790
tolazoline	small molecule	Aminergic	agonist		secondary	ADRA1D	ada1d_human	Class A (Rhodopsin)	Adrenoceptors	established	cardiovascular disease	approved		3600818
tolazoline	small molecule	Aminergic	agonist		secondary	ADRA1B	ada1b_human	Class A (Rhodopsin)	Adrenoceptors	established	cardiovascular disease	approved		3600818
tolterodine	small molecule	Aminergic	antagonist		secondary	CHRM5	acm5_human	Class A (Rhodopsin)	Acetylcholine receptors (muscarinic)	established	incontinence	approved		16406943
tolterodine	small molecule	Aminergic	antagonist		secondary	CHRM4	acm4_human	Class A (Rhodopsin)	Acetylcholine receptors (muscarinic)	established	incontinence	approved		16406943
trifluoperazine	small molecule	Aminergic	antagonist		secondary	HTR2A	5ht2a_human	Class A (Rhodopsin)	5-Hydroxytryptamine receptors	established	psychosis	approved		2943890
trifluoperazine	small molecule	Aminergic	antagonist		secondary	HTR2C	5ht2c_human	Class A (Rhodopsin)	5-Hydroxytryptamine receptors	established	psychosis	approved		2943890
tropicamide	small molecule	Aminergic	antagonist		secondary	CHRM3	acm3_human	Class A (Rhodopsin)	Acetylcholine receptors (muscarinic)	established	myopia	approved		17594079
trospium	small molecule	Aminergic	antagonist		secondary	CHRM2	acm2_human	Class A (Rhodopsin)	Acetylcholine receptors (muscarinic)	established	incontinence	approved		16465186 |15482001
trospium	small molecule	Aminergic	antagonist		secondary	CHRM3	acm3_human	Class A (Rhodopsin)	Acetylcholine receptors (muscarinic)	established	incontinence	approved		16465186 |15482001
trospium	small molecule	Aminergic	antagonist		secondary	CHRM4	acm4_human	Class A (Rhodopsin)	Acetylcholine receptors (muscarinic)	established	incontinence	approved		16465186
trospium	small molecule	Aminergic	antagonist		secondary	CHRM5	acm5_human	Class A (Rhodopsin)	Acetylcholine receptors (muscarinic)	established	incontinence	approved		16465186
ziprasidone	small molecule	Aminergic	antagonist		secondary	HTR2C	5ht2c_human	Class A (Rhodopsin)	5-Hydroxytryptamine receptors	established	schizophrenia	approved		14728084|11103883|7562537|11132243|16918396

## Sheet: agents in trials (n=542)
Drug Name	Drug Class	LigandType	ModeOfAction	DrugAliases	TargetCategory	Gene	EntryName	Class	Subfamily	Indication(s)	Phase	PhaseDate	ClinicalStatus	Status
abediterol	small molecule	Aminergic	agonist		primary	ADRB2	adrb2_human	Class A (Rhodopsin)	Adrenoceptors	Anti-Asthmatic	2	2016	completed	in trial
ac-100	peptide	Lipid	not available	dentonin	primary	PTGER1	pe2r1_human	Class A (Rhodopsin)	Prostanoid receptors	dental ossificant	1	2010	discontinued	in trial
ac-100	peptide	Lipid	not available	dentonin	primary	PTGER2	pe2r2_human	Class A (Rhodopsin)	Prostanoid receptors	periodontal ossificant	1	2010	discontinued	in trial
ac-100	peptide	Lipid	not available	dentonin	primary	PTGER3	pe2r3_human	Class A (Rhodopsin)	Prostanoid receptors	periodontal ossificant	1	2010	discontinued	in trial
ac-100	peptide	Lipid	not available	dentonin	primary	PTGER4	pe2r4_human	Class A (Rhodopsin)	Prostanoid receptors	periodontal ossificant	1	2010	discontinued	in trial
aclidinium	small molecule	Aminergic	antagonist		primary	CHRM2	acm2_human	Class A (Rhodopsin)	Acetylcholine receptors (muscarinic)	chronic obstructive pulmonary disease (COPD)	3	2017	recruiting	in trial
aclidinium	small molecule	Aminergic	antagonist		primary	CHRM3	acm4_human	Class A (Rhodopsin)	Acetylcholine receptors (muscarinic)	chronic obstructive pulmonary disease (COPD)	3	2017	recruiting	in trial
aclidinium	small molecule	Aminergic	antagonist		primary	CHRM5	acm5_human	Class A (Rhodopsin)	Acetylcholine receptors (muscarinic)	chronic obstructive pulmonary disease (COPD)	3	2017	recruiting	in trial
aclidinium	small molecule	Aminergic	antagonist		primary	CHRM1	acm1_human	Class A (Rhodopsin)	Acetylcholine receptors (muscarinic)	chronic obstructive pulmonary disease (COPD)	3	2017	recruiting	in trial
aclidinium	small molecule	Aminergic	antagonist		primary	CHRM3	acm3_human	Class A (Rhodopsin)	Acetylcholine receptors (muscarinic)	chronic obstructive pulmonary disease (COPD)	3	2017	recruiting	in trial
acp-104	small molecule	Aminergic	agonist		primary	CHRM1	acm1_human	Class A (Rhodopsin)	Acetylcholine receptors (muscarinic)	schizophrenia	2	2007	discontinued	in trial
acp-104	small molecule	Aminergic	partial agonist		primary	DRD2	drd2_human	Class A (Rhodopsin)	Dopamine receptors	schizophrenia	2	2007	discontinued	in trial
acp-104	small molecule	Aminergic	partial agonist		primary	DRD3	drd3_human	Class A (Rhodopsin)	Dopamine receptors	schizophrenia	2	2007	discontinued	in trial
acp-104	small molecule	Aminergic	inverse agonist		primary	HTR2A	5ht2a_human	Class A (Rhodopsin)	5-Hydroxytryptamine receptors	schizophrenia	2	2007	discontinued	in trial
ACT-246475	small molecule	Nucleotide	antagonist		primary	P2RY12	p2y12_human	Class A (Rhodopsin)	P2Y receptors	cardiovascular diseases; myocardial infarction	1	2017	completed	in trial
ACT-539313	small molecule	Peptide	antagonist		primary	HCRTR1	ox1r_human	Class A (Rhodopsin)	Orexin receptors	Anti-anxiety	1	2017	ongoing	in trial
ACT-541468	small molecule	Peptide	antagonist		primary	HCRTR1	ox1r_human	Class A (Rhodopsin)	Orexin receptors	insomnia	2	2017	ongoing	in trial
ACT-541468	small molecule	Peptide	antagonist		primary	HCRTR2	ox2r_human	Class A (Rhodopsin)	Orexin receptors	insomnia	2	2017	ongoing	in trial
ACT-774312	small molecule	Lipid	antagonist		primary	PTGDR2	pd2r2_human	Class A (Rhodopsin)	Prostanoid receptors	Anti-Allergic	1	2017	ongoing	in trial
adl5747	small molecule	Peptide	agonist		primary	OPRD1	oprd_human	Class A (Rhodopsin)	Opioid receptors	osteoarthritis	2	2010	discontinued	in trial
adl5859	small molecule	Peptide	agonist		primary	OPRD1	oprd_human	Class A (Rhodopsin)	Opioid receptors	osteoarthritis	2	2009	discontinued	in trial
adl5945	small molecule	Peptide	agonist		primary	OPRM1	oprm_human	Class A (Rhodopsin)	Opioid receptors	motilitant	3	2013	terminated	in trial
adl7445	small molecule	Peptide	agonist		primary	OPRM1	oprm_human	Class A (Rhodopsin)	Opioid receptors	motilitant	1	2011	terminated	in trial
adx10059	small molecule	Amino acid	NAM		primary	GRM5	grm5_human	Class C (Glutamate)	Metabotropic glutamate receptors	Anti-migraine ; gastroesophageal reflux disease	2	2008	discontinued	in trial
adx415	small molecule	Aminergic	NAM		primary	ADRA2A	ada2a_human	Class A (Rhodopsin)	Adrenoceptors	Antihypertensive	2	2008	completed	in trial
adx-48621	small molecule	Amino acid	NAM		primary	GRM5	grm5_human	Class C (Glutamate)	Metabotropic glutamate receptors	Antiparkinson	2	2011	completed	in trial
adx-71149	small molecule	Amino acid	PAM		primary	GRM2	grm2_human	Class C (Glutamate)	Metabotropic glutamate receptors	Antipsychotic ; Anti-depressant; anxiolytic	2	2011	completed	in trial
afamelanotide	small molecule	Peptide	agonist		primary	MC1R	mshr_human	Class A (Rhodopsin)	Melanocortin receptors	dermatological	3	2009	completed	in trial
aiko-150	small molecule	Peptide	antagonist		primary	OPRM1	oprm_human	Class A (Rhodopsin)	Opioid receptors	opioid antagonist	1	2009	completed	in trial
ajulemic acid	small molecule	Lipid	agonist		primary	CNR1	cnr1_human	Class A (Rhodopsin)	Cannabinoid receptors	Analgesics;neuropathic pain	2	2017	not open yet	in trial
ajulemic acid	small molecule	Lipid	agonist		primary	CNR2	cnr2_human	Class A (Rhodopsin)	Cannabinoid receptors	Analgesics;neuropathic pain	2	2017	not open yet	in trial
akl-0707	small molecule	Peptide	agonist		primary	GHRH	ghrhr_human	Class B1 (Secretin)	Glucagon receptor family	hormone replacement	2	2013	discontinued	in trial
akp-11	small molecule	Lipid	PAM		primary	S1PR1	s1pr1_human	Class A (Rhodopsin)	Lysophospholipid (S1P) receptors	psoriasis	1	2016	completed	in trial
alb-127158(a)	small molecule	Peptide	antagonist		primary	MC1R	mshr_human	Class A (Rhodopsin)	Melanocortin receptors	Anti-obesity	1	2011	discontinued	in trial
alks 33	small molecule	Peptide	antagonist		primary	OPRK1	oprk_human	Class A (Rhodopsin)	Opioid receptors	alcohol dependance; Anti-depressant	1	2008	discontinued	in trial
alks 33	small molecule	Peptide	antagonist		primary	OPRM1	oprm_human	Class A (Rhodopsin)	Opioid receptors	alcohol dependance; Anti-depressant	1	2008	discontinued	in trial
alks 33	small molecule	Peptide	antagonist		primary	OPRK1	oprk_human	Class A (Rhodopsin)	Opioid receptors	alcohol dependance; Anti-depressant	2	2009	completed	in trial
alks 33	small molecule	Peptide	antagonist		primary	OPRM1	oprm_human	Class A (Rhodopsin)	Opioid receptors	alcohol dependance; Anti-depressant	2	2009	completed	in trial
alks 33	small molecule	Peptide	antagonist	alks5461	primary	OPRK1	oprk_human	Class A (Rhodopsin)	Opioid receptors	alcohol dependance; Anti-depressant	3	2014	completed	in trial
alks 33	small molecule	Peptide	antagonist	alks5461	primary	OPRM1	oprm_human	Class A (Rhodopsin)	Opioid receptors	alcohol dependance; Anti-depressant	3	2014	completed	in trial
alks 33	small molecule	Peptide	antagonist	samidorphan	primary	OPRK1	oprk_human	Class A (Rhodopsin)	Opioid receptors	Anti-obesity	3	2016	recruiting	in trial
alks 33	small molecule	Peptide	antagonist	samidorphan	primary	OPRM1	oprm_human	Class A (Rhodopsin)	Opioid receptors	Anti-obesity	3	2016	recruiting	in trial
alks 37	small molecule	Peptide	antagonist		primary	OPRK1	oprk_human	Class A (Rhodopsin)	Opioid receptors	motilitant	2	2011	discontinued	in trial
alks 37	small molecule	Peptide	antagonist		primary	OPRM1	oprm_human	Class A (Rhodopsin)	Opioid receptors	motilitant	2	2011	discontinued	in trial
almorexant	small molecule	Peptide	antagonist		primary	HCRTR1	ox1r_human	Class A (Rhodopsin)	Orexin receptors	sleep disorder treatment	3	2009	discontinued	in trial
almorexant	small molecule	Peptide	antagonist		primary	HCRTR2	ox2r_human	Class A (Rhodopsin)	Orexin receptors	sleep disorder treatment	3	2009	discontinued	in trial
alprostadil	small molecule	Lipid	agonist		primary	PTGER2	pe2r2_human	Class A (Rhodopsin)	Prostanoid receptors	sexual dysfunction	2	2006	discontinued	in trial
alprostadil	small molecule	Lipid	agonist		primary	PTGER2	pe2r2_human	Class A (Rhodopsin)	Prostanoid receptors	sexual dysfunction	3	2008	suspended	in trial
alprostadil	small molecule	Lipid	agonist		primary	PTGER2	pe2r2_human	Class A (Rhodopsin)	Prostanoid receptors	sexual dysfunction	2	2004	discontinued	in trial
alprostadil	small molecule	Lipid	agonist		primary	PTGER2	pe2r2_human	Class A (Rhodopsin)	Prostanoid receptors	Raynaud's Disease	2	2014	completed	in trial
alprostadil	small molecule	Lipid	agonist		primary	PTGER1	pe2r1_human	Class A (Rhodopsin)	Prostanoid receptors	sexual dysfunction	2	2006	discontinued	in trial
alprostadil	small molecule	Lipid	agonist		primary	PTGER1	pe2r1_human	Class A (Rhodopsin)	Prostanoid receptors	sexual dysfunction	3	2008	suspended	in trial
alprostadil	small molecule	Lipid	agonist		primary	PTGER1	pe2r1_human	Class A (Rhodopsin)	Prostanoid receptors	sexual dysfunction	2	2004	discontinued	in trial
alprostadil	small molecule	Lipid	agonist		primary	PTGER1	pe2r1_human	Class A (Rhodopsin)	Prostanoid receptors	Raynaud's Disease	2	2014	completed	in trial
alx- 0651	antibody	Protein	antagonist	biparatopic nanobody	primary	CXCR4	cxcr4_human	Class A (Rhodopsin)	Chemokine receptors	Antineoplastic	1	2011	terminated	in trial
alx1-11	protein	Peptide	agonist		primary	PTH1R	pth1r_human	Class B1 (Secretin)	Parathyroid hormone receptors	Anti-osteoporotic	3	2005	completed	in trial
alx1-11	protein	Peptide	agonist		primary	PTH2R	pth2r_human	Class B1 (Secretin)	Parathyroid hormone receptors	Anti-osteoporotic	3	2005	completed	in trial
am1030	small molecule	Aminergic	antagonist		primary	HTR2B	5ht2b_human	Class A (Rhodopsin)	5-Hydroxytryptamine receptors	Anti-inflammatory ; atopic dermatitis	2	2015	completed	in trial
am-152	small molecule	Lipid	antagonist		primary	LPAR1	lpar1_human	Class A (Rhodopsin)	Lysophospholipid (LPA) receptors	Anti-inflammatory ; antifibrotic	2	2015	completed	in trial
am-211	small molecule	Lipid	antagonist		primary	GPR44	pd2r2_human	Class A (Rhodopsin)	Prostanoid receptors	Anti-inflammatory ; antiallergy	1	2011	unknown	in trial
am-461	small molecule	Lipid	antagonist		primary	PTGDR	pd2r_human	Class A (Rhodopsin)	Prostanoid receptors	Anti-inflammatory	1	2011	unknown	in trial
am-831	small molecule	Aminergic	antagonist		primary	CHRM1	acm1_human	Class A (Rhodopsin)	Acetylcholine receptors (muscarinic)	Antipsychotic ; schizophrenia	1	2011	discontinued	in trial
am-831	small molecule	Aminergic	antagonist		primary	DRD2	drd2_human	Class A (Rhodopsin)	Dopamine receptors	Antipsychotic ; schizophrenia	1	2011	discontinued	in trial
am-831	small molecule	Aminergic	antagonist		primary	HTR2A	5ht2a_human	Class A (Rhodopsin)	5-Hydroxytryptamine receptors	Antipsychotic ; schizophrenia	1	2011	discontinued	in trial
amap102	small molecule	Aminergic	antagonist		primary	HTR2B	5ht2b_human	Class A (Rhodopsin)	5-Hydroxytryptamine receptors	Anti-inflammatory ; DMARD	2	2014	completed	in trial
amap102	small molecule	Aminergic	antagonist		primary	HTR2C	5ht2c_human	Class A (Rhodopsin)	5-Hydroxytryptamine receptors	Anti-inflammatory ; DMARD	2	2014	completed	in trial
amd-070	small molecule	Protein	antagonist		primary	CXCR4	cxcr4_human	Class A (Rhodopsin)	Chemokine receptors	antiviral ; HIV	2	2004	discontinued	in trial
amelubant	small molecule	Lipid	antagonist		primary	LTB4R	lt4r1_human	Class A (Rhodopsin)	Leukotriene receptors	chronic obstructive pulmonary disease (COPD)	2	2014	discontinued	in trial
amibegron	small molecule	Aminergic	agonist		primary	ADRB3	adrb3_human	Class A (Rhodopsin)	Adrenoceptors	Anti-depressant	3	2008	discontinued	in trial
amisulpride	small molecule	Aminergic	antagonist		primary	DRD2	drd2_human	Class A (Rhodopsin)	Dopamine receptors	schizophrenia	1	1999	discontinued	in trial
amisulpride	small molecule	Aminergic	antagonist		primary	DRD3	drd3_human	Class A (Rhodopsin)	Dopamine receptors	schizophrenia	1	1999	discontinued	in trial
amisulpride	small molecule	Aminergic	antagonist		primary	DRD2	drd2_human	Class A (Rhodopsin)	Dopamine receptors	Antiemetics	3	2013	completed	in trial
amisulpride	small molecule	Aminergic	antagonist		primary	DRD3	drd3_human	Class A (Rhodopsin)	Dopamine receptors	Antiemetics	3	2013	completed	in trial
amphetamine	small molecule	Aminergic	agonist		primary	TAAR1	taar1_human	Class A (Rhodopsin)	Trace amine receptors	cognitive dysfunction; ADHD	2	2008	completed	in trial
amphetamine	small molecule	Aminergic	agonist		primary	TAAR1	taar1_human	Class A (Rhodopsin)	Trace amine receptors	cognitive dysfunction; ADHD	2	2012	completed	in trial
amphetamine	small molecule	Aminergic	agonist		primary	TAAR1	taar1_human	Class A (Rhodopsin)	Trace amine receptors	cognitive dysfunction; ADHD	2	2017	ongoing	in trial
anamorelin	small molecule	Peptide	agonist		primary	GHSR	ghsr_human	Class A (Rhodopsin)	Ghrelin receptors	Appetite stimulant	3	2011	completed	in trial
anatibant	small molecule	Peptide	antagonist		primary	BDKRB2	bkrb2_human	Class A (Rhodopsin)	Bradykinin receptors	traumatic brain injury	2	2007	discontinued	in trial
Anti-CXCR2 biparatopic nanobody¬†	antibody	Protein	antagonist		primary	CXCR2	cxcr2_human	Class A (Rhodopsin)	Chemokine receptors	Anti-inflammatory	1	2017	ongoing	in trial
ap1030	small molecule	Peptide	PAM		primary	MC1R	mshr_human	Class A (Rhodopsin)	Melanocortin receptors	Anti-obesity	1	2010	completed	in trial
ap1030	small molecule	Peptide	PAM		primary	MC4R	mc4r_human	Class A (Rhodopsin)	Melanocortin receptors	Anti-obesity	1	2010	completed	in trial
ap214	peptide	Peptide	agonist		primary	MC1R	mshr_human	Class A (Rhodopsin)	Melanocortin receptors	post-surgical kidney injury	2	2008	discontinued	in trial
ap214	peptide	Peptide	agonist		primary	MC3R	mc3r_human	Class A (Rhodopsin)	Melanocortin receptors	post-surgical kidney injury	2	2008	discontinued	in trial
ap214	peptide	Peptide	agonist		primary	MC4R	mc4r_human	Class A (Rhodopsin)	Melanocortin receptors	post-surgical kidney injury	2	2008	discontinued	in trial
ap214	peptide	Peptide	agonist		primary	MC5R	mc5r_human	Class A (Rhodopsin)	Melanocortin receptors	post-surgical kidney injury	2	2008	discontinued	in trial
apadenoson	small molecule	Nucleotide	agonist		primary	ADORA2A	aa2ar_human	Class A (Rhodopsin)	Adenosine receptors	atrial fibrillation	3	2011	discontinued	in trial
apd125	small molecule	Aminergic	agonist		primary	HTR2A	5ht2a_human	Class A (Rhodopsin)	5-Hydroxytryptamine receptors	insomnia	2	2008	discontinued	in trial
apd125	small molecule	Aminergic	agonist		primary	HTR2A	5ht2a_human	Class A (Rhodopsin)	5-Hydroxytryptamine receptors	Dementia with Lewy Bodies	2	2016	recruiting	in trial
apd334	small molecule	Lipid	agonist		primary	S1PR1	s1pr1_human	Class A (Rhodopsin)	Lysophospholipid (S1P) receptors	for autoimmune disorders	2	2015	recruiting	in trial
apd597	small molecule	Lipid	agonist		primary	GPR119	gp119_human	Class A (Rhodopsin)	GPR18, GPR55 and GPR119	Antidiabetic	1	2008	discontinued	in trial
apd668	small molecule	Lipid	agonist		primary	GPR119	gp119_human	Class A (Rhodopsin)	GPR18, GPR55 and GPR119	Antidiabetic	1	2006	discontinued	in trial
apd791	small molecule	Aminergic	agonist		primary	HTR2A	5ht2a_human	Class A (Rhodopsin)	5-Hydroxytryptamine receptors	antithrombotic	1	2008	completed	in trial
apd811	small molecule	Lipid	agonist		primary	PTGIR	pi2r_human	Class A (Rhodopsin)	Prostanoid receptors	Antihypertensive	2	2014	ongoing	in trial
apd916	small molecule	Aminergic	agonist		primary	HRH3	hrh3_human	Class A (Rhodopsin)	Histamine receptors	sleep disorders; narcolepsy	1	2010	completed	in trial
apelin	peptide	Peptide	not available		primary	APLNR	apj_human	Class A (Rhodopsin)	Apelin receptors	Cardiovascular disorders; Insulin sensitivity	1	2013	completed	in trial
api246	small molecule	Peptide	antagonist	srx246	primary	AVPR1A	v1ar_human	Class A (Rhodopsin)	Vasopressin and oxytocin receptors	Treatment of affective and anger disorders	2	2016	completed	in trial
aplindore	small molecule	Aminergic	partial agonist		primary	DRD2	drd2_human	Class A (Rhodopsin)	Dopamine receptors	Antiparkinson ; restlegs legs syndrome	2	2008	discontinued	in trial
apomorphine	small molecule	Aminergic	agonist		primary	DRD3	drd3_human	Class A (Rhodopsin)	Dopamine receptors	erectile dysfunction	1	2005	discontinued	in trial
apomorphine	small molecule	Aminergic	agonist		primary	DRD3	drd3_human	Class A (Rhodopsin)	Dopamine receptors	sexual dysfunction in women; erectile dysfunction; Antiparkinson	2	2012	discontinued	in trial
apomorphine	small molecule	Aminergic	agonist		primary	DRD3	drd3_human	Class A (Rhodopsin)	Dopamine receptors	sexual dysfunction in women; erectile dysfunction; Antiparkinson	2	2006	completed	in trial
apomorphine	small molecule	Aminergic	agonist		primary	DRD3	drd3_human	Class A (Rhodopsin)	Dopamine receptors	Antiparkinson	1	2017	completed	in trial
apomorphine	small molecule	Aminergic	agonist		primary	DRD2	drd2_human	Class A (Rhodopsin)	Dopamine receptors	erectile dysfunction	1	2005	discontinued	in trial
apomorphine	small molecule	Aminergic	agonist		primary	DRD2	drd2_human	Class A (Rhodopsin)	Dopamine receptors	sexual dysfunction in women; erectile dysfunction; Antiparkinson	2	2012	discontinued	in trial
apomorphine	small molecule	Aminergic	agonist		primary	DRD2	drd2_human	Class A (Rhodopsin)	Dopamine receptors	sexual dysfunction in women; erectile dysfunction; Antiparkinson	2	2006	completed	in trial
apomorphine	small molecule	Aminergic	agonist		primary	DRD2	drd2_human	Class A (Rhodopsin)	Dopamine receptors	Antiparkinson	1	2017	completed	in trial
apomorphine	small molecule	Aminergic	agonist		primary	DRD4	drd4_human	Class A (Rhodopsin)	Dopamine receptors	erectile dysfunction	1	2005	discontinued	in trial
apomorphine	small molecule	Aminergic	agonist		primary	DRD4	drd4_human	Class A (Rhodopsin)	Dopamine receptors	sexual dysfunction in women; erectile dysfunction; Antiparkinson	2	2012	discontinued	in trial
apomorphine	small molecule	Aminergic	agonist		primary	DRD4	drd4_human	Class A (Rhodopsin)	Dopamine receptors	sexual dysfunction in women; erectile dysfunction; Antiparkinson	2	2006	completed	in trial
apomorphine	small molecule	Aminergic	agonist		primary	DRD4	drd4_human	Class A (Rhodopsin)	Dopamine receptors	Antiparkinson	1	2017	completed	in trial
aprocitentan	small molecule	Peptide	antagonist		primary	EDNRA	ednra_human	Class A (Rhodopsin)	Endothelin receptors	Hypertension	2	2017	completed	in trial
aprocitentan	small molecule	Peptide	antagonist		primary	EDNRB	ednrb_human	Class A (Rhodopsin)	Endothelin receptors	Hypertension	2	2017	completed	in trial
arbaclofen	small molecule	Amino acid	agonist		primary	GABBR2	gabr2_human	Class C (Glutamate)	GABAB receptors	Fragile X syndrome	3	2017	discontinued	in trial
arbaclofen	small molecule	Amino acid	agonist		primary	GABBR2	gabr2_human	Class C (Glutamate)	GABAB receptors	gastrointestinal reflux disease	2	2009	discontinued	in trial
arbaclofen	small molecule	Amino acid	agonist		primary	GABBR1	gabr1_human	Class C (Glutamate)	GABAB receptors	Fragile X syndrome	3	2017	discontinued	in trial
arbaclofen	small molecule	Amino acid	agonist		primary	GABBR1	gabr1_human	Class C (Glutamate)	GABAB receptors	gastrointestinal reflux disease	2	2009	discontinued	in trial
ari-3037mo	small molecule	Alicarboxylic acid	agonist		primary	HCAR2	hcar2_human	Class A (Rhodopsin)	Hydroxycarboxylic acid receptors	Vitamin B analog; for treatment for hyperlipidemia	2	2015	completed	in trial
ari-3037mo	small molecule	Alicarboxylic acid	agonist		primary	HCAR3	hcar3_human	Class A (Rhodopsin)	Hydroxycarboxylic acid receptors	Vitamin B analog; for treatment for hyperlipidemia	2	2015	completed	in trial
arry-502	small molecule	Lipid	antagonist		primary	GPR44	pd2r2_human	Class A (Rhodopsin)	Prostanoid receptors	Anti-Allergic	2	2012	completed	in trial
asimadoline	small molecule	Peptide	agonist		primary	OPRK1	oprk_human	Class A (Rhodopsin)	Opioid receptors	Analgesics	3	2015	discontinued	in trial
asm-024	small molecule	Aminergic	agonist		primary	ADRB2	adrb2_human	Class A (Rhodopsin)	Adrenoceptors	Anti-Asthmatic ; COPD	2	2015	completed	in trial
athx-105	small molecule	Aminergic	agonist		primary	HTR2C	5ht2c_human	Class A (Rhodopsin)	5-Hydroxytryptamine receptors	Anti-obesity	2	2008	discontinued	in trial
ati-7505	small molecule	Aminergic	agonist		primary	HTR4	5ht4r_human	Class A (Rhodopsin)	5-Hydroxytryptamine receptors	Parasympathomimetic	2	2009	completed	in trial
ati-9242	small molecule	Aminergic	not available		primary	DRD2	drd2_human	Class A (Rhodopsin)	Dopamine receptors	schizophrenia	1	2016	ongoing	in trial
ati-9242	small molecule	Aminergic	not available		primary	HTR2A	5ht2a_human	Class A (Rhodopsin)	5-Hydroxytryptamine receptors	schizophrenia	1	2016	ongoing	in trial
atopaxar	small molecule	Peptide	antagonist		primary	F2R	par1_human	Class A (Rhodopsin)	Proteinase-activated receptors	acute coronary syndrome	2	2007	discontinued	in trial
atrasentan	small molecule	Peptide	antagonist		primary	EDNRA	ednra_human	Class A (Rhodopsin)	Endothelin receptors	Antineoplastic	3	2005	discontinued	in trial
atrasentan	small molecule	Peptide	antagonist		primary	EDNRA	ednra_human	Class A (Rhodopsin)	Endothelin receptors	Diabetic nephropathy	3	2013	recruiting	in trial
ATX2417	small molecule	Lipid	antagonist		primary	GPR44	pd2r2_human	Class A (Rhodopsin)	Prostanoid receptors	Anti-Asthmatic	1	2017	completed	in trial
av608	small molecule	Peptide	antagonist		primary	TACR1	nk1r_human	Class A (Rhodopsin)	Tachykinin receptors	Anti-depressant; irritable bowel syndrome; antispasmodic	2	2006	discontinued	in trial
ave-1625	small molecule	Lipid	antagonist		primary	CNR1	cnr1_human	Class A (Rhodopsin)	Cannabinoid receptors	Anti-obesity ; Alzheimer's disease	2	2007	discontinued	in trial
avicine	vaccine	Protein	not available		primary	LHCGR	lshr_human	Class A (Rhodopsin)	Glycoprotein hormone receptors	Antineoplastic	1	1997	discontinued	in trial
avn-101	small molecule	Aminergic	antagonist		primary	HTR6	5ht6r_human	Class A (Rhodopsin)	5-Hydroxytryptamine receptors	Alzheimer's disease	1	2009	completed	in trial
avn-211	small molecule	Aminergic	antagonist		primary	HTR6	5ht6r_human	Class A (Rhodopsin)	5-Hydroxytryptamine receptors	schizophrenia	2	2010	unknown	in trial
avn-322	small molecule	Aminergic	antagonist		primary	HTR6	5ht6r_human	Class A (Rhodopsin)	5-Hydroxytryptamine receptors	Alzheimer's disease	1	2010	discontinued	in trial
avn-397	small molecule	Aminergic	unknown		primary	HTR6	5ht6r_human	Class A (Rhodopsin)	5-Hydroxytryptamine receptors	Alzheimer's disease	2	2010	discontinued	in trial
avosentan	small molecule	Peptide	antagonist		primary	EDNRA	ednra_human	Class A (Rhodopsin)	Endothelin receptors	Diabetic nephropathy	3	2005	terminated	in trial
azd1981	small molecule	Lipid	antagonist		primary	GPR44	pd2r2_human	Class A (Rhodopsin)	Prostanoid receptors	Anti-Asthmatic	2	2014	discontinued	in trial
azd2066	small molecule	Amino acid	antagonist		primary	GRM5	grm5_human	Class C (Glutamate)	Metabotropic glutamate receptors	Analgesics; gastroesophageal reflux disease	2	2010	discontinued	in trial
azd2423	small molecule	Protein	antagonist		primary	CCR2	ccr2_human	Class A (Rhodopsin)	Chemokine receptors	chronic obstructive pulmonary disorder;Analgesics; neuropathic pain	2	2010	discontinued	in trial
azd2820	small molecule	Peptide	agonist		primary	MC4R	mc4r_human	Class A (Rhodopsin)	Melanocortin receptors	Anti-obesity	1	2011	discontinued	in trial
azd3199	small molecule	Aminergic	agonist		primary	ADRB2	adrb2_human	Class A (Rhodopsin)	Adrenoceptors	chronic obstructive pulmonary disease (COPD)	2	2011	discontinued	in trial
AZD8871	small molecule	Aminergic	agonist		primary	ADRB2	adrb2_human	Class A (Rhodopsin)	Adrenoceptors	Anti-Asthmatic	1	2017	completed	in trial
AZD8871	small molecule	Aminergic	agonist		primary	CHRM1	acm1_human	Class A (Rhodopsin)	Acetylcholine receptors (muscarinic)	Anti-Asthmatic	1	2017	completed	in trial
AZD8871	small molecule	Aminergic	agonist		primary	CHRM2	acm2_human	Class A (Rhodopsin)	Acetylcholine receptors (muscarinic)	Anti-Asthmatic	1	2017	completed	in trial
AZD8871	small molecule	Aminergic	agonist		primary	CHRM3	acm3_human	Class A (Rhodopsin)	Acetylcholine receptors (muscarinic)	Anti-Asthmatic	1	2017	completed	in trial
AZD8871	small molecule	Aminergic	agonist		primary	CHRM4	acm4_human	Class A (Rhodopsin)	Acetylcholine receptors (muscarinic)	Anti-Asthmatic	1	2017	completed	in trial
AZD8871	small molecule	Aminergic	agonist		primary	CHRM5	acm5_human	Class A (Rhodopsin)	Acetylcholine receptors (muscarinic)	Anti-Asthmatic	1	2017	completed	in trial
azelastine	small molecule	Aminergic	antagonist		primary	HRH1	hrh1_human	Class A (Rhodopsin)	Histamine receptors	Anti-Allergic	2	2009	completed	in trial
azp-531	peptide	Peptide	agonist	unacylated ghrelin	primary	GHSR	ghsr_human	Class A (Rhodopsin)	Ghrelin receptors	Antidiabetic	1	2014	ongoing	in trial
baclofen	small molecule	Amino acid	agonist		primary	GABBR2	gabr2_human	Class C (Glutamate)	GABAB receptors	alcohol dependance	1	2008	discontinued	in trial
baclofen	small molecule	Amino acid	agonist		primary	GABBR2	gabr2_human	Class C (Glutamate)	GABAB receptors	for type 1A Charcot-Marie-Tooth disease	3	2016	recruiting	in trial
baclofen	small molecule	Amino acid	agonist		primary	GABBR1	gabr1_human	Class C (Glutamate)	GABAB receptors	alcohol dependance	1	2008	discontinued	in trial
baclofen	small molecule	Amino acid	agonist		primary	GABBR1	gabr1_human	Class C (Glutamate)	GABAB receptors	for type 1A Charcot-Marie-Tooth disease	3	2016	recruiting	in trial
barusiban	protein	Peptide	antagonist		primary	OXTR	oxyr_human	Class A (Rhodopsin)	Vasopressin and oxytocin receptors	Fertility	2	2012	completed	in trial
basimglurant	small molecule	Amino acid	NAM		primary	GRM5	grm5_human	Class C (Glutamate)	Metabotropic glutamate receptors	fragile x syndrome	2	2015	completed	in trial
batefenterol	small molecule	Aminergic	agonist		primary	ADRB2	adrb2_human	Class A (Rhodopsin)	Adrenoceptors	chronic obstructive pulmonary disease (COPD)	2	2016	completed	in trial
batefenterol	small molecule	Aminergic	agonist		primary	CHRM2	acm2_human	Class A (Rhodopsin)	Acetylcholine receptors (muscarinic)	chronic obstructive pulmonary disease (COPD)	2	2015	completed	in trial
batefenterol	small molecule	Aminergic	agonist		primary	CHRM3	acm3_human	Class A (Rhodopsin)	Acetylcholine receptors (muscarinic)	chronic obstructive pulmonary disease (COPD)	2	2016	completed	in trial
bavisant	small molecule	Aminergic	antagonist		primary	HRH3	hrh3_human	Class A (Rhodopsin)	Histamine receptors	attention deficit hyperactivity disorder	2	2011	withdrawn	in trial
bci-838	small molecule	Amino acid	antagonist		primary	GRM2	grm2_human	Class C (Glutamate)	Metabotropic glutamate receptors	Anti-depressant	1	2012	completed	in trial
bci-838	small molecule	Amino acid	antagonist		primary	GRM3	grm3_human	Class C (Glutamate)	Metabotropic glutamate receptors	Anti-depressant	1	2012	completed	in trial
bedoradrine	small molecule	Aminergic	agonist		primary	ADRB2	adrb2_human	Class A (Rhodopsin)	Adrenoceptors	Anti-Asthmatic	2	2009	completed	in trial
beraprost	small molecule	Lipid	agonist		primary	PTGIR	pi2r_human	Class A (Rhodopsin)	Prostanoid receptors	Antihypertensive	3	2011	withdrawn	in trial
betahistine	small molecule	Aminergic	agonist		primary	HRH1	hrh1_human	Class A (Rhodopsin)	Histamine receptors	Anti-obesity	2	2008	discontinued	in trial
betahistine	small molecule	Aminergic	agonist		primary	HRH1	hrh1_human	Class A (Rhodopsin)	Histamine receptors	Dizzy/Fainting Spells	1	2017	ongoing	in trial
betahistine	small molecule	Aminergic	antagonist		primary	HRH3	hrh3_human	Class A (Rhodopsin)	Histamine receptors	Anti-obesity	2	2008	discontinued	in trial
betahistine	small molecule	Aminergic	antagonist		primary	HRH3	hrh3_human	Class A (Rhodopsin)	Histamine receptors	Dizzy/Fainting Spells	1	2017	ongoing	in trial
bevantolol	small molecule	Aminergic	antagonist		primary	ADRB1	adrb1_human	Class A (Rhodopsin)	Adrenoceptors	Antihypertensive	2	1989	discontinued	in trial
bf-1	small molecule	Aminergic	antagonist		primary	HTR2B	5ht2b_human	Class A (Rhodopsin)	5-Hydroxytryptamine receptors	Anti-migraine	1	2016	ongoing	in trial
bg-9928	small molecule	Nucleotide	antagonist		primary	ADORA1	aa1r_human	Class A (Rhodopsin)	Adenosine receptors	congestive heart failure	2	2008	terminated	in trial
bgc20-1531	small molecule	Lipid	antagonist		primary	PTGER4	pe2r4_human	Class A (Rhodopsin)	Prostanoid receptors	Anti-migraine	2	2009	discontinued	in trial
BI 665088¬†	antibody	Protein	antagonist		primary	CX3CR1	cx3c1_human	Class A (Rhodopsin)	Chemokine receptors	kidney disease	1	2017	ongoing	in trial
bifeprunox	small molecule	Aminergic	partial agonist		primary	HTR1A	5ht1a_human	Class A (Rhodopsin)	5-Hydroxytryptamine receptors	Antipsychotic ; Antiparkinson	3	2009	discontinued	in trial
bifeprunox	small molecule	Aminergic	partial agonist		primary	DRD2	drd2_human	Class A (Rhodopsin)	Dopamine receptors	Antipsychotic ; Antiparkinson	3	2009	discontinued	in trial
bifeprunox	small molecule	Aminergic	antagonist		primary	DRD3	drd3_human	Class A (Rhodopsin)	Dopamine receptors	Antipsychotic ; Antiparkinson	3	2009	discontinued	in trial
bifeprunox	small molecule	Aminergic	agonist		primary	HTR2A	5ht2a_human	Class A (Rhodopsin)	5-Hydroxytryptamine receptors	Antipsychotic ; Antiparkinson	3	2009	discontinued	in trial
bifeprunox	small molecule	Aminergic	agonist		primary	HTR2C	5ht2c_human	Class A (Rhodopsin)	5-Hydroxytryptamine receptors	Antipsychotic ; Antiparkinson	3	2009	discontinued	in trial
bifeprunox	small molecule	Aminergic	agonist		primary	HTR7	5ht7r_human	Class A (Rhodopsin)	5-Hydroxytryptamine receptors	Antipsychotic ; Antiparkinson	3	2009	discontinued	in trial
biib014	small molecule	Nucleotide	antagonist		primary	ADORA2A	aa2ar_human	Class A (Rhodopsin)	Adenosine receptors	Antiparkinson	2	2006	discontinued	in trial
bim23a760	small molecule	Aminergic	agonist		primary	DRD2	drd2_human	Class A (Rhodopsin)	Dopamine receptors	Antineoplastic ; treatment for acromegaly	2	2009	discontinued	in trial
bim23a760	small molecule	Peptide	agonist		primary	SSTR2	ssr2_human	Class A (Rhodopsin)	Somatostatin receptors	Antineoplastic ; treatment for acromegaly	2	2009	discontinued	in trial
bim23a760	small molecule	Peptide	agonist		primary	SSTR5	ssr5_human	Class A (Rhodopsin)	Somatostatin receptors	Antineoplastic ; treatment for acromegaly	2	2009	discontinued	in trial
bimatoprost	small molecule	Lipid	agonist		primary	PTGFR	pf2r_human	Class A (Rhodopsin)	Prostanoid receptors	Antiglaucomic	2	2016	completed	in trial
bimatoprost	small molecule	Lipid	agonist		primary	PTGER1	pe2r1_human	Class A (Rhodopsin)	Prostanoid receptors	Antiglaucomic	2	2016	completed	in trial
bimatoprost	small molecule	Lipid	agonist		primary	PTGER3	pe2r3_human	Class A (Rhodopsin)	Prostanoid receptors	Antiglaucomic	2	2016	completed	in trial
binodenoson	small molecule	Nucleotide	agonist		primary	ADORA2A	aa2ar_human	Class A (Rhodopsin)	Adenosine receptors	Diagnostic	3	2009	completed	in trial
bl-1020	small molecule	Aminergic	antagonist		primary	DRD2	drd2_human	Class A (Rhodopsin)	Dopamine receptors	schizophrenia	3	2011	terminated	in trial
bl-1020	small molecule	Aminergic	agonist		primary	HRH1	hrh1_human	Class A (Rhodopsin)	Histamine receptors	schizophrenia	3	2011	terminated	in trial
bl-1020	small molecule	Aminergic	agonist		primary	HTR2A	5ht2a_human	Class A (Rhodopsin)	5-Hydroxytryptamine receptors	schizophrenia	3	2011	terminated	in trial
bl-8040	peptide	Protein	antagonist		primary	CXCR4	cxcr4_human	Class A (Rhodopsin)	Chemokine receptors	Antineoplastic	2	2016	recruiting	in trial
BNC-101¬†	antibody	Orphan	antagonist		primary	LGR5	lgr5_human	Class A (Rhodopsin)	Class A orphans	Antineoplastic	1	2016	ongoing	in trial
boxaban	small molecule	Lipid	antagonist	hepatoren, vasculan, ifetroban	primary	TBXA2R	ta2r_human	Class A (Rhodopsin)	Prostanoid receptors	Treatment of asystemic scleroderma; hepatorenal syndrome; asthma	2	2017	not open yet	in trial
bremelanotide	peptide	Peptide	agonist		primary	MC1R	mshr_human	Class A (Rhodopsin)	Melanocortin receptors	sexual dysfunction	3	2015	ongoing	in trial
bremelanotide	peptide	Peptide	agonist		primary	MC4R	mc4r_human	Class A (Rhodopsin)	Melanocortin receptors	sexual dysfunction	3	2015	ongoing	in trial
bremelanotide	protein	Peptide	agonist		primary	MC3R	mc3r_human	Class A (Rhodopsin)	Melanocortin receptors	sexual dysfunction	3	2015	ongoing	in trial
brimonidine	small molecule	Aminergic	agonist		primary	ADRA2A	ada2a_human	Class A (Rhodopsin)	Adrenoceptors	erythema	2	2008	completed	in trial
brimonidine	small molecule	Aminergic	agonist		primary	ADRA2C	ada2c_human	Class A (Rhodopsin)	Adrenoceptors	erythema	2	2008	completed	in trial
brimonidine	small molecule	Aminergic	agonist		primary	ADRA2B	ada2b_human	Class A (Rhodopsin)	Adrenoceptors	erythema	2	2008	completed	in trial
BTX-1503	small molecule	Lipid	antagonist		primary	CNR1	cnr1_human	Class A (Rhodopsin)	Cannabinoid receptors	Skin disorder therapies	1	2017	ongoing	in trial
BTX-1503	small molecule	Lipid	antagonist		primary	CNR2	cnr2_human	Class A (Rhodopsin)	Cannabinoid receptors	Skin disorder therapies	1	2017	ongoing	in trial
bucindolol	small molecule	Aminergic	antagonist		primary	ADRB1	adrb1_human	Class A (Rhodopsin)	Adrenoceptors	heart failure	2	2013	recruiting	in trial
bucindolol	small molecule	Aminergic	antagonist		primary	ADRB2	adrb2_human	Class A (Rhodopsin)	Adrenoceptors	heart failure	2	2013	recruiting	in trial
budiodarone	small molecule	Aminergic	antagonist		primary	ADRB1	adrb1_human	Class A (Rhodopsin)	Adrenoceptors	Anti-Arrhythmia	2	2005	completed	in trial
buprenorphine	small molecule	Peptide	agonist		primary	OPRM1	oprm_human	Class A (Rhodopsin)	Opioid receptors	Anti-depressant; Analgesics; opioid addiction	1	2010	completed	in trial
buprenorphine	small molecule	Peptide	agonist		primary	OPRM1	oprm_human	Class A (Rhodopsin)	Opioid receptors	Anti-depressant; Analgesics; opioid addiction	3	2016	recruiting	in trial
buprenorphine	small molecule	Peptide	agonist		primary	OPRM1	oprm_human	Class A (Rhodopsin)	Opioid receptors	Anti-depressant; Analgesics; opioid addiction	2	2006	completed	in trial
buprenorphine	small molecule	Peptide	agonist		primary	OPRK1	oprk_human	Class A (Rhodopsin)	Opioid receptors	Anti-depressant; Analgesics; opioid addiction	3	2017	completed	in trial
buprenorphine	small molecule	Peptide	agonist		primary	OPRK1	oprk_human	Class A (Rhodopsin)	Opioid receptors	Anti-depressant; Analgesics; opioid addiction	1	2010	completed	in trial
buprenorphine	small molecule	Peptide	agonist		primary	OPRK1	oprk_human	Class A (Rhodopsin)	Opioid receptors	Anti-depressant; Analgesics; opioid addiction	3	2016	recruiting	in trial
buprenorphine	small molecule	Peptide	agonist		primary	OPRK1	oprk_human	Class A (Rhodopsin)	Opioid receptors	Anti-depressant; Analgesics; opioid addiction	2	2006	completed	in trial
buprenorphine	small molecule	Peptide	agonist		primary	OPRD1	oprd_human	Class A (Rhodopsin)	Opioid receptors	Anti-depressant; Analgesics; opioid addiction	3	2017	completed	in trial
buprenorphine	small molecule	Peptide	agonist		primary	OPRD1	oprd_human	Class A (Rhodopsin)	Opioid receptors	Anti-depressant; Analgesics; opioid addiction	2	2006	completed	in trial
bupropion/trazodone	small molecule	Aminergic	partial agonist		primary	HTR1A	5ht1a_human	Class A (Rhodopsin)	5-Hydroxytryptamine receptors	Anti-depressant; for Hypoactive Sexual Desire Disorder and Female Sexual Dysfunction	2	2014	completed	in trial
bupropion/trazodone	small molecule	Aminergic	antagonist		primary	HTR2A	5ht2a_human	Class A (Rhodopsin)	5-Hydroxytryptamine receptors	Anti-depressant; for Hypoactive Sexual Desire Disorder and Female Sexual Dysfunction	2	2014	completed	in trial
bupropion/trazodone	small molecule	Aminergic	agonist		primary	HTR2C	5ht2c_human	Class A (Rhodopsin)	5-Hydroxytryptamine receptors	Anti-depressant; for Hypoactive Sexual Desire Disorder and Female Sexual Dysfunction	2	2014	completed	in trial
bvt.115959	small molecule	Nucleotide	agonist		primary	ADORA2A	aa2ar_human	Class A (Rhodopsin)	Adenosine receptors	Analgesics	2	2007	discontinued	in trial
bvt.28949	small molecule	Aminergic	antagonist		primary	HTR2A	5ht2a_human	Class A (Rhodopsin)	5-Hydroxytryptamine receptors	Antiglaucomic	2	2010	unknown	in trial
cal-1	cell therapy	Protein	not available	autologous t cell and blood stem cell therapy	primary	CCR5	ccr5_human	Class A (Rhodopsin)	Chemokine receptors	antiviral ; HIV	2	2012	ongoing	in trial
calcitonin human	peptide	Peptide	agonist		primary	CALCR	calcr_human	Class B1 (Secretin)	Calcitonin receptors	Anti-osteoporotic	2	2013	completed	in trial
calcitonin human	peptide	Peptide	agonist		primary	CALCR	calcr_human	Class B1 (Secretin)	Calcitonin receptors	Anti-osteoporotic	1	2011	completed	in trial
calcitonin salmon recombinant	peptide	Peptide	agonist		primary	CALCR	calcr_human	Class B1 (Secretin)	Calcitonin receptors	Anti-osteoporotic	3	2008	discontinued	in trial
camicinal	small molecule	Peptide	agonist		primary	MLNR	mtlr_human	Class A (Rhodopsin)	Motilin receptors	gastroparesis	2	2014	completed	in trial
cannabidiol	small molecule	Lipid	agonist		primary	GPR55	gpr55_human	Class A (Rhodopsin)	GPR18, GPR55 and GPR119	schizophrenia	2	2013	completed	in trial
cannabidiol	small molecule	Lipid	antagonist		primary	CNR1	cnr1_human	Class A (Rhodopsin)	Cannabinoid receptors	epilepsy	2	2017	ongoing	in trial
cannabidiol	small molecule	Lipid	antagonist		primary	CNR2	cnr2_human	Class A (Rhodopsin)	Cannabinoid receptors	epilepsy	2	2017	ongoing	in trial
cannabidiol	small molecule	Lipid	agonist		primary	GPR55	gpr55_human	Class A (Rhodopsin)	GPR18, GPR55 and GPR119	epilepsy	2	2017	ongoing	in trial
cannabidiol	small molecule	Lipid	agonist		primary	GPR55	gpr55_human	Class A (Rhodopsin)	GPR18, GPR55 and GPR119	Graft Versus Host Disease	2	2017	completed	in trial
cannabidiol	small molecule	Lipid	agonist		primary	GPR55	gpr55_human	Class A (Rhodopsin)	GPR18, GPR55 and GPR119	epilepsy	3	2016	not open yet	in trial
cannabidiol	small molecule	Lipid	agonist		primary	GPR55	gpr55_human	Class A (Rhodopsin)	GPR18, GPR55 and GPR119	epilepsy	3	2016	recruiting	in trial
cannabidivarin	small molecule	Lipid	agonist		primary	GPR55	gpr55_human	Class A (Rhodopsin)	GPR18, GPR55 and GPR119	epilepsy	2	2015	recruiting	in trial
carbetocin	small molecule	Peptide	agonist		primary	OXTR	oxyr_human	Class A (Rhodopsin)	Vasopressin and oxytocin receptors	Labor Inducing	3	2016	completed	in trial
carmoterol	small molecule	Aminergic	agonist		primary	ADRB2	adrb2_human	Class A (Rhodopsin)	Adrenoceptors	chronic obstructive pulmonary disease (COPD)	2	2008	discontinued	in trial
casopitant	small molecule	Peptide	antagonist		primary	TACR1	nk1r_human	Class A (Rhodopsin)	Tachykinin receptors	Antiemetics	3	2009	discontinued	in trial
ccl2-lpm	protein	Protein	antagonist		primary	CCR2	ccr2_human	Class A (Rhodopsin)	Chemokine receptors	Anti-inflammatory	1	2009	terminated	in trial
ccx025	small molecule	Protein	antagonist		primary	CCR9	ccr9_human	Class A (Rhodopsin)	Chemokine receptors	Anti-inflammatory	1	2009	unknown	in trial
ccx140	small molecule	Protein	antagonist		primary	CCR2	ccr2_human	Class A (Rhodopsin)	Chemokine receptors	Anti-inflammatory ; Antidiabetic	2	2011	completed	in trial
ccx168	small molecule	Peptide	antagonist		primary	C5AR1	c5ar1_human	Class A (Rhodopsin)	Complement peptide receptors	Anti-inflammatory	3	2016	recruiting	in trial
ccx282	small molecule	Protein	antagonist		primary	CCR9	ccr9_human	Class A (Rhodopsin)	Chemokine receptors	Anti-inflammatory ; Crohn's disease; ulceraite colitis	3	2012	terminated	in trial
ccx354	small molecule	Protein	antagonist		primary	CCR1	ccr1_human	Class A (Rhodopsin)	Chemokine receptors	Anti-inflammatory ; DMARD	2	2010	completed	in trial
ccx507	small molecule	Protein	antagonist		primary	CCR9	ccr9_human	Class A (Rhodopsin)	Chemokine receptors	ulcerative colitis; inflammatory bowel disease	1	2014	completed	in trial
ccx832	small molecule	Protein	antagonist		primary	CMKLR1	cml1_human	Class A (Rhodopsin)	Chemerin receptor	Anti-inflammatory ; for treatment for autoimmune disease	1	2011	discontinued	in trial
ccx872	small molecule	Protein	antagonist		primary	CCR2	ccr2_human	Class A (Rhodopsin)	Chemokine receptors	Antineoplastic ; pancreatic cancer	1	2015	ongoing	in trial
cebranopadol	small molecule	Peptide	agonist		primary	OPRD1	oprd_human	Class A (Rhodopsin)	Opioid receptors	diabetic neuropathy	3	2016	recruiting	in trial
cebranopadol	small molecule	Peptide	agonist		primary	OPRK1	oprk_human	Class A (Rhodopsin)	Opioid receptors	diabetic neuropathy	3	2016	recruiting	in trial
cebranopadol	small molecule	Peptide	agonist		primary	OPRM1	oprm_human	Class A (Rhodopsin)	Opioid receptors	osteoarthritis, knee	3	2016	recruiting	in trial
cebranopadol	small molecule	Peptide	agonist		primary	OPRL1	oprx_human	Class A (Rhodopsin)	Opioid receptors	Analgesics	3	2016	recruiting	in trial
cenerimod	small molecule	Lipid	agonist		primary	S1PR1	s1pr1_human	Class A (Rhodopsin)	Lysophospholipid (S1P) receptors	Systemic Lupus Erythematosus	2	2017	ongoing	in trial
cenicriviroc	small molecule	Protein	antagonist		primary	CCR2	ccr2_human	Class A (Rhodopsin)	Chemokine receptors	antiviral ; HIV	3	2017	recruiting	in trial
cenicriviroc	small molecule	Protein	antagonist		primary	CCR5	ccr5_human	Class A (Rhodopsin)	Chemokine receptors	antiviral ; HIV	3	2017	recruiting	in trial
cer627	small molecule: combination	Alicarboxylic acid	agonist		primary	HCAR3	hcar3_human	Class A (Rhodopsin)	Hydroxycarboxylic acid receptors	Dyslipidemia with low HDL	1	2010	discontinued	in trial
cer627	small molecule: combination	Alicarboxylic acid	agonist		primary	HCAR2	hcar2_human	Class A (Rhodopsin)	Hydroxycarboxylic acid receptors	Dyslipidemia with low HDL	1	2010	discontinued	in trial
cerc-501	small molecule	Peptide	antagonist	ly2456302	primary	OPRK1	oprk_human	Class A (Rhodopsin)	Opioid receptors	Substance use disorders	2	2016	recruiting	in trial
cerlapirdine	small molecule	Aminergic	antagonist		primary	HTR6	5ht6r_human	Class A (Rhodopsin)	5-Hydroxytryptamine receptors	Alzheimer's disease	2	2009	discontinued	in trial
cf101	small molecule	Nucleotide	agonist		primary	ADORA3	aa3r_human	Class A (Rhodopsin)	Adenosine receptors	keratoconjunctivitis sicca	3	2015	not open yet	in trial
cf-101	small molecule	Nucleotide	agonist		primary	ADORA3	aa3r_human	Class A (Rhodopsin)	Adenosine receptors	Anti-inflammatory ; DMARD	3	2015	not open yet	in trial
cf-102	small molecule	Nucleotide	agonist		primary	ADORA3	aa3r_human	Class A (Rhodopsin)	Adenosine receptors	Antineoplastic	2	2014	recruiting	in trial
cf602	small molecule	Nucleotide	agonist		primary	ADORA3	aa3r_human	Class A (Rhodopsin)	Adenosine receptors	sexual dysfunction	1	2017	not open yet	in trial
cgrp	peptide	Peptide	agonist		primary	CALCRL	calrl_human	Class B1 (Secretin)	Calcitonin receptors	Anti-Asthmatic	2	2013	discontinued	in trial
chorionic gonadotropin	protein	Protein	agonist		primary	LHCGR	lshr_human	Class A (Rhodopsin)	Glycoprotein hormone receptors	Antineoplastic	3	2016	not open yet	in trial
cinalukast	small molecule	Lipid	antagonist		primary	CYSLTR1	cltr1_human	Class A (Rhodopsin)	Leukotriene receptors	Anti-Asthmatic	1	2005	discontinued	in trial
cis-uca eye drops	small molecule	Aminergic	agonist		primary	HTR2A	5ht2a_human	Class A (Rhodopsin)	5-Hydroxytryptamine receptors	for ocular surface inflammation	2	2014	completed	in trial
clazosentan	small molecule	Peptide	antagonist		primary	EDNRA	ednra_human	Class A (Rhodopsin)	Endothelin receptors	vasospasm	2	2015	recruiting	in trial
clonidine	small molecule	Aminergic	agonist		primary	ADRA2B	ada2b_human	Class A (Rhodopsin)	Adrenoceptors	diabetic neuropathy; ADHD; antimucositic	3	2016	discontinued	in trial
clonidine	small molecule	Aminergic	agonist		primary	ADRA2C	ada2c_human	Class A (Rhodopsin)	Adrenoceptors	diabetic neuropathy; ADHD; antimucositic	3	2016	discontinued	in trial
clonidine	small molecule	Aminergic	agonist		primary	ADRA2B	ada2b_human	Class A (Rhodopsin)	Adrenoceptors	diabetic neuropathy; ADHD; antimucositic	2	2011	completed	in trial
clonidine	small molecule	Aminergic	agonist		primary	ADRA2C	ada2c_human	Class A (Rhodopsin)	Adrenoceptors	diabetic neuropathy; ADHD; antimucositic	2	2011	completed	in trial
clonidine	small molecule	Aminergic	agonist		primary	ADRA2A	ada2a_human	Class A (Rhodopsin)	Adrenoceptors	diabetic neuropathy; ADHD; antimucositic	3	2016	discontinued	in trial
clonidine	small molecule	Aminergic	agonist		primary	ADRA2A	ada2a_human	Class A (Rhodopsin)	Adrenoceptors	diabetic neuropathy; ADHD; antimucositic	2	2011	completed	in trial
CNTX-0290	small molecule	Peptide	agonist		primary	SSTR4	ssr4_human	Class A (Rhodopsin)	Somatostatin receptors	Analgesics	1	2017	completed	in trial
CNTX-6970	small molecule	Protein	antagonist		primary	CCR2	ccr2_human	Class A (Rhodopsin)	Chemokine receptors	Analgesics	1	2017	completed	in trial
corifollitropin alfa	protein	Protein	agonist		primary	FSHR	fshr_human	Class A (Rhodopsin)	Glycoprotein hormone receptors	Fertility	3	2015	recruiting	in trial
corticotropin-releasing factor	peptide	Peptide	agonist		primary	CRHR1	crfr1_human	Class B1 (Secretin)	Corticotropin-releasing factor receptors	peritumoral brain edema	3	2005	discontinued	in trial
cpb-307	small molecule	Lipid	agonist		primary	S1PR1	s1pr1_human	Class A (Rhodopsin)	Lysophospholipid (S1P) receptors	autoimmune diseases	1	2014	completed	in trial
cr665	small molecule	Peptide	agonist		primary	OPRK1	oprk_human	Class A (Rhodopsin)	Opioid receptors	Analgesics	2	2004	discontinued	in trial
cr845	small molecule	Peptide	agonist		primary	OPRK1	oprk_human	Class A (Rhodopsin)	Opioid receptors	Analgesics	3	2015	recruiting	in trial
cromolyn sodium	small molecule	Orphan	agonist		primary	GPR35	gpr35_human	Class A (Rhodopsin)	Class A orphans	autoimmune diseases	2	2016	completed	in trial
ctce-9908	protein	Protein	antagonist		primary	CXCR4	cxcr4_human	Class A (Rhodopsin)	Chemokine receptors	Antineoplastic	2	2007	discontinued	in trial
ctp-499	small molecule	Nucleotide	not available		primary	ADORA1	aa1r_human	Class A (Rhodopsin)	Adenosine receptors	diabetic nephropathy	2	2011	completed	in trial
ctp-499	small molecule	Nucleotide	not available		primary	ADORA2A	aa2ar_human	Class A (Rhodopsin)	Adenosine receptors	diabetic nephropathy	2	2011	completed	in trial
cur-61414	small molecule	Protein	antagonist		primary	SMO	smo_human	Class F (Frizzled)	Frizzled	Antineoplastic	1	2010	completed	in trial
cvt-3619	small molecule	Nucleotide	partial agonist		primary	ADORA1	aa1r_human	Class A (Rhodopsin)	Adenosine receptors	Antihyperlipidemic	1	2010	completed	in trial
cvt-6883	small molecule	Nucleotide	antagonist		primary	ADORA2B	aa2br_human	Class A (Rhodopsin)	Adenosine receptors	Anti-Asthmatic	1	2008	completed	in trial
cyclobenzaprine	small molecule	Aminergic	antagonist		primary	HTR2A	5ht2a_human	Class A (Rhodopsin)	5-Hydroxytryptamine receptors	fibromyalgia, PTSD	3	2017	recruiting	in trial
dac:glp-1	peptide	Peptide	agonist		primary	GLP1R	glp1r_human	Class B1 (Secretin)	Glucagon receptor family	Antidiabetic	2	2007	discontinued	in trial
dac:grf	peptide	Peptide	agonist		primary	GHRHR	ghrhr_human	Class B1 (Secretin)	Glucagon receptor family	hormone replacement	2	2007	discontinued	in trial
danirixin	small molecule	Protein	antagonist		primary	CXCR2	cxcr2_human	Class A (Rhodopsin)	Chemokine receptors	chronic obstructive pulmonary disease (COPD)	2	2017	recruiting	in trial
darusentan	small molecule	Peptide	antagonist		primary	EDNRA	ednra_human	Class A (Rhodopsin)	Endothelin receptors	Antihypertensive	3	2006	discontinued	in trial
davalintide	protein	Peptide	agonist		primary	CALCR	calcr_human	Class B1 (Secretin)	Calcitonin receptors	Anti-obesity	2	2008	discontinued	in trial
decoglurant	small molecule	Amino acid	NAM		primary	GRM2	grm2_human	Class C (Glutamate)	Metabotropic glutamate receptors	unipolar depression	2	2011	discontinued	in trial
decoglurant	small molecule	Amino acid	NAM		primary	GRM3	grm3_human	Class C (Glutamate)	Metabotropic glutamate receptors	unipolar depression	2	2011	discontinued	in trial
denufosol	small molecule	Nucleotide	agonist		primary	P2RY2	p2ry2_human	Class A (Rhodopsin)	P2Y receptors	cystic fibrosis	3	2009	discontinued	in trial
Denufosol	small molecule	Nucleotide	agonist		primary	P2RY2	p2ry2_human	Class A (Rhodopsin)	P2Y receptors	rhegmatogenous retinal detachment	2	2004	discontinued	in trial
Denufosol	small molecule	Nucleotide	agonist		primary	P2RY2	p2ry2_human	Class A (Rhodopsin)	P2Y receptors	cystic fibrosis; perennial allergic rhinitis	3	2009	discontinued	in trial
deuterium containing analog of sodium oxybate	small molecule	Amino acid	agonist	gamma hydroxybutyric acid	primary	GABBR2	gabr2_human	Class C (Glutamate)	GABAB receptors	sleep disorders; narcolepsy	1	2014	completed	in trial
deuterium containing analog of sodium oxybate	small molecule	Amino acid	agonist	gamma hydroxybutyric acid	primary	GABBR1	gabr1_human	Class C (Glutamate)	GABAB receptors	sleep disorders; narcolepsy	1	2014	completed	in trial
dexloxiglumide	small molecule	Peptide	antagonist		primary	CCKAR	cckar_human	Class A (Rhodopsin)	Cholecystokinin receptors	motilitant	3	2005	discontinued	in trial
dg041	small molecule	Lipid	antagonist		primary	PTGER3	pe2r3_human	Class A (Rhodopsin)	Prostanoid receptors	Platelet Aggregation Inhibitor	2	2006	discontinued	in trial
dg3173	small molecule	Peptide	agonist		primary	SSTR2	ssr2_human	Class A (Rhodopsin)	Somatostatin receptors	hormone replacement	2	2014	ongoing	in trial
dg3173	small molecule	Peptide	agonist		primary	SSTR4	ssr4_human	Class A (Rhodopsin)	Somatostatin receptors	hormone replacement	2	2014	ongoing	in trial
dg3173	small molecule	Peptide	agonist		primary	SSTR5	ssr5_human	Class A (Rhodopsin)	Somatostatin receptors	hormone replacement	2	2014	ongoing	in trial
dipraglurant	small molecule	Amino acid	NAM		primary	GRM5	grm5_human	Class C (Glutamate)	Metabotropic glutamate receptors	Antiparkinson	2	2011	completed	in trial
diquafosol	small molecule	Nucleotide	agonist		primary	P2RY2	p2ry2_human	Class A (Rhodopsin)	P2Y receptors	opthalmological	3	2009	discontinued	in trial
domperidone	small molecule	Aminergic	antagonist		primary	DRD2	drd2_human	Class A (Rhodopsin)	Dopamine receptors	Antiemetics	2	2015	recruiting	in trial
DP1038	peptide	Peptide	agonist		primary	SSTR1	ssr1_human	Class A (Rhodopsin)	Somatostatin receptors	growth hormone deficiency	1	2017	completed	in trial
DP1039	peptide	Peptide	agonist		primary	SSTR2	ssr2_human	Class A (Rhodopsin)	Somatostatin receptors	growth hormone deficiency	1	2017	completed	in trial
DP1040	peptide	Peptide	agonist		primary	SSTR3	ssr3_human	Class A (Rhodopsin)	Somatostatin receptors	growth hormone deficiency	1	2017	completed	in trial
DP1041	peptide	Peptide	agonist		primary	SSTR5	ssr5_human	Class A (Rhodopsin)	Somatostatin receptors	growth hormone deficiency	1	2017	completed	in trial
drinabant	small molecule	Lipid	antagonist		primary	CNR1	cnr1_human	Class A (Rhodopsin)	Cannabinoid receptors	schizophrenia	2	2007	discontinued	in trial
drm04	small molecule	Aminergic	antagonist	anticholinergic	primary	CHRM3	acm3_human	Class A (Rhodopsin)	Acetylcholine receptors (muscarinic)	hyperhidrosis	3	2015	completed	in trial
dsc127	peptide	Peptide	agonist		primary	AGTR1	agtr1_human	Class A (Rhodopsin)	Angiotensin receptors	diabetic foot ulcers	3	2013	discontinued	in trial
ecopipam	small molecule	Aminergic	antagonist		primary	DRD1	drd1_human	Class A (Rhodopsin)	Dopamine receptors	Speech and language disorders	3	2016	recruiting	in trial
efpeglenatide	peptide	Peptide	agonist	hm11260c	primary	GLP1R	glp1r_human	Class B1 (Secretin)	Glucagon receptor family	Antidiabetic	2	2014	completed	in trial
Elagolix	small molecule	Peptide	antagonist	nbi-56418	primary	GNRHR	gnrhr_human	Class A (Rhodopsin)	Gonadotrophin-releasing hormone receptors	Endometriosis, Antineoplastic	3	2016	recruiting	in trial
elagolix	small molecule	Peptide	antagonist		primary	GNRHR	gnrhr_human	Class A (Rhodopsin)	Gonadotrophin-releasing hormone receptors	endometriosis	3	2016	recruiting	in trial
elinogrel	small molecule	Nucleotide	antagonist		primary	P2RY12	p2y12_human	Class A (Rhodopsin)	P2Y receptors	antiplatelet	2	2008	discontinued	in trial
elsiglutide	peptide	Peptide	agonist		primary	GLP2R	glp2r_human	Class B1 (Secretin)	Glucagon receptor family	Antidiuretic	2	2012	completed	in trial
eltoprazine	small molecule	Aminergic	agonist		primary	HTR1A	5ht1a_human	Class A (Rhodopsin)	5-Hydroxytryptamine receptors	dyskinesias	2	2015	ongoing	in trial
eltoprazine	small molecule	Aminergic	agonist		primary	HTR1B	5ht1b_human	Class A (Rhodopsin)	5-Hydroxytryptamine receptors	dyskinesias	2	2015	ongoing	in trial
elubrixin	small molecule	Protein	antagonist		primary	CXCR2	cxcr2_human	Class A (Rhodopsin)	Chemokine receptors	ulcerative colitis	2	2007	discontinued	in trial
ema401	small molecule	Peptide	antagonist		primary	AGTR2	agtr2_human	Class A (Rhodopsin)	Angiotensin receptors	peripheral neuropathic pain; post herpetic neuralgia	2	2017	not open yet	in trial
emicerfont	small molecule	Peptide	antagonist		primary	CRHR1	crfr1_human	Class B1 (Secretin)	Corticotropin-releasing factor receptors	irritable bowel syndrome	2	2007	discontinued	in trial
ep-100	peptide	Peptide	not available		primary	GNRHR	gnrhr_human	Class A (Rhodopsin)	Gonadotrophin-releasing hormone receptors	Antineoplastic	2	2011	completed	in trial
ep-100	peptide	Peptide	not available		primary	GNRHR2	gnrr2_human	Class A (Rhodopsin)	Gonadotrophin-releasing hormone receptors	Antineoplastic	2	2011	completed	in trial
epelsiban	small molecule	Peptide	antagonist		primary	OXTR	oxyr_human	Class A (Rhodopsin)	Vasopressin and oxytocin receptors	premature ejaculation	2	2016	withdrawn	in trial
eplivanserine	small molecule	Aminergic	inverse agonist		primary	HTR2A	5ht2a_human	Class A (Rhodopsin)	5-Hydroxytryptamine receptors	insomnia	3	2009	discontinued	in trial
eplivanserine	small molecule	Aminergic	inverse agonist		primary	HTR2C	5ht2c_human	Class A (Rhodopsin)	5-Hydroxytryptamine receptors	insomnia	3	2009	discontinued	in trial
erenumab	antibody	Peptide	antagonist	amg 334	primary	CALCRL	calrl_human	Class B1 (Secretin)	Calcitonin receptors	Anti-migraine	3	2017	completed	in trial
esmirtazapine	small molecule	Aminergic	antagonist		primary	HRH1	hrh1_human	Class A (Rhodopsin)	Histamine receptors	insomnia	3	2008	discontinued	in trial
esmirtazapine	small molecule	Aminergic	antagonist		primary	ADRA2A	ada2a_human	Class A (Rhodopsin)	Adrenoceptors	insomnia; menopausal symptoms	3	2009	discontinued	in trial
esmirtazapine	small molecule	Aminergic	antagonist		primary	HTR2A	5ht2a_human	Class A (Rhodopsin)	5-Hydroxytryptamine receptors	insomnia; menopausal symptoms	3	2009	discontinued	in trial
esmirtazapine	small molecule	Aminergic	antagonist		primary	ADRA2B	ada2b_human	Class A (Rhodopsin)	Adrenoceptors	insomnia	3	2008	discontinued	in trial
esmirtazapine	small molecule	Aminergic	antagonist		primary	ADRA2C	ada2c_human	Class A (Rhodopsin)	Adrenoceptors	insomnia	3	2008	discontinued	in trial
esmirtazapine	small molecule	Aminergic	antagonist		primary	HTR2C	5ht2c_human	Class A (Rhodopsin)	5-Hydroxytryptamine receptors	insomnia	3	2008	discontinued	in trial
etilevodopa	small molecule	Aminergic	agonist		primary	DRD1	drd1_human	Class A (Rhodopsin)	Dopamine receptors	Antiparkinson	3	2003	discontinued	in trial
etilevodopa	small molecule	Aminergic	agonist		primary	DRD2	drd2_human	Class A (Rhodopsin)	Dopamine receptors	Antiparkinson	3	2003	discontinued	in trial
etilevodopa	small molecule	Aminergic	agonist		primary	DRD3	drd3_human	Class A (Rhodopsin)	Dopamine receptors	Antiparkinson	3	2003	discontinued	in trial
etilevodopa	small molecule	Aminergic	agonist		primary	DRD4	drd4_human	Class A (Rhodopsin)	Dopamine receptors	Antiparkinson	3	2003	discontinued	in trial
etilevodopa	small molecule	Aminergic	agonist		primary	DRD5	drd5_human	Class A (Rhodopsin)	Dopamine receptors	Antiparkinson	3	2003	discontinued	in trial
exenatide	peptide	Peptide	agonist		primary	GLP1R	glp1r_human	Class B1 (Secretin)	Glucagon receptor family	Antidiabetic	3	2017	not open yet	in trial
exendin (9-39)	peptide	Peptide	antagonist		primary	GLP1R	glp1r_human	Class B1 (Secretin)	Glucagon receptor family	hypoglycemia	2	2016	recruiting	in trial
fasoracetam monohydrate	small molecule	Amino acid	not available		primary	GRM5	grm5_human	Class C (Glutamate)	Metabotropic glutamate receptors	attention deficit hyperactivity disorder (ADHD)	3	2016	completed	in trial
fasoracetam monohydrate	small molecule	Amino acid	not available		primary	GRM3	grm3_human	Class C (Glutamate)	Metabotropic glutamate receptors	attention deficit hyperactivity disorder (ADHD)	3	2016	completed	in trial
fasoracetam monohydrate	small molecule	Amino acid	not available		primary	GRM7	grm7_human	Class C (Glutamate)	Metabotropic glutamate receptors	attention deficit hyperactivity disorder (ADHD)	3	2016	completed	in trial
fasoracetam monohydrate	small molecule	Amino acid	not available		primary	GRM2	grm2_human	Class C (Glutamate)	Metabotropic glutamate receptors	attention deficit hyperactivity disorder (ADHD)	3	2016	completed	in trial
fasoracetam monohydrate	small molecule	Amino acid	not available		primary	GRM4	grm4_human	Class C (Glutamate)	Metabotropic glutamate receptors	attention deficit hyperactivity disorder (ADHD)	3	2016	completed	in trial
fasoracetam monohydrate	small molecule	Amino acid	not available		primary	GRM6	grm6_human	Class C (Glutamate)	Metabotropic glutamate receptors	attention deficit hyperactivity disorder (ADHD)	3	2016	completed	in trial
fasoracetam monohydrate	small molecule	Amino acid	not available		primary	GRM8	grm8_human	Class C (Glutamate)	Metabotropic glutamate receptors	attention deficit hyperactivity disorder (ADHD)	3	2016	completed	in trial
felypressin	peptide	Peptide	agonist		primary	AVPR1A	v1ar_human	Class A (Rhodopsin)	Vasopressin and oxytocin receptors	Hemostatic s; Vasoconstricting	1	2010	completed	in trial
fenfluramine	small molecule	Aminergic	agonist		primary	HTR2B	5ht2b_human	Class A (Rhodopsin)	5-Hydroxytryptamine receptors	epilepsy; Dravet's syndrome	3	2016	recruiting	in trial
fenfluramine	small molecule	Aminergic	agonist		primary	HTR2C	5ht2c_human	Class A (Rhodopsin)	5-Hydroxytryptamine receptors	epilepsy; Dravet's syndrome	3	2016	recruiting	in trial
fentanyl	small molecule	Peptide	agonist		primary	OPRM1	oprm_human	Class A (Rhodopsin)	Opioid receptors	Analgesics	2	2010	completed	in trial
fentanyl	small molecule	Peptide	agonist		primary	OPRM1	oprm_human	Class A (Rhodopsin)	Opioid receptors	Analgesics	1	2011	discontinued	in trial
fentanyl	small molecule	Peptide	agonist		primary	OPRM1	oprm_human	Class A (Rhodopsin)	Opioid receptors	Analgesics	2	2014	discontinued	in trial
fentanyl	small molecule	Peptide	agonist		primary	OPRM1	oprm_human	Class A (Rhodopsin)	Opioid receptors	Analgesics	1	2009	discontinued	in trial
fentanyl	small molecule	Peptide	agonist		primary	OPRM1	oprm_human	Class A (Rhodopsin)	Opioid receptors	Analgesics	3	2011	discontinued	in trial
fentanyl	small molecule	Peptide	agonist		primary	OPRD1	oprd_human	Class A (Rhodopsin)	Opioid receptors	Analgesics	2	2010	completed	in trial
fentanyl	small molecule	Peptide	agonist		primary	OPRD1	oprd_human	Class A (Rhodopsin)	Opioid receptors	Analgesics	1	2011	discontinued	in trial
fentanyl	small molecule	Peptide	agonist		primary	OPRD1	oprd_human	Class A (Rhodopsin)	Opioid receptors	Analgesics	2	2014	discontinued	in trial
fentanyl	small molecule	Peptide	agonist		primary	OPRD1	oprd_human	Class A (Rhodopsin)	Opioid receptors	Analgesics	1	2009	discontinued	in trial
fentanyl	small molecule	Peptide	agonist		primary	OPRD1	oprd_human	Class A (Rhodopsin)	Opioid receptors	Analgesics	3	2011	discontinued	in trial
fevipiprant	small molecule	Lipid	antagonist		primary	GPR44	pd2r2_human	Class A (Rhodopsin)	Prostanoid receptors	Anti-Asthmatic	3	2017	recruiting	in trial
fipamezole	small molecule	Aminergic	antagonist		primary	ADRA2A	ada2a_human	Class A (Rhodopsin)	Adrenoceptors	Antiparkinson	2	2010	discontinued	in trial
fipamezole	small molecule	Aminergic	antagonist		primary	ADRA2B	ada2b_human	Class A (Rhodopsin)	Adrenoceptors	Antiparkinson	2	2010	discontinued	in trial
fipamezole	small molecule	Aminergic	antagonist		primary	ADRA2C	ada2c_human	Class A (Rhodopsin)	Adrenoceptors	Antiparkinson	2	2010	discontinued	in trial
fk352b	small molecule	Nucleotide	antagonist		primary	ADORA1	aa1r_human	Class A (Rhodopsin)	Adenosine receptors	Antihypertensive	2	2005	discontinued	in trial
flupenthixol	small molecule	Aminergic	antagonist		primary	DRD1	drd1_human	Class A (Rhodopsin)	Dopamine receptors	schizophrenia	3	2015	recruiting	in trial
flupenthixol	small molecule	Aminergic	antagonist		primary	DRD2	drd2_human	Class A (Rhodopsin)	Dopamine receptors	schizophrenia	3	2015	recruiting	in trial
formoterol	small molecule	Aminergic	agonist		primary	ADRB2	adrb2_human	Class A (Rhodopsin)	Adrenoceptors	chronic obstructive pulmonary disease (COPD)	3	2015	discontinued	in trial
formoterol	small molecule	Aminergic	agonist		primary	ADRB2	adrb2_human	Class A (Rhodopsin)	Adrenoceptors	Bronchodilator	3	2010	completed	in trial
formoterol	small molecule	Aminergic	agonist		primary	ADRB2	adrb2_human	Class A (Rhodopsin)	Adrenoceptors	Appetite stimulant	2	2013	completed	in trial
fsh-gex	protein	Protein	agonist		primary	FSHR	fshr_human	Class A (Rhodopsin)	Glycoprotein hormone receptors	Fertility	2	2013	completed	in trial
fx125l	small molecule	Peptide	agonist		primary	SSTR2	ssr2_human	Class A (Rhodopsin)	Somatostatin receptors	Anti-Asthmatic	1	2009	completed	in trial
gc021109	small molecule	Nucleotide	agonist		primary	P2RY6	p2ry6_human	Class A (Rhodopsin)	P2Y receptors	Alzheimer's disease	1	2015	completed	in trial
gepirone	small molecule	Aminergic	partial agonist		primary	HTR1A	5ht1a_human	Class A (Rhodopsin)	5-Hydroxytryptamine receptors	Anti-depressant	3	1999	completed	in trial
glasdegib	small molecule	Protein	antagonist		primary	SMO	smo_human	Class F (Frizzled)	Frizzled	Antineoplastic	2	2016	completed	in trial
glp	peptide	Peptide	agonist		primary	GLP1R	glp1r_human	Class B1 (Secretin)	Glucagon receptor family	Appetite suppressant	2	2009	completed	in trial
glp1 agonist	unknown	Peptide	agonist		primary	GLP1R	glp1r_human	Class B1 (Secretin)	Glucagon receptor family	Antidiabetic	1	2010	completed	in trial
glpg0974	small molecule	Lipid	antagonist		primary	FFAR2	ffar2_human	Class A (Rhodopsin)	Free fatty acid receptors	Anti-inflammatory ; neutrophil driven inflammation; ulcerative colitis	2	2013	completed	in trial
glpg1205	small molecule	Orphan	antagonist		primary	GPR84	gpr84_human	Class A (Rhodopsin)	Class A orphans	for ulcerative colitis; IBS	2	2015	completed	in trial
GMA102	antibody	Peptide	antagonist		primary	GLP1R	glp1r_human	Class A (Rhodopsin)	Glucagon receptor family	Antidiabetic	1	2017	ongoing	in trial
gsk-1004723	small molecule	Aminergic	antagonist		primary	HRH1	hrh1_human	Class A (Rhodopsin)	Histamine receptors	Anti-Allergic	2	2009	discontinued	in trial
gsk-1004723	small molecule	Aminergic	antagonist		primary	HRH3	hrh3_human	Class A (Rhodopsin)	Histamine receptors	Anti-Allergic	2	2009	discontinued	in trial
gsk163090	small molecule	Aminergic	antagonist		primary	HTR1A	5ht1a_human	Class A (Rhodopsin)	5-Hydroxytryptamine receptors	unipolar depression	2	2009	discontinued	in trial
gsk163090	small molecule	Aminergic	antagonist		primary	HTR1B	5ht1b_human	Class A (Rhodopsin)	5-Hydroxytryptamine receptors	unipolar depression	2	2009	discontinued	in trial
gsk163090	small molecule	Aminergic	antagonist		primary	HTR1D	5ht1d_human	Class A (Rhodopsin)	5-Hydroxytryptamine receptors	unipolar depression	2	2009	discontinued	in trial
gsk-961081	small molecule	Aminergic	agonist		primary	ADRB2	adrb2_human	Class A (Rhodopsin)	Adrenoceptors	Bronchodilator	2	2015	completed	in trial
gsk-961081	small molecule	Aminergic	antagonist		primary	CHRM3	acm3_human	Class A (Rhodopsin)	Acetylcholine receptors (muscarinic)	Bronchodilator	2	2015	completed	in trial
gtp-010	protein	Peptide	antagonist		primary	GLP1R	glp1r_human	Class B1 (Secretin)	Glucagon receptor family	irritable bowel syndrome	2	2008	discontinued	in trial
gtp-200	peptide	Peptide	agonist		primary	GHSR	ghsr_human	Class A (Rhodopsin)	Ghrelin receptors	Appetite stimulant	2	2006	discontinued	in trial
gtx-758	small molecule	Protein	agonist		primary	LHCGR	lshr_human	Class A (Rhodopsin)	Glycoprotein hormone receptors	Antineoplastic	2	2012	recruiting	in trial
histamine	small molecule	Aminergic	agonist		primary	HRH2	hrh2_human	Class A (Rhodopsin)	Histamine receptors	cytorprotective during cancer treatment	3	2015	recruiting	in trial
homspera	protein	Peptide	agonist		primary	TACR1	nk1r_human	Class A (Rhodopsin)	Tachykinin receptors	idiopathic pulmonary fibrosis	1	2011	ongoing	in trial
h-pth 1-34	peptide	Peptide	partial agonist		primary	PTH1R	pth1r_human	Class B1 (Secretin)	Parathyroid hormone receptors	Anti-osteoporotic	2	2009	discontinued	in trial
h-pth 1-34	peptide	Peptide	partial agonist		primary	PTH2R	pth2r_human	Class B1 (Secretin)	Parathyroid hormone receptors	Anti-osteoporotic	2	2009	discontinued	in trial
HTL18318	small molecule	Aminergic	agonist		primary	OPRM	acm1_human	Class A (Rhodopsin)	Acetylcholine receptors (muscarinic)	dementia ; schizophrenia	1	2016	completed	in trial
hydrocodone	small molecule	Peptide	agonist		primary	OPRM1	oprm_human	Class A (Rhodopsin)	Opioid receptors	Analgesics	2	2006	discontinued	in trial
hydrocodone	small molecule	Peptide	agonist		primary	OPRD1	oprd_human	Class A (Rhodopsin)	Opioid receptors	Analgesics	2	2006	discontinued	in trial
hydromorphone	small molecule	Peptide	agonist		primary	OPRM1	oprm_human	Class A (Rhodopsin)	Opioid receptors	Analgesics	1	2015	completed	in trial
hydromorphone	small molecule	Peptide	agonist		primary	OPRK1	oprk_human	Class A (Rhodopsin)	Opioid receptors	Analgesics	1	2015	completed	in trial
hydromorphone	small molecule	Peptide	agonist		primary	OPRD1	oprd_human	Class A (Rhodopsin)	Opioid receptors	Analgesics	1	2015	completed	in trial
ibipinabant	small molecule	Lipid	antagonist		primary	CNR1	cnr1_human	Class A (Rhodopsin)	Cannabinoid receptors	Antidiabetic	3	2007	discontinued	in trial
idalopirdine	small molecule	Aminergic	antagonist		primary	HTR6	5ht6r_human	Class A (Rhodopsin)	5-Hydroxytryptamine receptors	Alzheimer's disease	3	2014	recruiting	in trial
iferanserin	small molecule	Aminergic	antagonist		primary	HTR2A	5ht2a_human	Class A (Rhodopsin)	5-Hydroxytryptamine receptors	Antihemorrhoidal	3	2011	discontinued	in trial
incb3284	small molecule	Protein	antagonist		primary	CCR2	ccr2_human	Class A (Rhodopsin)	Chemokine receptors	Anti-inflammatory ; DMARD	2	2005	discontinued	in trial
ino-8875	small molecule	Nucleotide	agonist		primary	ADORA1	aa1r_human	Class A (Rhodopsin)	Adenosine receptors	Antiglaucomic	3	2015	completed	in trial
ins-50589	unknown	Nucleotide	antagonist		primary	P2RY12	p2y12_human	Class A (Rhodopsin)	P2Y receptors	antithrombotic	2	2006	discontinued	in trial
int-767	small molecule	Steroid	agonist		primary	GPBAR1	gpbar_human	Class A (Rhodopsin)	Bile acid receptors	Treatment of liver fibrosis	1	2015	ongoing	in trial
intepirdine	small molecule	Aminergic	antagonist		primary	HTR6	5ht6r_human	Class A (Rhodopsin)	5-Hydroxytryptamine receptors	Alzheimer's disease	2	2016	recruiting	in trial
inv102	small molecule	Aminergic	inverse agonist	nadolol	primary	ADRB2	adrb2_human	Class A (Rhodopsin)	Adrenoceptors	for inflammatory lung disease	2	2013	ongoing	in trial
ipafricept	antibody	Protein	antagonist	FZD8-IgG;OMP-54F28	primary	FZD8	fzd8_human	Class A (Rhodopsin)	Frizzled	Antineoplastic	1	2017	ongoing	in trial
iph5401	antibody	Peptide	antagonist		primary	C5AR1	c5ar1_human	Class A (Rhodopsin)	Complement peptide receptors	Antineoplastic	1	2017	recruiting	in trial
ipi-926	small molecule	Protein	antagonist		primary	SMO	smo_human	Class F (Frizzled)	Frizzled	Antineoplastic	2	2016	recruiting	in trial
irdabisant	small molecule	Aminergic	antagonist		primary	HRH3	hrh3_human	Class A (Rhodopsin)	Histamine receptors	cognitive impairment	1	2013	completed	in trial
isis 325568	antisense oligo	Peptide	antagonist		primary	GCGR	glr_human	Class B1 (Secretin)	Glucagon receptor family	Antidiabetic	1	2007	discontinued	in trial
istradefylline	small molecule	Nucleotide	antagonist		primary	ADORA2A	aa2ar_human	Class A (Rhodopsin)	Adenosine receptors	Antiparkinson	3	2005	completed	in trial
iti-007	small molecule	Aminergic	antagonist		primary	DRD2	drd2_human	Class A (Rhodopsin)	Dopamine receptors	schizophrenia	3	2016	recruiting	in trial
iti-007	small molecule	Aminergic	antagonist		primary	HTR2A	5ht2a_human	Class A (Rhodopsin)	5-Hydroxytryptamine receptors	schizophrenia	3	2016	recruiting	in trial
itopride	small molecule	Aminergic	antagonist		primary	DRD2	drd2_human	Class A (Rhodopsin)	Dopamine receptors	motilitant	3	2012	completed	in trial
jnj-37822681	small molecule	Aminergic	antagonist		primary	DRD2	drd2_human	Class A (Rhodopsin)	Dopamine receptors	schizophrenia	2	2013	completed	in trial
jvs-100	dna plasmid	Protein	agonist		primary	CXCR4	cxcr4_human	Class A (Rhodopsin)	Chemokine receptors	cardioprotectant	2	2015	recruiting	in trial
kn38-7271	small molecule	Lipid	agonist		primary	CNR1	cnr1_human	Class A (Rhodopsin)	Cannabinoid receptors	neuroprotectant	2	2005	discontinued	in trial
kn38-7271	small molecule	Lipid	agonist		primary	CNR2	cnr2_human	Class A (Rhodopsin)	Cannabinoid receptors	neuroprotectant	2	2005	discontinued	in trial
kos-2187	small molecule	Peptide	agonist		primary	MLNR	mtlr_human	Class A (Rhodopsin)	Motilin receptors	gastrointestinal motility disorders	1	2006	discontinued	in trial
kp201	small molecule	Peptide	agonist		primary	OPRD1	oprd_human	Class A (Rhodopsin)	Opioid receptors	Analgesics	2	2015	completed	in trial
kp201	small molecule	Peptide	agonist		primary	OPRK1	oprk_human	Class A (Rhodopsin)	Opioid receptors	Analgesics	2	2015	completed	in trial
kp201	small molecule	Peptide	agonist		primary	OPRM1	oprm_human	Class A (Rhodopsin)	Opioid receptors	Analgesics	2	2015	completed	in trial
kuc-7483	small molecule	Aminergic	agonist		primary	ADRB3	adrb3_human	Class A (Rhodopsin)	Adrenoceptors	overactive bladder	3	2009	completed	in trial
ladarixin	small molecule	Protein	antagonist		primary	CXCR1	cxcr1_human	Class A (Rhodopsin)	Chemokine receptors	bullous pemphigoid	2	2016	recruiting	in trial
ladarixin	small molecule	Protein	antagonist		primary	CXCR2	cxcr2_human	Class A (Rhodopsin)	Chemokine receptors	bullous pemphigoid	2	2016	recruiting	in trial
laropiprant	small molecule	Lipid	antagonist		primary	PTGDR	pd2r_human	Class A (Rhodopsin)	Prostanoid receptors	for counteracting niacin-induced flushing	3	2007	discontinued	in trial
laropiprant	small molecule	Lipid	antagonist		primary	PTGDR	pd2r_human	Class A (Rhodopsin)	Prostanoid receptors	for counteracting niacin-induced flushing	3	2007	discontinued	in trial
las-100977	small molecule	Aminergic	agonist		primary	ADRB2	adrb2_human	Class A (Rhodopsin)	Adrenoceptors	Bronchodilator	2	2011	completed	in trial
lasmiditan	small molecule	Aminergic	agonist		primary	HTR1F	5ht1f_human	Class A (Rhodopsin)	5-Hydroxytryptamine receptors	Anti-migraine	3	2015	ongoing	in trial
latanoprost	small molecule	Lipid	agonist		primary	PTGFR	pf2r_human	Class A (Rhodopsin)	Prostanoid receptors	Antiglaucomic	2	2015	completed	in trial
latanoprost	small molecule	Lipid	agonist		primary	PTGFR	pf2r_human	Class A (Rhodopsin)	Prostanoid receptors	Antiglaucomic	3	2017	completed	in trial
latanoprost	small molecule	Lipid	agonist		primary	PTGFR	pf2r_human	Class A (Rhodopsin)	Prostanoid receptors	Antiglaucomic	1	2014	completed	in trial
lecozotan	small molecule	Aminergic	antagonist		primary	HTR1A	5ht1a_human	Class A (Rhodopsin)	5-Hydroxytryptamine receptors	Alzheimer's disease	3	2006	discontinued	in trial
lemborexant	small molecule	Peptide	antagonist		primary	HCRTR1	ox1r_human	Class A (Rhodopsin)	Orexin receptors	insomnia	2	2016	recruiting	in trial
lemborexant	small molecule	Peptide	antagonist		primary	HCRTR2	ox2r_human	Class A (Rhodopsin)	Orexin receptors	insomnia	2	2016	recruiting	in trial
lesogaberan	small molecule	Amino acid	agonist		primary	GABBR1	gabr1_human	Class C (Glutamate)	GABAB receptors	gastrointestinal reflux disease	2	2016	ongoing	in trial
lesogaberan	small molecule	Amino acid	agonist		primary	GABBR2	gabr2_human	Class C (Glutamate)	GABAB receptors	gastrointestinal reflux disease	2	2016	ongoing	in trial
levodopa	small molecule	Aminergic	agonist		primary	DRD2	drd2_human	Class A (Rhodopsin)	Dopamine receptors	Antiparkinson	2	2012	suspended	in trial
levodopa	small molecule	Aminergic	agonist		primary	DRD2	drd2_human	Class A (Rhodopsin)	Dopamine receptors	Antiparkinson	3	2016	recruiting	in trial
levodopa	small molecule	Aminergic	agonist		primary	DRD1	drd1_human	Class A (Rhodopsin)	Dopamine receptors	Antiparkinson	2	2012	suspended	in trial
levodopa	small molecule	Aminergic	agonist		primary	DRD3	drd3_human	Class A (Rhodopsin)	Dopamine receptors	Antiparkinson	2	2012	suspended	in trial
levodopa	small molecule	Aminergic	agonist		primary	DRD4	drd4_human	Class A (Rhodopsin)	Dopamine receptors	Antiparkinson	2	2012	suspended	in trial
levodopa	small molecule	Aminergic	agonist		primary	DRD5	drd5_human	Class A (Rhodopsin)	Dopamine receptors	Antiparkinson	2	2012	suspended	in trial
levodopa	small molecule	Aminergic	agonist		primary	DRD1	drd1_human	Class A (Rhodopsin)	Dopamine receptors	Antiparkinson	3	2016	recruiting	in trial
levodopa	small molecule	Aminergic	agonist		primary	DRD4	drd4_human	Class A (Rhodopsin)	Dopamine receptors	Antiparkinson	3	2016	recruiting	in trial
levodopa	small molecule	Aminergic	agonist		primary	DRD5	drd5_human	Class A (Rhodopsin)	Dopamine receptors	Antiparkinson	3	2016	recruiting	in trial
levodopa	small molecule	Aminergic	agonist		primary	DRD3	drd3_human	Class A (Rhodopsin)	Dopamine receptors	Antiparkinson	3	2016	recruiting	in trial
lgd-6972	small molecule	Peptide	antagonist		primary	GCGR	glr_human	Class B1 (Secretin)	Glucagon receptor family	Antidiabetic	2	2016	recruiting	in trial
lixivaptan	small molecule	Peptide	antagonist		primary	AVPR2	v2r_human	Class A (Rhodopsin)	Vasopressin and oxytocin receptors	hyponatremia	3	2010	completed	in trial
ljpc-501	peptide	Peptide	agonist		primary	AGTR1	agtr1_human	Class A (Rhodopsin)	Angiotensin receptors	Hepatorenal syndrome-catecholamine-resistant hypotension (CRH)	3	2015	completed	in trial
ljpc-501	peptide	Peptide	agonist		primary	AGTR2	agtr2_human	Class A (Rhodopsin)	Angiotensin receptors	Hepatorenal syndrome-catecholamine-resistant hypotension (CRH)	3	2015	completed	in trial
lu 02-750	unknown	Aminergic	unknown		primary	DRD1	drd1_human	Class A (Rhodopsin)	Dopamine receptors	Antiparkinson	1	2009	discontinued	in trial
lu 02-750	unknown	Aminergic	unknown		primary	DRD2	drd2_human	Class A (Rhodopsin)	Dopamine receptors	Antiparkinson	1	2009	discontinued	in trial
lu 02-750	unknown	Aminergic	unknown		primary	DRD3	drd3_human	Class A (Rhodopsin)	Dopamine receptors	Antiparkinson	1	2009	discontinued	in trial
lu 02-750	unknown	Aminergic	unknown		primary	DRD4	drd4_human	Class A (Rhodopsin)	Dopamine receptors	Antiparkinson	1	2009	discontinued	in trial
lu 02-750	unknown	Aminergic	unknown		primary	DRD5	drd5_human	Class A (Rhodopsin)	Dopamine receptors	Antiparkinson	1	2009	discontinued	in trial
lu ae04621	unknown	Aminergic	agonist		primary	DRD1	drd1_human	Class A (Rhodopsin)	Dopamine receptors	Antiparkinson	1	2016	completed	in trial
lu ae04621	unknown	Aminergic	agonist		primary	DRD2	drd2_human	Class A (Rhodopsin)	Dopamine receptors	Antiparkinson	1	2016	completed	in trial
lu ae04621	unknown	Aminergic	agonist		primary	DRD3	drd3_human	Class A (Rhodopsin)	Dopamine receptors	Antiparkinson	1	2016	completed	in trial
lu ae04621	unknown	Aminergic	agonist		primary	DRD4	drd4_human	Class A (Rhodopsin)	Dopamine receptors	Antiparkinson	1	2016	completed	in trial
lu ae04621	unknown	Aminergic	agonist		primary	DRD5	drd5_human	Class A (Rhodopsin)	Dopamine receptors	Antiparkinson	1	2016	completed	in trial
lu-ae58054	small molecule	Aminergic	antagonist		primary	HTR6	5ht6r_human	Class A (Rhodopsin)	5-Hydroxytryptamine receptors	schizophrenia	3	2014	ongoing	in trial
luteinizing hormone-releasing hormone	peptide	Peptide	antagonist		primary	GNRHR	gnrhr_human	Class A (Rhodopsin)	Gonadotrophin-releasing hormone receptors	Antineoplastic	2	2005	completed	in trial
luteinizing hormone-releasing hormone	peptide	Peptide	antagonist		primary	GNRHR2	gnrr2_human	Class A (Rhodopsin)	Gonadotrophin-releasing hormone receptors	Antineoplastic	2	2005	completed	in trial
ly2140023	small molecule	Amino acid	agonist		primary	GRM2	grm2_human	Class C (Glutamate)	Metabotropic glutamate receptors	schizophrenia	3	2011	discontinued	in trial
ly2140023	small molecule	Amino acid	agonist		primary	GRM3	grm3_human	Class C (Glutamate)	Metabotropic glutamate receptors	schizophrenia	3	2011	discontinued	in trial
ly2590443	small molecule	Aminergic	antagonist		primary	HTR7	5ht7r_human	Class A (Rhodopsin)	5-Hydroxytryptamine receptors	Anti-migraine	2	2008	discontinued	in trial
ly2881835	small molecule	Lipid	agonist		primary	FFAR1	ffar1_human	Class A (Rhodopsin)	Free fatty acid receptors	Antidiabetic	1	2011	completed	in trial
m0002	small molecule	Peptide	antagonist		primary	AVPR2	v2r_human	Class A (Rhodopsin)	Vasopressin and oxytocin receptors	ascites	2	2010	discontinued	in trial
macimorelin	peptide	Peptide	agonist	aezs-130	primary	GHSR	ghsr_human	Class A (Rhodopsin)	Ghrelin receptors	growth hormone deficiency, cancer cachexia	3	2015	completed	in trial
mar701	peptide	Peptide	agonist		primary	GIPR	gipr_human	Class B1 (Secretin)	Glucagon receptor family	Antidiabetic	1	2011	discontinued	in trial
mar701	peptide	Peptide	agonist		primary	GLP1R	glp1r_human	Class B1 (Secretin)	Glucagon receptor family	Antidiabetic	1	2011	discontinued	in trial
mavoglurant	small molecule	Amino acid	antagonist		primary	GRM5	grm5_human	Class C (Glutamate)	Metabotropic glutamate receptors	obsessive-compulsive disorder	2	2016	recruiting	in trial
mbx-2982	small molecule	Lipid	agonist		primary	GPR119	gp119_human	Class A (Rhodopsin)	GPR18, GPR55 and GPR119	Antidiabetic	2	2009	discontinued	in trial
mc-1	small molecule	Nucleotide	antagonist		primary	P2RY1	p2ry1_human	Class A (Rhodopsin)	P2Y receptors	cardioprotectant	3	2006	discontinued	in trial
mc-1	small molecule	Orphan	antagonist		primary	P2RY10	p2y10_human	Class A (Rhodopsin)	Class A orphans	cardioprotectant	3	2006	discontinued	in trial
mc-1	small molecule	Nucleotide	antagonist		primary	P2RY11	p2y11_human	Class A (Rhodopsin)	P2Y receptors	cardioprotectant	3	2006	discontinued	in trial
mc-1	small molecule	Nucleotide	antagonist		primary	P2RY13	p2y13_human	Class A (Rhodopsin)	P2Y receptors	cardioprotectant	3	2006	discontinued	in trial
mc-1	small molecule	Nucleotide	antagonist		primary	P2RY14	p2y14_human	Class A (Rhodopsin)	P2Y receptors	cardioprotectant	3	2006	discontinued	in trial
mc-1	small molecule	Nucleotide	antagonist		primary	P2RY4	p2ry4_human	Class A (Rhodopsin)	P2Y receptors	cardioprotectant	3	2006	discontinued	in trial
mc-1	small molecule	Orphan	antagonist		primary	P2RY8	p2ry8_human	Class A (Rhodopsin)	Class A orphans	cardioprotectant	3	2006	discontinued	in trial
mc-4232 + mc-1	small molecule	Nucleotide	antagonist		primary	P2RY1	p2ry1_human	Class A (Rhodopsin)	P2Y receptors	cardioprotectant	2	2005	discontinued	in trial
mc-4232 + mc-1	small molecule	Orphan	antagonist		primary	P2RY10	p2y10_human	Class A (Rhodopsin)	Class A orphans	cardioprotectant	2	2005	discontinued	in trial
mc-4232 + mc-1	small molecule	Nucleotide	antagonist		primary	P2RY11	p2y11_human	Class A (Rhodopsin)	P2Y receptors	cardioprotectant	2	2005	discontinued	in trial
mc-4232 + mc-1	small molecule	Nucleotide	antagonist		primary	P2RY12	p2y12_human	Class A (Rhodopsin)	P2Y receptors	cardioprotectant	2	2005	discontinued	in trial
mc-4232 + mc-1	small molecule	Nucleotide	antagonist		primary	P2RY13	p2y13_human	Class A (Rhodopsin)	P2Y receptors	cardioprotectant	2	2005	discontinued	in trial
mc-4232 + mc-1	small molecule	Nucleotide	antagonist		primary	P2RY14	p2y14_human	Class A (Rhodopsin)	P2Y receptors	cardioprotectant	2	2005	discontinued	in trial
mc-4232 + mc-1	small molecule	Nucleotide	antagonist		primary	P2RY2	p2ry2_human	Class A (Rhodopsin)	P2Y receptors	cardioprotectant	2	2005	discontinued	in trial
mc-4232 + mc-1	small molecule	Nucleotide	antagonist		primary	P2RY4	p2ry4_human	Class A (Rhodopsin)	P2Y receptors	cardioprotectant	2	2005	discontinued	in trial
mc-4232 + mc-1	small molecule	Nucleotide	antagonist		primary	P2RY6	p2ry6_human	Class A (Rhodopsin)	P2Y receptors	cardioprotectant	2	2005	discontinued	in trial
mc-4232 + mc-1	small molecule	Orphan	antagonist		primary	P2RY8	p2ry8_human	Class A (Rhodopsin)	Class A orphans	cardioprotectant	2	2005	discontinued	in trial
mcd-386	small molecule	Aminergic	agonist		primary	CHRM1	acm1_human	Class A (Rhodopsin)	Acetylcholine receptors (muscarinic)	Alzheimer's disease	1	2005	discontinued	in trial
metoclopramide	small molecule	Aminergic	antagonist		primary	DRD2	drd2_human	Class A (Rhodopsin)	Dopamine receptors	diabetic gastroparesis	3	2016	completed	in trial
metoclopramide	small molecule	Aminergic	antagonist		primary	DRD2	drd2_human	Class A (Rhodopsin)	Dopamine receptors	Anti-migraine	3	2005	completed	in trial
metoclopramide	small molecule	Aminergic	agonist		primary	CHRM1	acm1_human	Class A (Rhodopsin)	Acetylcholine receptors (muscarinic)	diabetic gastroparesis	3	2016	completed	in trial
metoclopramide	small molecule	Aminergic	agonist		primary	CHRM1	acm1_human	Class A (Rhodopsin)	Acetylcholine receptors (muscarinic)	Anti-migraine	3	2005	completed	in trial
mg01ci	small molecule	Aminergic	antagonist	extended-release metadoxine	primary	HTR2B	5ht2b_human	Class A (Rhodopsin)	5-Hydroxytryptamine receptors	neurologic disorders; ADHD	3	2015	terminated	in trial
milveterol	small molecule	Aminergic	agonist		primary	ADRB2	adrb2_human	Class A (Rhodopsin)	Adrenoceptors	Bronchodilator	2	2005	discontinued	in trial
min-001	small molecule	Aminergic	agonist	cyr-101	primary	HTR2A	5ht2a_human	Class A (Rhodopsin)	5-Hydroxytryptamine receptors	schizophrenia	2	2009	completed	in trial
min-117	small molecule	Aminergic	antagonist		primary	HTR1A	5ht1a_human	Class A (Rhodopsin)	5-Hydroxytryptamine receptors	Anti-depressant	2	2016	completed	in trial
min-117	small molecule	Aminergic	not available		primary	ADRA1A	ada1a_human	Class A (Rhodopsin)	Adrenoceptors	Anti-depressant	2	2016	completed	in trial
min-117	small molecule	Aminergic	antagonist		primary	HTR2A	5ht2a_human	Class A (Rhodopsin)	5-Hydroxytryptamine receptors	Anti-depressant	2	2016	completed	in trial
min-117	small molecule	Aminergic	not available		primary	ADRA1B	ada1b_human	Class A (Rhodopsin)	Adrenoceptors	Anti-depressant	2	2016	completed	in trial
min-202	small molecule	Peptide	antagonist	jnj-42847922	primary	HCRTR2	ox2r_human	Class A (Rhodopsin)	Orexin receptors	Anti-depressant and sleep disorder therapy	2	2015	completed	in trial
mitemcinal	small molecule	Peptide	agonist		primary	MLNR	mtlr_human	Class A (Rhodopsin)	Motilin receptors	gastroparesis	2	2002	discontinued	in trial
mk-0893	small molecule	Peptide	antagonist		primary	GCGR	glr_human	Class B1 (Secretin)	Glucagon receptor family	Antidiabetic	2	2013	discontinued	in trial
mkc-253	protein	Peptide	agonist		primary	GLP1R	glp1r_human	Class B1 (Secretin)	Glucagon receptor family	Antidiabetic	1	2008	discontinued	in trial
mle4901	small molecule	Peptide	antagonist	azd4901	primary	TACR3	nk3r_human	Class A (Rhodopsin)	Tachykinin receptors	for Polycystic Ovarian Syndrome	2	2016	ongoing	in trial
mn-221	unknown	Aminergic	agonist		primary	ADRB2	adrb2_human	Class A (Rhodopsin)	Adrenoceptors	Anti-Asthmatic	2	2008	completed	in trial
mn-246	small molecule	Aminergic	agonist		primary	ADRB3	adrb3_human	Class A (Rhodopsin)	Adrenoceptors	overactive bladder	1	2010	discontinued	in trial
mn-305	small molecule	Aminergic	agonist		primary	HTR1A	5ht1a_human	Class A (Rhodopsin)	5-Hydroxytryptamine receptors	Anti-depressant; hypnotic	2	2007	discontinued	in trial
mod-6031	peptide	Peptide	agonist	long-acting oxyntomodulin	primary	GLP1R	glp1r_human	Class B1 (Secretin)	Glucagon receptor family	Antidiabetic ; Anti-obesity	1	2016	recruiting	in trial
mod-6031	peptide	Peptide	agonist	long-acting oxyntomodulin	primary	GCGR	glr_human	Class B1 (Secretin)	Glucagon receptor family	Antidiabetic ; Anti-obesity	1	2016	recruiting	in trial
modimelanotide	protein	Peptide	agonist		primary	MC1R	mshr_human	Class A (Rhodopsin)	Melanocortin receptors	acute kidney injury	2	2013	discontinued	in trial
modimelanotide	protein	Peptide	agonist		primary	MC3R	mc3r_human	Class A (Rhodopsin)	Melanocortin receptors	acute kidney injury	2	2013	discontinued	in trial
mogamulizumab	antibody	Protein	antagonist		primary	CCR4	ccr4_human	Class A (Rhodopsin)	Chemokine receptors	Antineoplastic	3	2012	ongoing	in trial
mogamulizumab	antibody	Protein	antagonist		primary	CCR4	ccr4_human	Class A (Rhodopsin)	Chemokine receptors	Antineoplastic	3	2012	ongoing	in trial
molindone	small molecule	Aminergic	antagonist		primary	DRD2	drd2_human	Class A (Rhodopsin)	Dopamine receptors	ADHD	3	2016	recruiting	in trial
montelukast	small molecule	Lipid	antagonist		primary	CYSLTR1	cltr1_human	Class A (Rhodopsin)	Leukotriene receptors	Anti-Asthmatic	3	2012	completed	in trial
MOR107	peptide	Peptide	agonist		primary	AGTR2	agtr2_human	Class A (Rhodopsin)	Angiotensin receptors	Diabetic Kidney Disease	1	2017	ongoing	in trial
morphine	small molecule	Peptide	agonist		primary	OPRD1	oprd_human	Class A (Rhodopsin)	Opioid receptors	Analgesics	2	2008	completed	in trial
morphine	small molecule	Peptide	agonist		primary	OPRD1	oprd_human	Class A (Rhodopsin)	Opioid receptors	Analgesics	3	2008	completed	in trial
morphine	small molecule	Peptide	agonist		primary	OPRD1	oprd_human	Class A (Rhodopsin)	Opioid receptors	Analgesics	3	2002	completed	in trial
morphine	small molecule	Peptide	agonist		primary	OPRD1	oprd_human	Class A (Rhodopsin)	Opioid receptors	Analgesics	3	2006	discontinued	in trial
morphine	small molecule	Peptide	agonist		primary	OPRD1	oprd_human	Class A (Rhodopsin)	Opioid receptors	Analgesics	2	2002	discontinued	in trial
morphine	small molecule	Peptide	agonist		primary	OPRD1	oprd_human	Class A (Rhodopsin)	Opioid receptors	Analgesics	2	2002	discontinued	in trial
morphine	small molecule	Peptide	agonist		primary	OPRM1	oprm_human	Class A (Rhodopsin)	Opioid receptors	Analgesics	2	2008	completed	in trial
morphine	small molecule	Peptide	agonist		primary	OPRM1	oprm_human	Class A (Rhodopsin)	Opioid receptors	Analgesics	3	2008	completed	in trial
morphine	small molecule	Peptide	agonist		primary	OPRM1	oprm_human	Class A (Rhodopsin)	Opioid receptors	Analgesics	3	2002	completed	in trial
morphine	small molecule	Peptide	agonist		primary	OPRM1	oprm_human	Class A (Rhodopsin)	Opioid receptors	Analgesics	3	2006	discontinued	in trial
morphine	small molecule	Peptide	agonist		primary	OPRM1	oprm_human	Class A (Rhodopsin)	Opioid receptors	Analgesics	2	2002	discontinued	in trial
morphine	small molecule	Peptide	agonist		primary	OPRM1	oprm_human	Class A (Rhodopsin)	Opioid receptors	Analgesics	2	2002	discontinued	in trial
morphine	small molecule	Peptide	agonist		primary	OPRK1	oprk_human	Class A (Rhodopsin)	Opioid receptors	Analgesics	2	2008	completed	in trial
morphine	small molecule	Peptide	agonist		primary	OPRK1	oprk_human	Class A (Rhodopsin)	Opioid receptors	Analgesics	3	2008	completed	in trial
morphine	small molecule	Peptide	agonist		primary	OPRK1	oprk_human	Class A (Rhodopsin)	Opioid receptors	Analgesics	3	2002	completed	in trial
morphine	small molecule	Peptide	agonist		primary	OPRK1	oprk_human	Class A (Rhodopsin)	Opioid receptors	Analgesics	3	2006	discontinued	in trial
morphine	small molecule	Peptide	agonist		primary	OPRK1	oprk_human	Class A (Rhodopsin)	Opioid receptors	Analgesics	2	2002	discontinued	in trial
morphine	small molecule	Peptide	agonist		primary	OPRK1	oprk_human	Class A (Rhodopsin)	Opioid receptors	Analgesics	2	2002	discontinued	in trial
mosapride	small molecule	Aminergic	agonist		primary	HTR4	5ht4r_human	Class A (Rhodopsin)	5-Hydroxytryptamine receptors	Gastrointestinal reflux disease (GERD)	3	2016	recruiting	in trial
msx-122	small molecule	Protein	antagonist		primary	CXCR4	cxcr4_human	Class A (Rhodopsin)	Chemokine receptors	Antineoplastic	1	2007	discontinued	in trial
mt-1303	small molecule	Lipid	antagonist		primary	S1PR1	s1pr1_human	Class A (Rhodopsin)	Lysophospholipid (S1P) receptors	autoimmune diseases; Multiple Sclerosis; Crohn's disease	2	2015	ongoing	in trial
nabilone	small molecule	Lipid	agonist		primary	CNR2	cnr2_human	Class A (Rhodopsin)	Cannabinoid receptors	Analgesics; neuropathic pain; restlegs legs syndrome	3	2014	recruiting	in trial
nabilone	small molecule	Lipid	agonist		primary	CNR1	cnr1_human	Class A (Rhodopsin)	Cannabinoid receptors	Analgesics; neuropathic pain; restlegs legs syndrome	3	2014	recruiting	in trial
nalbuphine	small molecule	Peptide	agonist		primary	OPRM1	oprm_human	Class A (Rhodopsin)	Opioid receptors	Analgesics	2	2006	discontinued	in trial
nalbuphine	small molecule	Peptide	agonist		primary	OPRK1	oprk_human	Class A (Rhodopsin)	Opioid receptors	Analgesics	2	2006	discontinued	in trial
nalbuphine	small molecule	Peptide	agonist		primary	OPRD1	oprd_human	Class A (Rhodopsin)	Opioid receptors	Analgesics	2	2006	discontinued	in trial
naltrexone	small molecule	Peptide	antagonist		primary	OPRD1	oprd_human	Class A (Rhodopsin)	Opioid receptors	Analgesics	2	2001	discontinued	in trial
naltrexone	small molecule	Peptide	antagonist		primary	OPRD1	oprd_human	Class A (Rhodopsin)	Opioid receptors	Analgesics	2	2006	discontinued	in trial
naltrexone	small molecule	Peptide	antagonist		primary	OPRD1	oprd_human	Class A (Rhodopsin)	Opioid receptors	Analgesics	3	2010	discontinued	in trial
naltrexone	small molecule	Peptide	antagonist		primary	OPRK1	oprk_human	Class A (Rhodopsin)	Opioid receptors	Analgesics	2	2001	discontinued	in trial
naltrexone	small molecule	Peptide	antagonist		primary	OPRK1	oprk_human	Class A (Rhodopsin)	Opioid receptors	Analgesics	2	2006	discontinued	in trial
naltrexone	small molecule	Peptide	antagonist		primary	OPRK1	oprk_human	Class A (Rhodopsin)	Opioid receptors	Analgesics	3	2010	discontinued	in trial
naltrexone	small molecule	Peptide	antagonist		primary	OPRM1	oprm_human	Class A (Rhodopsin)	Opioid receptors	Analgesics	2	2001	discontinued	in trial
naltrexone	small molecule	Peptide	antagonist		primary	OPRM1	oprm_human	Class A (Rhodopsin)	Opioid receptors	Analgesics	2	2006	discontinued	in trial
naltrexone	small molecule	Peptide	antagonist		primary	OPRM1	oprm_human	Class A (Rhodopsin)	Opioid receptors	Analgesics	3	2010	discontinued	in trial
namacizumab¬†	antibody	Lipid	NAM		primary	CNR1	cnr1_human	Class A (Rhodopsin)	Cannabinoid receptors	Fibrosis¬†	1	2017	ongoing	in trial
naronapride	small molecule	Aminergic	agonist		primary	HTR4	5ht4r_human	Class A (Rhodopsin)	5-Hydroxytryptamine receptors	constipation	2	2009	completed	in trial
nbi-42902	small molecule	Peptide	antagonist		primary	GNRHR	gnrhr_human	Class A (Rhodopsin)	Gonadotrophin-releasing hormone receptors	postmenopausal symptoms; Antineoplastic	2	2005	discontinued	in trial
nbi-42902	small molecule	Peptide	antagonist		primary	GNRHR2	gnrr2_human	Class A (Rhodopsin)	Gonadotrophin-releasing hormone receptors	postmenopausal symptoms; Antineoplastic	2	2005	discontinued	in trial
ncx 1510	small molecule	Aminergic	antagonist		primary	HRH1	hrh1_human	Class A (Rhodopsin)	Histamine receptors	Anti-Allergic	2	2009	completed	in trial
ncx116	small molecule	Lipid	agonist		primary	PTGFR	pf2r_human	Class A (Rhodopsin)	Prostanoid receptors	Antiglaucomic	3	2013	ongoing	in trial
nelotanserin	small molecule	Aminergic	inverse agonist	apd-125	primary	HTR2A	5ht2a_human	Class A (Rhodopsin)	5-Hydroxytryptamine receptors	dementia; Parkinson's disease	2	2016	recruiting	in trial
nemifitide	peptide	Aminergic	antagonist		primary	HTR2A	5ht2a_human	Class A (Rhodopsin)	5-Hydroxytryptamine receptors	Anti-depressant	3	2010	discontinued	in trial
ngd-4715	small molecule	Peptide	antagonist		primary	MCHR1	mchr1_human	Class A (Rhodopsin)	Melanin-concentrating hormone	Appetite suppressant	2	2008	discontinued	in trial
ngx267	small molecule	Aminergic	agonist		primary	CHRM1	acm1_human	Class A (Rhodopsin)	Acetylcholine receptors (muscarinic)	dry mouth	2	2008	discontinued	in trial
niacin	small molecule	Alicarboxylic acid	agonist		primary	HCAR2	hcar2_human	Class A (Rhodopsin)	Hydroxycarboxylic acid receptors	Antidyslipidaemic	1	2010	discontinued	in trial
niacin	small molecule	Alicarboxylic acid	agonist		primary	HCAR2	hcar2_human	Class A (Rhodopsin)	Hydroxycarboxylic acid receptors	Antidyslipidaemic	3	2011	discontinued	in trial
niacin	small molecule	Alicarboxylic acid	agonist		primary	HCAR2	hcar2_human	Class A (Rhodopsin)	Hydroxycarboxylic acid receptors	Antidyslipidaemic	3	2011	discontinued	in trial
niacin	small molecule	Alicarboxylic acid	agonist		primary	HCAR2	hcar2_human	Class A (Rhodopsin)	Hydroxycarboxylic acid receptors	substance abuse deterrant	3	2010	discontinued	in trial
niacin	small molecule	Alicarboxylic acid	agonist		primary	HCAR3	hcar3_human	Class A (Rhodopsin)	Hydroxycarboxylic acid receptors	Antidyslipidaemic	1	2010	discontinued	in trial
niacin	small molecule	Alicarboxylic acid	agonist		primary	HCAR3	hcar3_human	Class A (Rhodopsin)	Hydroxycarboxylic acid receptors	Antidyslipidaemic	3	2011	discontinued	in trial
niacin	small molecule	Alicarboxylic acid	agonist		primary	HCAR3	hcar3_human	Class A (Rhodopsin)	Hydroxycarboxylic acid receptors	Antidyslipidaemic	3	2011	discontinued	in trial
niacin	small molecule	Alicarboxylic acid	agonist		primary	HCAR3	hcar3_human	Class A (Rhodopsin)	Hydroxycarboxylic acid receptors	substance abuse deterrant	3	2010	discontinued	in trial
niacin receptor agonist	small molecule	Alicarboxylic acid	agonist		primary	HCAR2	hcar2_human	Class A (Rhodopsin)	Hydroxycarboxylic acid receptors	Anti-atherosclerotic	2	2009	discontinued	in trial
niacin receptor agonist	small molecule	Alicarboxylic acid	agonist		primary	HCAR3	hcar3_human	Class A (Rhodopsin)	Hydroxycarboxylic acid receptors	Anti-atherosclerotic	2	2009	discontinued	in trial
nktr-181	small molecule polymer conjugate	Peptide	agonist		primary	OPRM1	oprm_human	Class A (Rhodopsin)	Opioid receptors	Analgesics	3	2015	ongoing	in trial
nn9924	protein	Peptide	agonist		primary	GLP1R	glp1r_human	Class B1 (Secretin)	Glucagon receptor family	Antidiabetic	3	2016	ongoing	in trial
np2 enkephalin	viral gene delivery	Peptide	agonist		primary	DOR	oprd_human	Class A (Rhodopsin)	Opioid receptors	Analgesics	2	2011	discontinued	in trial
npsp795	small molecule	Ion	antagonist		primary	CASR	casr_human	Class C (Glutamate)	Calcium-sensing receptors	hypocalcaemia	2	2014	completed	in trial
nrp290	small molecule	Peptide	agonist		primary	OPRD1	oprd_human	Class A (Rhodopsin)	Opioid receptors	Analgesics	1	2006	discontinued	in trial
nrp290	small molecule	Peptide	agonist		primary	OPRK1	oprk_human	Class A (Rhodopsin)	Opioid receptors	Analgesics	1	2006	discontinued	in trial
nrp290	small molecule	Peptide	agonist		primary	OPRM1	oprm_human	Class A (Rhodopsin)	Opioid receptors	Analgesics	1	2006	discontinued	in trial
nu206	protein	Orphan	not available		primary	LGR4	lgr4_human	Class A (Rhodopsin)	Class A orphans	gastrointestinal disease	1	2006	discontinued	in trial
nu206	protein	Orphan	not available		primary	LGR5	lgr5_human	Class A (Rhodopsin)	Class A orphans	gastrointestinal disease	1	2006	discontinued	in trial
nxn-188	small molecule	Aminergic	antagonist		primary	HTR1B	5ht1b_human	Class A (Rhodopsin)	5-Hydroxytryptamine receptors	Anti-migraine	2	2009	discontinued	in trial
nxn-188	small molecule	Aminergic	antagonist		primary	HTR1D	5ht1d_human	Class A (Rhodopsin)	5-Hydroxytryptamine receptors	Anti-migraine	2	2009	discontinued	in trial
obe001	small molecule	Peptide	antagonist		primary	OXTR	oxyr_human	Class A (Rhodopsin)	Vasopressin and oxytocin receptors	labor and delivery	3	2017	recruiting	in trial
OBE2109	small molecule	Peptide	antagonist		primary	GNRHR	gnrhr_human	Class A (Rhodopsin)	Gonadotrophin-releasing hormone receptors	Endometriosis; Uterine fibroids	2	2017	ongoing	in trial
obinepitide	small molecule	Peptide	agonist		primary	NPY2R	npy2r_human	Class A (Rhodopsin)	Neuropeptide Y receptors	Anti-obesity	2	2010	completed	in trial
obinepitide	small molecule	Peptide	agonist		primary	PPYR1	npy4r_human	Class A (Rhodopsin)	Neuropeptide Y receptors	Anti-obesity	2	2010	completed	in trial
oc000459	small molecule	Lipid	antagonist		primary	PD2R2	pd2r2_human	Class A (Rhodopsin)	Prostanoid receptors	Anti-Allergic	2	2016	recruiting	in trial
oc459	small molecule	Lipid	antagonist		primary	PD2R2	pd2r2_human	Class A (Rhodopsin)	Prostanoid receptors	for allergic rhinitis	2	2016	recruiting	in trial
odelepran	small molecule	Peptide	antagonist		primary	OPRD1	oprd_human	Class A (Rhodopsin)	Opioid receptors	alcohol dependence	2	2008	discontinued	in trial
odelepran	small molecule	Peptide	antagonist		primary	OPRK1	oprk_human	Class A (Rhodopsin)	Opioid receptors	alcohol dependence	2	2008	discontinued	in trial
odelepran	small molecule	Peptide	antagonist		primary	OPRM1	oprm_human	Class A (Rhodopsin)	Opioid receptors	alcohol dependence	2	2008	discontinued	in trial
opa-6566	small molecule	Nucleotide	agonist		primary	ADORA2A	aa2ar_human	Class A (Rhodopsin)	Adenosine receptors	Antiglaucomic	2	2011	completed	in trial
opc-14523	small molecule	Aminergic	agonist		primary	HTR1A	5ht1a_human	Class A (Rhodopsin)	5-Hydroxytryptamine receptors	Anti-depressant	2	2009	completed	in trial
opc-28326	small molecule	Aminergic	antagonist		primary	ADRA2B	ada2b_human	Class A (Rhodopsin)	Adrenoceptors	vasodilator	2	2006	discontinued	in trial
opc-28326	small molecule	Aminergic	antagonist		primary	ADRA2C	ada2c_human	Class A (Rhodopsin)	Adrenoceptors	vasodilator	2	2007	discontinued	in trial
opc-51803	small molecule	Peptide	agonist		primary	AVPR2	v2r_human	Class A (Rhodopsin)	Vasopressin and oxytocin receptors	incontinence	2	2006	discontinued	in trial
ordopidine	small molecule	Aminergic	not available		primary	DRD2	drd2_human	Class A (Rhodopsin)	Dopamine receptors	Antiparkinson	1	2009	completed	in trial
ormd-0901	peptide	Peptide	agonist		primary	GLP1R	glp1r_human	Class B1 (Secretin)	Glucagon receptor family	Antidiabetic	1	2016	completed	in trial
orvepitant	small molecule	Peptide	antagonist		primary	TACR1	nk1r_human	Class A (Rhodopsin)	Tachykinin receptors	unipolar depression	2	2016	not open yet	in trial
ostabolin-c	peptide	Peptide	agonist		primary	PTH1R	pth1r_human	Class B1 (Secretin)	Parathyroid hormone receptors	Anti-osteoporotic	2	2008	discontinued	in trial
ostabolin-c	peptide	Peptide	agonist		primary	PTH2R	pth2r_human	Class B1 (Secretin)	Parathyroid hormone receptors	Anti-osteoporotic	2	2008	discontinued	in trial
ot-730	small molecule	Aminergic	antagonist		primary	ADRB1	adrb1_human	Class A (Rhodopsin)	Adrenoceptors	Antiglaucomic	2	2009	discontinued	in trial
ot-730	small molecule	Aminergic	antagonist		primary	ADRB2	adrb2_human	Class A (Rhodopsin)	Adrenoceptors	Antiglaucomic	2	2009	discontinued	in trial
OTSA-101-DTPA-90Y¬†	antibody	Protein	antagonist	Yttrium	primary	FZD10	fzd10_human	Class A (Rhodopsin)	Frizzled	Antineoplastic	1	2017	ongoing	in trial
oxybutynin	small molecule	Aminergic	antagonist		primary	CHRM2	acm2_human	Class A (Rhodopsin)	Acetylcholine receptors (muscarinic)	incontinence	3	2013	discontinued	in trial
oxybutynin	small molecule	Aminergic	antagonist		primary	CHRM3	acm3_human	Class A (Rhodopsin)	Acetylcholine receptors (muscarinic)	incontinence	3	2013	discontinued	in trial
oxybutynin	small molecule	Aminergic	antagonist		primary	CHRM1	acm1_human	Class A (Rhodopsin)	Acetylcholine receptors (muscarinic)	incontinence	3	2013	discontinued	in trial
oxycodone	small molecule	Peptide	agonist		primary	OPRD1	oprd_human	Class A (Rhodopsin)	Opioid receptors	Analgesics	2	2012	discontinued	in trial
oxycodone	small molecule	Peptide	agonist		primary	OPRD1	oprd_human	Class A (Rhodopsin)	Opioid receptors	Analgesics	2	2002	discontinued	in trial
oxycodone	small molecule	Peptide	agonist		primary	OPRD1	oprd_human	Class A (Rhodopsin)	Opioid receptors	Analgesics	3	2010	discontinued	in trial
oxycodone	small molecule	Peptide	agonist		primary	OPRD1	oprd_human	Class A (Rhodopsin)	Opioid receptors	Analgesics	3	2016	completed	in trial
oxycodone	small molecule	Peptide	agonist		primary	OPRD1	oprd_human	Class A (Rhodopsin)	Opioid receptors	Analgesics	3	2010	discontinued	in trial
oxycodone	small molecule	Peptide	agonist		primary	OPRD1	oprd_human	Class A (Rhodopsin)	Opioid receptors	Analgesics	3	2016	completed	in trial
oxycodone	small molecule	Peptide	agonist		primary	OPRK1	oprk_human	Class A (Rhodopsin)	Opioid receptors	Analgesics	2	2012	discontinued	in trial
oxycodone	small molecule	Peptide	agonist		primary	OPRK1	oprk_human	Class A (Rhodopsin)	Opioid receptors	Analgesics	2	2002	discontinued	in trial
oxycodone	small molecule	Peptide	agonist		primary	OPRK1	oprk_human	Class A (Rhodopsin)	Opioid receptors	Analgesics	3	2010	discontinued	in trial
oxycodone	small molecule	Peptide	agonist		primary	OPRK1	oprk_human	Class A (Rhodopsin)	Opioid receptors	Analgesics	3	2016	completed	in trial
oxycodone	small molecule	Peptide	agonist		primary	OPRK1	oprk_human	Class A (Rhodopsin)	Opioid receptors	Analgesics	3	2010	discontinued	in trial
oxycodone	small molecule	Peptide	agonist		primary	OPRK1	oprk_human	Class A (Rhodopsin)	Opioid receptors	Analgesics	3	2016	completed	in trial
oxycodone	small molecule	Peptide	agonist		primary	OPRM1	oprm_human	Class A (Rhodopsin)	Opioid receptors	Analgesics	2	2012	discontinued	in trial
oxycodone	small molecule	Peptide	agonist		primary	OPRM1	oprm_human	Class A (Rhodopsin)	Opioid receptors	Analgesics	2	2002	discontinued	in trial
oxycodone	small molecule	Peptide	agonist		primary	OPRM1	oprm_human	Class A (Rhodopsin)	Opioid receptors	Analgesics	3	2010	discontinued	in trial
oxycodone	small molecule	Peptide	agonist		primary	OPRM1	oprm_human	Class A (Rhodopsin)	Opioid receptors	Analgesics	3	2016	completed	in trial
oxycodone	small molecule	Peptide	agonist		primary	OPRM1	oprm_human	Class A (Rhodopsin)	Opioid receptors	Analgesics	3	2010	discontinued	in trial
oxycodone	small molecule	Peptide	agonist		primary	OPRM1	oprm_human	Class A (Rhodopsin)	Opioid receptors	Analgesics	3	2016	completed	in trial
ozanimod	small molecule	Lipid	agonist	rpc1063	primary	S1PR1	s1pr1_human	Class A (Rhodopsin)	Lysophospholipid (S1P) receptors	Multiple Sclerosis	3	2017	completed	in trial
ozarelix	peptide	Peptide	antagonist		primary	GNRHR	gnrhr_human	Class A (Rhodopsin)	Gonadotrophin-releasing hormone receptors	Antineoplastic	2	2010	discontinued	in trial
ozarelix	peptide	Peptide	antagonist		primary	GNRHR2	gnrr2_human	Class A (Rhodopsin)	Gonadotrophin-releasing hormone receptors	Antineoplastic	2	2010	discontinued	in trial
p2045	peptide	Peptide	agonist	188re-p2045	primary	SSTR2	ssr2_human	Class A (Rhodopsin)	Somatostatin receptors	Antineoplastic	1	2014	withdrawn	in trial
pa-401	protein	Protein	antagonist		primary	CXCR1	cxcr1_human	Class A (Rhodopsin)	Chemokine receptors	Anti-inflammatory ; immunosuppressant	1	2012	discontinued	in trial
pa-401	protein	Protein	antagonist		primary	CXCR2	cxcr2_human	Class A (Rhodopsin)	Chemokine receptors	Anti-inflammatory ; immunosuppressant	1	2012	discontinued	in trial
pardoprunox	small molecule	Aminergic	agonist		primary	DRD2	drd2_human	Class A (Rhodopsin)	Dopamine receptors	Antiparkinson	3	2009	discontinued	in trial
pardoprunox	small molecule	Aminergic	agonist		primary	DRD3	drd3_human	Class A (Rhodopsin)	Dopamine receptors	Antiparkinson	3	2009	discontinued	in trial
pardoprunox	small molecule	Aminergic	agonist		primary	HTR1A	5ht1a_human	Class A (Rhodopsin)	5-Hydroxytryptamine receptors	Antiparkinson	3	2009	discontinued	in trial
pb1023	protein	Peptide	agonist		primary	GLP1R	glp1r_human	Class B1 (Secretin)	Glucagon receptor family	Antidiabetic	2	2012	completed	in trial
pbf-509	small molecule	Nucleotide	antagonist		primary	ADORA2A	aa2ar_human	Class A (Rhodopsin)	Adenosine receptors	Antineoplastic	2	2015	recruiting	in trial
pbf-680	small molecule	Nucleotide	antagonist		primary	ADORA1	aa1r_human	Class A (Rhodopsin)	Adenosine receptors	Anti-Asthmatic	2	2015	recruiting	in trial
pbf-999	small molecule	Nucleotide	antagonist		primary	ADORA1	aa1r_human	Class A (Rhodopsin)	Adenosine receptors	Huntington's disease	1	2016	terminated	in trial
pd-6735	small molecule	Melatonin	agonist	tik-301	primary	MTNR1A	mtr1a_human	Class A (Rhodopsin)	Melatonin	Hypnotics and Sedatives	2	2004	completed	in trial
pd-6735	small molecule	Melatonin	agonist	tik-301	primary	MTNR1B	mtr1b_human	Class A (Rhodopsin)	Melatonin	Hypnotics and Sedatives	2	2004	completed	in trial
pdc31	peptide	Lipid	antagonist		primary	PTGFR	pf2r_human	Class A (Rhodopsin)	Prostanoid receptors	pre-term labor; dysmenorrhea	1	2010	completed	in trial
peptide yy	peptide	Peptide	agonist		primary	NPY2R	npy2r_human	Class A (Rhodopsin)	Neuropeptide Y receptors	Appetite suppressant	1	2009	completed	in trial
pexacerfont	small molecule	Peptide	antagonist		primary	CRHR1	crfr1_human	Class B1 (Secretin)	Corticotropin-releasing factor receptors	anxiety	3	2008	discontinued	in trial
pf-00610355	small molecule	Aminergic	agonist		primary	ADRB2	adrb2_human	Class A (Rhodopsin)	Adrenoceptors	Bronchodilator	2	2009	discontinued	in trial
pf-03654746	small molecule	Aminergic	antagonist		primary	HRH3	hrh3_human	Class A (Rhodopsin)	Histamine receptors	allergic rhinitis	2	2011	discontinued	in trial
pf-03654764	small molecule	Aminergic	antagonist		primary	HRH3	hrh3_human	Class A (Rhodopsin)	Histamine receptors	allergic rhinitis	2	2009	discontinued	in trial
pf-05212377	small molecule	Aminergic	antagonist		primary	HTR6	5ht6r_human	Class A (Rhodopsin)	5-Hydroxytryptamine receptors	Alzheimer's disease	2	2012	terminated	in trial
piclozotan	small molecule	Aminergic	agonist		primary	HTR1A	5ht1a_human	Class A (Rhodopsin)	5-Hydroxytryptamine receptors	stroke	2	2008	discontinued	in trial
pitolisant	small molecule	Aminergic	inverse agonist		primary	HRH3	hrh3_human	Class A (Rhodopsin)	Histamine receptors	Antiparkinson	3	2016	not open yet	in trial
plozalizumab	antibody	Protein	antagonist	MLN-1202	primary	CCR2	ccr2_human	Class A (Rhodopsin)	Chemokine receptors	Anti-inflammatory ; DMARD; Diabetic neophropathy	2	2009	discontinued	in trial
plozalizumab	antibody	Protein	antagonist	MLN-1202	primary	CCR2	ccr2_human	Class A (Rhodopsin)	Chemokine receptors	Antineoplastic	2	2015	completed	in trial
ponesimod	small molecule	Lipid	agonist		primary	S1PR1	s1pr1_human	Class A (Rhodopsin)	Lysophospholipid (S1P) receptors	Anti-inflammatory ; multiple sclerosis	3	2016	recruiting	in trial
pramipexole	small molecule	Aminergic	agonist		primary	DRD4	drd4_human	Class A (Rhodopsin)	Dopamine receptors	Antiparkinson	3	2016	ongoing	in trial
pramipexole	small molecule	Aminergic	agonist		primary	DRD2	drd2_human	Class A (Rhodopsin)	Dopamine receptors	Antiparkinson	3	2016	ongoing	in trial
pramipexole	small molecule	Aminergic	agonist		primary	DRD3	drd3_human	Class A (Rhodopsin)	Dopamine receptors	Antiparkinson	3	2016	ongoing	in trial
preladenant	small molecule	Nucleotide	antagonist		primary	ADORA2A	aa2ar_human	Class A (Rhodopsin)	Adenosine receptors	Antiparkinson	3	2011	discontinued	in trial
pridopidine	small molecule	Aminergic	antagonist		primary	DRD2	drd2_human	Class A (Rhodopsin)	Dopamine receptors	Huntington's disease	3	2008	completed	in trial
pro 140	antibody	Protein	antagonist		primary	CCR5	ccr5_human	Class A (Rhodopsin)	Chemokine receptors	antiviral ; HIV	3	2016	recruiting	in trial
procaterol	small molecule	Aminergic	agonist		primary	ADRB2	adrb2_human	Class A (Rhodopsin)	Adrenoceptors	Bronchodilator	3	2015	recruiting	in trial
prochlorperazine	small molecule	Aminergic	antagonist		primary	DRD2	drd2_human	Class A (Rhodopsin)	Dopamine receptors	Anti-migraine	2	2016	recruiting	in trial
promethazine	small molecule	Aminergic	antagonist		primary	HRH1	hrh1_human	Class A (Rhodopsin)	Histamine receptors	Hypnotics and Sedatives; Anti-anxiety s; Anti-allergic ; Treat migraines and cluster headaches	3	2013	completed	in trial
prs-211375	small molecule	Lipid	agonist		primary	CNR2	cnr2_human	Class A (Rhodopsin)	Cannabinoid receptors	Analgesics	2	2007	discontinued	in trial
prx-00023	small molecule	Aminergic	agonist		primary	HTR1A	5ht1a_human	Class A (Rhodopsin)	5-Hydroxytryptamine receptors	Anti-depressant	3	2011	discontinued	in trial
prx-07034	small molecule	Aminergic	antagonist		primary	HTR6	5ht6r_human	Class A (Rhodopsin)	5-Hydroxytryptamine receptors	Anti-obesity ; nootropic	1	2007	completed	in trial
prx-08066	small molecule	Aminergic	antagonist		primary	HTR2B	5ht2b_human	Class A (Rhodopsin)	5-Hydroxytryptamine receptors	Antihypertensive	2	2008	completed	in trial
prx-3140	small molecule	Aminergic	agonist		primary	HTR4	5ht4r_human	Class A (Rhodopsin)	5-Hydroxytryptamine receptors	Alzheimer's disease	2	2013	completed	in trial
ps433540	small molecule	Peptide	antagonist		primary	AGTR1	agtr1_human	Class A (Rhodopsin)	Angiotensin receptors	Focal segmental glomerulosclerosis, Antihypertensive	2	2012	recruiting	in trial
ps433540	small molecule	Peptide	antagonist		primary	AGTR2	agtr2_human	Class A (Rhodopsin)	Angiotensin receptors	Focal segmental glomerulosclerosis, Antihypertensive	2	2012	recruiting	in trial
ps433540	small molecule	Peptide	antagonist		primary	EDNRA	ednra_human	Class A (Rhodopsin)	Endothelin receptors	Focal segmental glomerulosclerosis, Antihypertensive	2	2012	recruiting	in trial
psd-506	small molecule	Aminergic	antagonist		primary	CHRM2	acm2_human	Class A (Rhodopsin)	Acetylcholine receptors (muscarinic)	overactive bladder	2	2009	discontinued	in trial
psd-506	small molecule	Aminergic	antagonist		primary	CHRM3	acm3_human	Class A (Rhodopsin)	Acetylcholine receptors (muscarinic)	overactive bladder	2	2009	discontinued	in trial
psn602	small molecule	Aminergic	agonist		primary	HTR1A	5ht1a_human	Class A (Rhodopsin)	5-Hydroxytryptamine receptors	Anti-obesity	1	2009	discontinued	in trial
psn821	small molecule	Lipid	agonist		primary	GPR119	gp119_human	Class A (Rhodopsin)	GPR18, GPR55 and GPR119	Antidiabetic	2	2011	discontinued	in trial
PTH analog	small molecule	Peptide	agonist	768974	primary	PTH1R	pth1r_human	Class B1 (Secretin)	Parathyroid hormone receptors	Anti-osteoporotic	2	2011	discontinued	in trial
pti-202	unknown	Peptide	not available		primary	OPRD1	oprd_human	Class A (Rhodopsin)	Opioid receptors	Analgesics	1	2006	completed	in trial
pti-202	unknown	Peptide	not available		primary	OPRK1	oprk_human	Class A (Rhodopsin)	Opioid receptors	Analgesics	1	2006	completed	in trial
pti-202	unknown	Peptide	not available		primary	OPRM1	oprm_human	Class A (Rhodopsin)	Opioid receptors	Analgesics	1	2006	completed	in trial
PTR-36	small molecule	Lipid	antagonist		primary	GPR44	pd2r2_human	Class A (Rhodopsin)	Prostanoid receptors	Anti-Asthmatic	2	2017	ongoing	in trial
pw2101	small molecule	Aminergic	antagonist		primary	ADRB2	adrb2_human	Class A (Rhodopsin)	Adrenoceptors	Antihypertensive	1	2005	discontinued	in trial
pxt002331	small molecule	Amino acid	PAM		primary	GRM4	grm4_human	Class C (Glutamate)	Metabotropic glutamate receptors	Antiparkinson	1	2015	completed	in trial
q-122	small molecule	Protein	antagonist		primary	CXCR4	cxcr4_human	Class A (Rhodopsin)	Chemokine receptors	Anti-inflammatory ; hot flashes	1	2014	completed	in trial
ralinepag	small molecule	Lipid	agonist		primary	PTGIR	pi2r_human	Class A (Rhodopsin)	Prostanoid receptors	Antihypertensive	2	2014	recruiting	in trial
re-021	small molecule	Peptide	antagonist	sparsentan	primary	AGTR1	agtr1_human	Class A (Rhodopsin)	Angiotensin receptors	kidney disease; nephropathy	2	2012	completed	in trial
re-021	small molecule	Peptide	antagonist	sparsentan	primary	EDNRA	ednra_human	Class A (Rhodopsin)	Endothelin receptors	kidney disease; nephropathy	2	2012	completed	in trial
relugolix	small molecule	Peptide	antagonist		primary	GNRHR	gnrhr_human	Class A (Rhodopsin)	Gonadotrophin-releasing hormone receptors	endometriosis	3	2017	recruiting	in trial
remd-477	antibody	Peptide	antagonist		primary	GCGR	glr_human	Class B1 (Secretin)	Glucagon receptor family	Antidiabetic	2	2017	recruiting	in trial
[truncated: 281 more rows]
