# Supplementary material for: Pharmacogenomics of GPCR Drug Targets
Source: Cell. 2018 Jan 11;172(1-2):41–54.e19. doi: 10.1016/j.cell.2017.11.033 (PMC5766829; doi:10.1016/j.cell.2017.11.033)
Supplement: Table S2. Reported Receptor Variant-Drug Response Associations, Related to Figures 2 and 4 [file mmc2.xlsx]

## Sheet: Description
GPCR Pharmacogenomics, Supplementary Table 2:			Reported receptor variant-drug response associations
Tab 1: MissenseVariants			This dataset was derived from manual curation of the literature, searching for reported variant-drug response associations
	Column A:	Chemical Name	Name of chemical interacting with GPCR
	Column B:	Category	Defines the interaction between the drug and the polymorphism: 1. the chemical is a FDA approved drug and targets the GPCR 2. the chemical is associated with the GPCR polymorphism 3. the chemical is not a FDA-approved drug but another substance
	Column C:	Effect	Alterations in drug response of patients carrying a missense variant
	Column D:	Target	GPCR that is targeted by the drug
	Column E:	Variants	List of missense variants that result in altered drug response. Variants are referred to with Reference SNP ID (rs#) and amino acid substitutions following the recommendations for the description of protein sequence variants by the Human Genome Variation Society
	Column F:	Diseases	Name of the drug-disease indication
	Column G:	Allele Frequency	Allele Frequency as in the 1000 Genomes Project Phase 3
	Column H:	Homozygous/Heterozygous	Genotype frequency (count) of homozygous and heterozygous minor alleles as in the 1000 Genomes Project Phase 3 for FDA-approved drugs
	Column I:	Level of Evidence	Clinical Annotation Levels of Evidence as listed in PharmGKB (https://www.pharmgkb.org/page/clinAnnLevels) and otherwise manually inferred (marked red)
	Column J:	Comment	Additional information such as reported effect size of the missense variation upon drug treatment
Tab 2 : References			Reference table for reported variants
	Column A:	Variant	List of missense variants that result in altered drug response. Variants are referred to with Reference SNP ID (rs#) and amino acid substitutions following the recommendations for the description of protein sequence variants by the Human Genome Variation Society
	Column B:	Chemical Name	FDA approved drug name
	Column C::	Reference (Pubmed ID/Patent ID)	Reference that reports a link between altered drug response and a missense variant, given as Pubmed ID.
Tab 3 : DiseaseOntologies			EFO DiseaseOntologies as found in in opentargets.org (targetvalidation.org)
	Column A:	Disease	Name of the drug-disease indication
	Column B:	Category	Classification of different drugs into higher order categories (ontologies)

## Sheet: MissenseVariants
Chemical Name	Category	Effect	Target	Variants	Diseases	AlleleFrequency	Homozygous/Heterozygous	Level of Evidence	Comment
salbutamol	FDA appoved drug	Efficacy	ADRB2	rs1042713 (G16R)	Asthma	0.4756	582/1218	2A	OR, 1.64; 95% CI, 1.22-2.20; P = .001
salmeterol	FDA appoved drug	Efficacy	ADRB2	rs1042713 (G16R)	Asthma	0.4756	582/1218	2A	risk of oral corticosteroid use (odds ratio: 14.9; 95% CI: 1.59-140.1); emergency department visits in the past year (odds ratio: 11.9; 95% CI: 1.22-115.8)
naloxone	FDA appoved drug	Efficiancy	OPRM	rs1799971 (N40D)	Alcoholism	0.2234	179/761	2B
alfentanil	FDA appoved drug	Efficiancy	OPRM	rs1799971 (N40D)	Heroin Dependence;Opioid-Related Disorders;Pain	0.2234	179/761	2B
fentanyl	FDA appoved drug	Metabolism/PK	OPRM	rs1799971 (N40D)	Heroin Dependence;Opioid-Related Disorders;Pain	0.2234	179/761	2B
morphine	FDA appoved drug	Metabolism/PK;Dosage,Efficacy	OPRM	rs1799971 (N40D)	Heroin Dependence;Opioid-Related Disorders;Pain	0.2234	179/761	2B
naltrexone	FDA appoved drug	Metabolism/PK;Efficacy,Toxicity/ADR	OPRM	rs1799971 (N40D)	Heroin Dependence;Opioid-Related Disorders;Pain;Alcoholism	0.2234	179/761	2B
tramadol	FDA appoved drug	Metabolism/PK	OPRM	rs1799971 (N40D)	Heroin Dependence;Opioid-Related Disorders;Pain	0.2234	179/761	2B
propranolol	FDA appoved drug	Efficacy	ADRB2	rs1042713 (G16R)	Liver Cirrhosis	0.4756	582/1218	3
carvedilol	FDA appoved drug	Efficacy	ADRB2;ADRB1	rs1042714 (E27Q);rs1801253 (R389G)	Heart Failure	0.204273;0.2983	130/763;243/1008	3; 3
atenolol	FDA appoved drug	Toxicity/ADR;Efficacy	ADRB2;ADRB1	rs1042714 (E27Q);rs1801253 (R389G);rs1801252 (S49G)	Hypertension;Coronary Artery Disease;Heart Failure	0.204273;0.2983;0.1777	130/763;243/1008;87/716	3; 3; 3	4.0-fold, 95% CI:1.597-10.460
metoprolol	FDA appoved drug	Toxicity/ADR;Efficacy	ADRB2;ADRB1	rs1042714 (E27Q);rs1801253 (R389G);rs1801252 (S49G)	Hypertension;Coronary Artery Disease;Heart Failure	0.204273;0.2983;0.1777	130/763;243/1008;87/716	3; 3; 3	4.0-fold, 95% CI:1.597-10.460
risperidone	FDA appoved drug	Toxicity/ADR;Efficacy	ADRB2;DRD3;HRH3	rs1042713 (G16R);rs6280 (G9S);rs3787429 (R196H);rs3787430 (R190H)	Schizophrenia;Autistic Disorder	0.204273;0.4864;0.4904;0.1779	130/763;243/1008	3; 3; 3; 3
clozapine	FDA appoved drug	Efficacy	DRD3	rs6280 (G9S)	Schizophrenia	0.4864	705/1026	3
pramipexole	FDA appoved drug	Efficacy	DRD3	rs6280 (G9S)	Parkinson Disease	0.4864	705/1026	3
quetiapine	FDA appoved drug	Efficacy;Toxicity/ADR	DRD3	rs6280 (G9S)	Schizophrenia;Autism;Psychotic Disorders	0.4864	705/1026	3
levodopa	FDA appoved drug	Toxicity/ADR	DRD3	rs6280 (G9S)	Parkinson Disease	0.4864	705/1026	3
follitropin beta	FDA appoved drug	Efficacy	FSHR	rs6166 (N680S)	Infertility;Ovarian hyperstimulation syndrome	0.4073	406/1228	3
urofollitropin	FDA appoved drug	Efficacy	FSHR	rs6166 (N680S)	Infertility;Ovarian hyperstimulation syndrome	0.4073	406/1228	3
liraglutide	FDA appoved drug	Efficacy	GLP1R	rs10305420 (P7L);rs6923761 (G168S)	Obesity;Polycystic Ovary Syndrome	0.1861;0.1208	135/662;72/461	3; 3
methadone	FDA appoved drug	Toxicity/ADR	OPRM	rs1799971 (N40D)	Opioid-Related Disorders	0.2234	179/761	3
olanzapine	FDA appoved drug	Efficacy;Toxicity/ADR	5HT2A;5HT2C;DRD3;ADRB3	rs6314 (H452Y);rs6318 (S23C);rs6280 (G9S);rs4994 (W64R)	Schizophrenia;Weight gain	0.0747;0.166;0.4864;0.1150	17/340;59/295;705/1026;36/504	3; 3 ;3; 3
dobutamine	FDA appoved drug	Efficacy	ADRB1	rs1801253 (R389G)	Heart Failure;Cardiogenic shock	0.2983	243/1008	3
bisoprolol	FDA appoved drug	Efficacy	ADRB1	rs1801252 (S49G)	Coronary Artery Disease;Heart Failure	0.1777	87/716	3
hydrocodone	FDA appoved drug	Dosage;Toxicity	OPRM	rs1799971 (N40D)	Pain	0.2234	179/761	3
timolol	FDA appoved drug	Efficiancy	ADRB1	rs1801252 (S49G)	Glaucoma	0.1777	87/716	3
cinacalcet	FDA appoved drug	Efficacy	CASR	rs1801252 (S49G)	Kidney Disease	0.2065	197/640	3
hydromorphone	FDA appoved drug	Toxicity/ADR	OPRM	rs1799971 (N40D)	Pain	0.2234	179/761	3
follitropin	FDA appoved drug	Efficacy	FSHR	rs6165 (A307T)	Infertility;Ovarian hyperstimulation syndrome	0.4922	652/1161	3
betaxolol	FDA appoved drug	Efficiancy	ADRB1	rs1801253 (R389G)	Heart Failure;Cardiogenic shock	0.2983	243/1008	3
losartan	FDA appoved drug	Efficacy	AGTR1	rs12721226 (A163T)	Liver Cirrhosis	0.001	0/5	4
isoproterenol	FDA appoved drug	Other	ADRB2	rs1042713 (G16R)	Bradycardia	0.4756	582/1218	4
terbutaline	FDA appoved drug	Efficacy	ADRB2	rs1042714 (E27Q)	Asthma;Pain;Foetal Distress Syndrom	0.204273	130/763	4
carteolol	FDA appoved drug	Efficiancy	ADRB1	rs1801253 (R389G)	Heart Failure;Cardiogenic shock	0.2983	243/1008	4
loxapine	FDA appoved drug	Efficiancy,Toxicity/ADR	5HT1E	rs6303 (S262F)	Psychotic disorders	0.001	0/5	4
phenoxybenzamine	FDA appoved drug	Efficiancy,Toxicity/ADR	ADRA1A	rs2229125 (I200S)	Phaeochromocytoma	0.0214	04/99	4
prazosin	FDA appoved drug	Efficiancy	ADRA1A	rs2229125 (I200S)	Hypertension	0.0214	04/99	4
terazosin	FDA appoved drug	Efficiancy	ADRA1A	rs2229125 (I200S)	Benign Prostatic Hyperplasia (BPH)	0.0214	04/99	4
olmesartan	FDA appoved drug	Dosage, Toxicity/ADR	AGTR1	rs747780318 (C289W)	Hypertension	8.25e-06	0/0	4	G45R, F204S are also reported
valsartan	FDA appoved drug	Efficiancy,Toxicity/ADR	AGTR1	rs747780318 (C289W)	Hypertension	8.25e-06	0/0	4
levobunolol	FDA appoved drug	Efficiancy	ADRB2	rs1042714 (E27Q)	Hypertension;Glaucoma	0.204273	130/763	4
metipranolol	FDA appoved drug	Efficiancy	ADRB2	rs1042714 (E27Q)	Hypertension;Glaucoma	0.204273	130/763	4
nabilone	FDA appoved drug	Efficiancy	CNR1	rsxxx (F200L)	Antiemetics	NA	0/0	4
ranitidine	FDA appoved drug	Efficiancy,Toxicity/ADR	HRH2	rsxxx (K175N)	Antiulcer	NA	0/0	4
rizatriptan	FDA appoved drug	Efficiancy,Toxicity/ADR	HTR1B	rs770106646 (T221N)	Anti-migraine	8.252e-06	0/0	4
zolmitriptan	FDA appoved drug	Efficiancy,Toxicity/ADR	HTR1B	rs770106646 (T221N)	Anti-migraine	8.252e-06	0/0	4
octreotide	FDA appoved drug	Efficiancy	SST5	rs121917877 (R240W)	Acromegaly	0.0016	0/8	4
ethanol	Chemical	Other	OPRM	rs1799971 (N40D)	Alcoholism	0.2234		2B
heroin	Chemical	Metabolism/PK	OPRM	rs1799971 (N40D)	Heroin Dependence;Opioid-Related Disorders;Pain	0.2234		2B
nicotine	Chemical	Efficacy	OPRM	rs1799971 (N40D)	Tobacco Use Disorder	0.2234		3
opioids	Association effect	Metabolism/PK;Other	OPRM	rs1799971 (N40D)	Heroin Dependence;Opioid-Related Disorders;Substance Withdrawal Syndrome	0.2234		2B
escitalopram	Association effect	Efficacy	5HT2C	rs6318 (S23C)	Pain	0.166		3
verapamil	Association effect	Efficacy	ADRB1	rs1801252 (S49G)	Coronary Artery Disease;Heart Failure	0.1777		3
benazepril	Association effect	Efficacy	ADRB2	rs1042713 (G16R)	Hypertension	0.4756		3
methacholine	Association effect	Efficacy	ADRB2	rs1042713 (G16R)	Asthma	0.4756		3
tiotropium	Association effect	Efficacy	ADRB2	rs1042713 (G16R)	Asthma	0.4756		3
ephedrine	Association effect	Dosage	ADRB2	rs1042713 (G16R)	Hypertension	0.4756		3
phenylephrine	Association effect	Dosage	ADRB2	rs1042713 (G16R)	Hypertension	0.4756		3
enalapril	Association effect	Efficacy	ADRB2	rs1042714 (E27Q)	Hypertrophy	0.204273		3
digoxin	Association effect	Efficacy	ADRB2;ADRB1	rs1042713 (G16R);rs1801253 (R389G)	Heart Failure	0.4756;0.2983		3; 3
diuretics	Association effect	Efficacy	ADRB2;ADRB1	rs1042713 (G16R);rs1801253 (R389G)	Heart Failure	0.4756;0.2983		3; 3
spironolactone	Association effect	Efficacy	ADRB2;ADRB1	rs1042713 (G16R);rs1801253 (R389G)	Heart Failure	0.4756;0.2983		3; 3
paroxetine	Association effect	Efficacy	DRD3	rs6280 (G9S)	Depression	0.4864		3	affinity to dopamine might influence drug response
methylphenidate	Association effect	Efficacy	DRD3	rs6280 (G9S)	Autism	0.4864		3
methamphetamine	Association effect	Toxicity/ADR	DRD3	rs6280 (G9S)	HIV	0.4864		3
thyrotropin alfa	Association effect	Efficacy	FSHR	rs6166 (N680S)	Infertility;Ovarian hyperstimulation syndrome	0.4073		3
sumatriptan	Association effect	Other	OPRM	rs1799971 (N40D)	Substance Withdrawal Syndrome	0.2234		3
sitagliptin	Association effect	Efficacy	GLP1R	rs6923761 (G168S)	Diabetes Mellitus	0.1208		3
vildagliptin	Association effect	Efficacy	GLP1R	rs6923761 (G168S)	Diabetes Mellitus	0.1208		3
ganirelix	Association effect	Efficiancy	LHCGR	rs2293275 (N312S)	Infertility;Ovarian hyperstimulation syndrome	0.409		3
telmisartan	Association effect	Efficiancy	ORM1	rsxxx (A113G)	Hypertension	5.781e-05		3
irbesartan	Association effect	Efficiancy	ADA1A	rs1048101 (C347R)	Hypertension	0.352		3
muraglitazar	Association effect	Toxicity/ADR	ADRB1	rs1801253 (R389G)	0.4756;0.2983	0.2983		4
phentolamine	Association effect	Efficiancy	ADRA1A	rs2229125 (I200S)	Hypertensive crisis	0.0214		4
oxymetazoline	Association effect	Efficiancy	HTR1B, 5HT1D	rs770106646 (T221N);rsxxx (V53L); rs146071014 (A366G)	Nasal Stuffiness	0.000008252;0;0.000008252		4
ziprasidone	Association effect	Efficiancy,Toxicity/ADR	HTR2B	rs77982984 (R388W)	Shizophrenic disorders	0.001352		4
brimonidine	Association effect	Efficiancy	ADRB2	rs1042714 (E27Q)	Glaucoma	0.204273		4

## Sheet: References
Variant	Chemical Name	Reference (Pubmed ID/Patent ID)
rs1799971 (N88D); rs1799971 (N133D); rs1799971 (N40D); rs1799971 (N102D)	alfentanil	16906017;19605407
rs6314 (H452Y); rs6314 (H368Y)	antidepressants	11311507
rs1801252 (S49G)	atenolol	22192668
rs1801253 (G389R)	atenolol	22192668
rs1042714 (E27Q)	atenolol	16027735
rs1042713 (G16R)	benazepril	15554460
rs1801253	betaxolol	16325708
rs1801252 (S49G)	bisoprolol	20300048
rs1042714	brimonidine	US 20110251195 A1
rs1801253 (G389R)	bucindolol	23071495
rs1801253	carteolol	US20040033524
rs1801253 (G389R)	carvedilol	22617224
rs1042714 (E27Q)	carvedilol	20352314
rs1042714	carvedilol	128356121712335
rs1801253 (G389R)	catecholamines	17541557
rs1042636	cinacalcet	11863123
rs6280 (G9S)	clozapine	21332319 ;17848919
rs1801253 (G389R)	digoxin	22543981
rs1042713 (G16R)	digoxin	22543981
rs1801253 (G389R)	diuretics	22543981
rs1042713 (G16R)	diuretics	22543981
rs1801253 (G389R)	dobutamine	15564877
rs1042714 (E27Q)	enalapril	17178264
rs1042713 (G16R)	ephedrine	20682155;26771271
rs6318 (S23C)	escitalopram	21614492
rs1799971 (N88D); rs1799971 (N133D); rs1799971 (N40D); rs1799971 (N102D)	ethanol	21900886
rs1799971 (N88D); rs1799971 (N133D); rs1799971 (N40D); rs1799971 (N102D)	fentanyl	21150856
rs2293275 (N312S)	follitropin alfa	26769719
rs6166 (S680N); rs6166 (S654N)	follitropin beta	21121812
rs2293275 (N312S)	ganirelix	26769719
rs1799971 (N88D); rs1799971 (N133D); rs1799971 (N40D); rs1799971 (N102D)	hydrocodone	23703421
rs1799971 (N88D); rs1799971 (N133D); rs1799971 (N40D); rs1799971 (N102D)	hydromorphone	25576257
rs1048101 (C347R)	irbesartan	16153395
rs1042713 (G16R)	isoproterenol	11586955
rs1042714 (Gln27Glu)	levobunolol	US 20090298839 A1
rs6280 (G9S)	levodopa	27779245
rs6923761 (G168R)	liraglutide	25991051
rs6923761 (G168S	liraglutide	25991051
rs10305420 (P7L)	liraglutide	25991051
rs12721226 (A163T); rs12721226 (A198T); rs12721226 (A192T)	losartan	20436376
rs6303 (S262F)	loxapine	US 7348140 B1
rs1042713 (G16R)	methacholine	23384627
rs1799971 (N88D); rs1799971 (N133D); rs1799971 (N40D); rs1799971 (N102D)	methadone	26792136
rs6280 (G9S)	methamphetamine	21491142
rs6280 (G9S)	methylphenidate	23856854
rs1042714 (Gln27Glu)	metipranolol	US 20090298839 A1
rs1801252 (S49G)	metoprolol	22192668
rs1801253 (G389R	metoprolol	22192668
rs1042714 (E27Q)	metoprolol	16027735
rs1799971 (N88D); rs1799971 (N133D); rs1799971 (N40D); rs1799971 (N102D)	morphine	25266679
rs1801253 (G389R)	muraglitazar	18794727
rsxxx (F200L)	nabilone	US 7348140 B1
rs1799971 (N88D); rs1799971 (N133D); rs1799971 (N40D); rs1799971 (N102D)	naloxone	21946895;25760804
rs1799971 (N88D); rs1799971 (N133D); rs1799971 (N40D); rs1799971 (N102D)	naltrexone	25760804
rs1799971 (N88D); rs1799971 (N133D); rs1799971 (N40D); rs1799971 (N102D)	nicotine	17224915
rs121917877 (R240W)	octreotide	11502816
rs4994 (W64R)	olanzapine	19193342
rs6280 (G9S)	olanzapine	18320559
rs6318 (S23C)	olanzapine	19193342
rs6314 (H368Y)	olanzapine	25563748
rs6314 (H452Y)	olanzapine	25563748
rs747780318 (C289W)	olmesartan	US 7348140 B1
rsxxx (A216G);rsxxx (L226P)	olopatadine	US 7348140 B1
rs1799971 (N88D); rs1799971 (N133D); rs1799971 (N40D); rs1799971 (N102D)	opioids	18403122
rs770106646 (T221N);rsxxx (V53L); rs146071014 (A366G)	oxymetazoline	US 7348140 B1
rs6280 (G9S)	paroxetine	22926616
rs1042713 (G16R)	phenylephrine	26771271;25730298
rs6280 (G9S)	pramipexole	19396436
rsxxx (V50L)	promethazine	US 7348140 B1
rs1042713 (G16R)	propranolol	26109805
rs6280 (G9S)	quetiapine	2502598917848910
rsxxx (K175N)	ranitidine	US 7348140 B1
rs3787429 (R196H	risperidone	21652606
rs6280 (G9S)	risperidone	19997080
rs1042713 (G16R)	risperidone	22212732
rs770106646 (T221N)	rizatriptan	US 7348140 B1
rs1042713 (G16R)	salbutamol	19800676
rs1042713 (G16R)	salmeterol	23126384;24279851
rs6923761 (G168S); rs6923761 (G168R)	sitagliptin	27160388
rs1801253 (G389R)	spironolactone	22543981
rs1042713 (G16R)	spironolactone	22543981
rs1799971 (N88D); rs1799971 (N133D); rs1799971 (N40D); rs1799971 (N102D)	sumatriptan	25096645
rsxxx (A113G)	telmisartan	23940561
rsxxx (G43C);rs2229125 (I200S)	terazosin	US 7348140 B1
rs1042714 (E27Q)	terbutaline	12563174
rs6166 (S680N); rs6166 (S654N)	thyrotropin alfa	21121812
rs1801252 (S49G)	timolol	16315032
rs1042713 (G16R)	tiotropium	19183167
rs1799971 (N88D); rs1799971 (N133D); rs1799971 (N40D); rs1799971 (N102D)	tramadol	21837673
rs6166 (S680N); rs6166 (S654N)	urofollitropin	21121812
rs747780318 (C289W)	valsartan	US 7348140 B1
rs1801252 (S49G)	verapamil	22192668
rs6923761 (G168S); rs6923761 (G168R)	vildagliptin	27160388
rs77982984 (R388W)	ziprasidone	US 7348140 B1
rs770106646 (T221N)	zolmitriptan	US 7348140 B1
rs6165 (A307T)	follitropin	21792664
rs2229125 (I200S)	phentolamine	15900517
rs2229125 (I200S)	phenoxybenzamine	US 7348140 B1
rs2229125 (I200S)	prazosin	US 7348140 B1

## Sheet: DiseaseOntologies
Disease	Category
Asthma	respiratory system disease
Foetal Distress Syndrome	reproductive system disease
Polycystic Ovary Syndrome	reproductive system disease
Infertility	reproductive system disease
Ovarian hyperstimulation syndrome	reproductive system disease
Hypertrophy	abnormality
Pain	symptom
Weight gain	symptom
Hyperlipidemias	abnormality
Glaucoma	disease of organs
Anaesthesia	other
Schizophrenia	nervous system disease
Autistic Disorder	nervous system disease
Alcoholism	nervous system disease
Heroin Dependence	nervous system disease
Opioid-Related Disorders	nervous system disease
Substance Withdrawal Syndrome	nervous system disease
Tobacco Use Disorder	nervous system disease
Depression	nervous system disease
Parkinson Disease	nervous system disease
Autism	nervous system disease
Psychotic Disorders	nervous system disease
Diabetes Mellitus	metabolic disease
Obesity	metabolic disease
Kidney Disease	disease of organs
HIV	infectious disease
Liver Cirrhosis	disease of organs
Hypertension	cardiovascular disease
Heart Failure	cardiovascular disease
Coronary Artery Disease	cardiovascular disease
Bradycardia	cardiovascular disease
Coronary Artery Disease	cardiovascular disease
Cardiogenic shock	cardiovascular disease
Edema	cardiovascular disease
