# Supplementary material for: Pharmacogenomics of GPCR Drug Targets
Source: Cell. 2018 Jan 11;172(1-2):41–54.e19. doi: 10.1016/j.cell.2017.11.033 (PMC5766829; doi:10.1016/j.cell.2017.11.033)
Supplement: Table S3. GPCR Drug Targets Variant Summary and Z Scores, Related to Figures 3, S1, and S2 [file mmc3.xlsx]

## Sheet: Description
GPCR Pharmacogenomics, Supplementary Table 3:			GPCR drug targets
Tab 1: GPCR drug targets (n = 108)			Table of all GPCR drug targets
	Column A:	EntryName	GPCR UniProt entry name
	Column B:	Family	GPCR Family name as listed in IUPHAR/BPS Guide to Pharmacology
	Column C:	Class	GPCR Class as in GPCRdb
	Column D:	Target category	primary or secondary drug target for any targeting drug
	Column E:	seqLen	Protein sequence length of GPCR
	Column F:	MV_positions	number of distinct positions of the GPCR that have an observed missense variant
	Column G:	MV_density	number of distinct positions of the GPCR that have an an observed missense variant devided by receptor sequence length
	Column H:	LoF_positions	number of distinct positions of the GPCR that have an observed loss of function mutation
	Column I:	LoF min pop freq	highest allele count of a loss of function mutation within a receptor (conservative estimate), then calculated number of individuals from homo/ and heterozygous counts scaled to 60,706 individuals (population frequency)
	Column J:	deletions	number of observed deletions
	Column K:	duplications	number of observed duplications
	Column L:	MV positions count (z-score)	caluclated z-scores (zscore=(x-μ)/σ where: x is the raw value for the category considered μ is the mean of the 108 GPCR drug targets in a given category σ is the standard deviation of the 108 GPCR drug targets in a given category
	Column M:	MV density (z-score)
	Column N:	LoF positions count (z-score)
	Column O:	minimum pop frequency (z-score)
	Column P:	number of observed deletions (z-score)
	Column Q:	number of observed douplications (z-score)
	Column R:	mean zscores	mean z-score of all 6 z-scores
Note:	no natural variation data available for the putative gonadotropin-releasing hormone II receptor (GNRHR2)!
Tab 2: GPCR trial targets (n=66)			Table of all targets with an agent in clinical Trials
	Column A:	EntryName	GPCR UniProt entry name
	Column B:	Family	GPCR Family name as listed in IUPHAR/BPS Guide to Pharmacology
	Column C:	Class	GPCR Class as in GPCRdb
	Column D:	Target category	primary or secondary drug target for any targeting drug
	Column E:	seqLen	Protein sequence length of GPCR
	Column F:	MV_positions	number of distinct positions of the GPCR that have an observed missense variant
	Column G:	MV_density	number of distinct positions of the GPCR that have an an observed missense variant devided by receptor sequence length
	Column H:	LoF_positions	number of distinct positions of the GPCR that have an observed loss of function mutation
	Column I:	LoF min pop freq	highest allele count of a loss of function mutation within a receptor (conservative estimate), then calculated number of individuals from homo/ and heterozygous counts scaled to 60,706 individuals (population frequency)
	Column J:	deletions	number of observed deletions
	Column K:	duplications	number of observed duplications
	Column L:	MV positions count (z-score)	caluclated z-scores (zscore=(x-μ)/σ where: x is the raw value for the category considered μ is the mean of the 60 GPCR drug targets in a given category σ is the standard deviation of the 60 GPCR drug targets in a given category
	Column M:	MV density (z-score)
	Column N:	LoF positions count (z-score)
	Column O:	minimum pop frequency (z-score)
	Column P:	number of observed deletions (z-score)
	Column Q:	number of observed douplications (z-score)
	Column R:	mean zscores	mean z-score of all 6 z-scores

## Sheet: GPCR drug targets (n=108)
EntryName	Family	Class	seqLen	MV_positions	MV_density	LoF_positions	Lof min pop freq	deletions	duplications	MV positions count (z-score)	MV density (z-score)	LoF positions count (z-score)	minimum pop frequency (z-score)	number of observed deletions (z-score)	number of observed duplications (z-score)	mean zscores
oprm_human	Opioid receptors	Class A (Rhodopsin)	400	147	0.37	27	9.93088	2	3	0.988363	1.83787	2.74434	9.19653	0.0726752	0.146579	2.62012
fshr_human	Glycoprotein hormone receptors	Class A (Rhodopsin)	695	224	0.32	24	0.00329164	37	7	3.052	1.07388	2.27832	-0.186185	7.70358	1.179	2.54835
calcr_human	Calcitonin receptors	Class B1 (Secretin)	508	146	0.29	20	3.88413	14	0	0.961563	0.615481	1.65696	3.48166	2.68898	-0.627739	1.5299
pth2r_human	Parathyroid hormone receptors	Class B1 (Secretin)	550	182	0.33	30	2.4819	0	0	1.92638	1.22668	3.21036	2.15638	NA	NA	1.47422
lshr_human	Glycoprotein hormone receptors	Class A (Rhodopsin)	699	181	0.26	19	0.0279789	12	8	1.89958	0.157083	1.50162	-0.162852	2.25293	1.43711	1.21272
drd5_human	Dopamine receptors	Class A (Rhodopsin)	477	183	0.38	26	0.347268	0	0	1.95318	1.99067	2.589	0.138913	NA	NA	1.14669
aa2ar_human	Adenosine receptors	Class A (Rhodopsin)	412	113	0.27	8	0.00329164	0	26	0.0771454	0.309882	-0.20712	-0.186185	-0.363376	6.08301	0.983806
tshr_human	Glycoprotein hormone receptors	Class A (Rhodopsin)	764	219	0.29	24	0.0197498	0	4	2.918	0.615481	2.27832	-0.17063	-0.363376	0.404684	0.97881
sctr_human	Glucagon receptor family	Class B1 (Secretin)	440	142	0.32	21	0.0279789	0	6	0.854361	1.07388	1.8123	-0.162852	-0.363376	0.920896	0.721006
gasr_human	Cholecystokinin receptors	Class A (Rhodopsin)	447	161	0.36	20	0.0164582	1	1	1.36357	1.68507	1.65696	-0.173741	-0.14535	-0.369633	0.70118
5ht2b_human	5-Hydroxytryptamine receptors	Class A (Rhodopsin)	481	144	0.3	24	0.233706	1	3	0.907962	0.76828	2.27832	0.0315838	-0.14535	0.146579	0.69825
ada1a_human	Adrenoceptors	Class A (Rhodopsin)	466	154	0.33	20	0.0526662	0	0	1.17597	1.22668	1.65696	-0.13952	NA	NA	0.685379
glp2r_human	Glucagon receptor family	Class B1 (Secretin)	553	134	0.24	18	0.0082291	5	7	0.639956	-0.148515	1.34628	-0.181518	0.726752	1.179	0.625284
mtr1a_human	Melatonin	Class A (Rhodopsin)	350	112	0.32	8	0.0411455	2	12	0.0503449	1.07388	-0.20712	-0.150408	0.0726752	2.46953	0.583409
v1br_human	Vasopressin and oxytocin receptors	Class A (Rhodopsin)	424	152	0.36	18	0.0164582	1	0	1.12237	1.68507	1.34628	-0.173741	-0.14535	-0.627739	0.566182
acm5_human	Acetylcholine receptors (muscarinic)	Class A (Rhodopsin)	532	133	0.25	11	0.00658328	1	12	0.613156	0.00428409	0.2589	-0.183074	-0.14535	2.46953	0.534517
ssr5_human	Somatostatin receptors	Class A (Rhodopsin)	364	149	0.41	7	0.0082291	0	0	1.04196	2.44907	-0.36246	-0.181518	NA	NA	0.522801
casr_human	Calcium-sensing receptors	Class C (Glutamate)	1078	230	0.21	11	0.00329164	1	4	3.21281	-0.606913	0.2589	-0.186185	-0.14535	0.404684	0.521237
ghrhr_human	Glucagon receptor family	Class B1 (Secretin)	423	128	0.3	21	0.0987492	2	1	0.479153	0.76828	1.8123	-0.0959663	0.0726752	-0.369633	0.476921
aa2br_human	Adenosine receptors	Class A (Rhodopsin)	332	101	0.3	9	0.0131666	0	13	-0.244461	0.76828	-0.05178	-0.176852	-0.363376	2.72764	0.474911
ccr5_human	Chemokine receptors	Class A (Rhodopsin)	352	120	0.34	15	0.162936	0	0	0.264749	1.37948	0.88026	-0.0353022	NA	NA	0.447904
bkrb1_human	Bradykinin receptors	Class A (Rhodopsin)	353	114	0.32	14	0.56287	0	0	0.103946	1.07388	0.72492	0.342682	NA	NA	0.410936
ada2b_human	Adrenoceptors	Class A (Rhodopsin)	447	123	0.28	17	0.0197498	2	2	0.345151	0.462682	1.19094	-0.17063	0.0726752	-0.111527	0.329945
cckar_human	Cholecystokinin receptors	Class A (Rhodopsin)	428	146	0.34	9	0.0510204	0	2	0.961563	1.37948	-0.05178	-0.141075	-0.363376	-0.111527	0.310896
ox1r_human	Orexin receptors	Class A (Rhodopsin)	425	122	0.29	11	0.0148124	2	4	0.31835	0.615481	0.2589	-0.175296	0.0726752	0.404684	0.280817
v1ar_human	Vasopressin and oxytocin receptors	Class A (Rhodopsin)	418	118	0.28	15	0.118499	3	1	0.211148	0.462682	0.88026	-0.0773004	0.290701	-0.369633	0.265609
grm5_human	Metabotropic glutamate receptors	Class C (Glutamate)	1212	211	0.17	10	0.00329164	0	0	2.7036	-1.21811	0.10356	-0.186185	NA	NA	0.26539
ssr3_human	Somatostatin receptors	Class A (Rhodopsin)	418	140	0.33	8	0.00329164	1	2	0.80076	1.22668	-0.20712	-0.186185	-0.14535	-0.111527	0.261122
aa3r_human	Adenosine receptors	Class A (Rhodopsin)	318	99	0.31	18	0.064187	1	1	-0.298062	0.921079	1.34628	-0.128632	-0.14535	-0.369633	0.253084
ssr4_human	Somatostatin receptors	Class A (Rhodopsin)	388	130	0.34	13	0.0115207	0	0	0.532754	1.37948	0.56958	-0.178407	-0.363376	-0.627739	0.250369
gpr35_human	Class A orphans	Class A (Rhodopsin)	309	110	0.36	7	0.167874	0	0	-0.00325614	1.68507	-0.36246	-0.0306357	NA	NA	0.247872
taar1_human	Trace amine receptors	Class A (Rhodopsin)	339	108	0.32	13	0.036208	0	3	-0.0568572	1.07388	0.56958	-0.155075	-0.363376	0.146579	0.234335
p2ry2_human	P2Y receptors	Class A (Rhodopsin)	377	135	0.36	8	0.0312706	0	0	0.666757	1.68507	-0.20712	-0.159741	-0.363376	-0.627739	0.197478
pth1r_human	Parathyroid hormone receptors	Class B1 (Secretin)	593	160	0.27	6	0.00329164	1	3	1.33677	0.309882	-0.5178	-0.186185	-0.14535	0.146579	0.188895
nk1r_human	Tachykinin receptors	Class A (Rhodopsin)	407	112	0.28	11	0.0082291	0	5	0.0503449	0.462682	0.2589	-0.181518	-0.363376	0.66279	0.179928
5ht6r_human	5-Hydroxytryptamine receptors	Class A (Rhodopsin)	440	143	0.33	9	0.00658328	0	0	0.881161	1.22668	-0.05178	-0.183074	-0.363376	-0.627739	0.178588
ada1d_human	Adrenoceptors	Class A (Rhodopsin)	572	140	0.24	11	0.00329164	0	0	0.80076	-0.148515	0.2589	-0.186185	NA	NA	0.152406
pe2r3_human	Prostanoid receptors	Class A (Rhodopsin)	390	89	0.23	14	1.04345	0	0	-0.566067	-0.301314	0.72492	0.796885	NA	NA	0.150165
cltr2_human	Leukotriene receptors	Class A (Rhodopsin)	346	100	0.29	8	0.00987492	8	0	-0.271261	0.615481	-0.20712	-0.179963	1.38083	-0.627739	0.150011
oxyr_human	Vasopressin and oxytocin receptors	Class A (Rhodopsin)	389	112	0.29	9	0.0082291	2	3	0.0503449	0.615481	-0.05178	-0.181518	0.0726752	0.146579	0.140255
ntr2_human	Neurotensin receptors	Class A (Rhodopsin)	410	110	0.27	12	0.0213957	0	4	-0.00325614	0.309882	0.41424	-0.169074	-0.363376	0.404684	0.130595
smo_human	Frizzled	Class F (Frizzled)	787	171	0.22	10	0.00164582	1	1	1.63158	-0.454113	0.10356	-0.18774	-0.14535	-0.369633	0.127947
gnrhr_human	Gonadotrophin-releasing hormone receptors	Class A (Rhodopsin)	328	87	0.27	7	0.00493746	3	6	-0.619668	0.309882	-0.36246	-0.184629	0.290701	0.920896	0.0907147
5ht7r_human	5-Hydroxytryptamine receptors	Class A (Rhodopsin)	479	121	0.25	6	0.00164582	0	6	0.29155	0.00428409	-0.5178	-0.18774	-0.363376	0.920896	0.0561999
5ht4r_human	5-Hydroxytryptamine receptors	Class A (Rhodopsin)	388	96	0.25	12	0.0724161	5	0	-0.378464	0.00428409	0.41424	-0.120854	0.726752	-0.627739	0.0352484
drd4_human	Dopamine receptors	Class A (Rhodopsin)	467	99	0.21	11	0.325872	2	4	-0.298062	-0.606913	0.2589	0.118691	0.0726752	0.404684	0.0261929
bkrb2_human	Bradykinin receptors	Class A (Rhodopsin)	391	117	0.3	4	0.0148124	0	0	0.184348	0.76828	-0.82848	-0.175296	NA	NA	0.0231599
agtr1_human	Angiotensin receptors	Class A (Rhodopsin)	359	98	0.27	10	0.00493746	0	0	-0.324862	0.309882	0.10356	-0.184629	NA	NA	0.0155862
mtr1b_human	Melatonin	Class A (Rhodopsin)	362	113	0.31	7	0.0230415	1	0	0.0771454	0.921079	-0.36246	-0.167519	-0.14535	-0.627739	-0.0190473
5ht1a_human	5-Hydroxytryptamine receptors	Class A (Rhodopsin)	422	114	0.27	0	NA	0	1	0.103946	0.309882	NA	0	-0.363376	-0.369633	-0.0531968
ednrb_human	Endothelin receptors	Class A (Rhodopsin)	442	99	0.22	14	0.0394997	3	0	-0.298062	-0.454113	0.72492	-0.151964	0.290701	-0.627739	-0.0541322
acthr_human	Melanocortin receptors	Class A (Rhodopsin)	297	88	0.3	4	0.00658328	0	5	-0.592868	0.76828	-0.82848	-0.183074	-0.363376	0.66279	-0.0578451
hrh1_human	Histamine receptors	Class A (Rhodopsin)	487	128	0.26	6	0.00164582	0	2	0.479153	0.157083	-0.5178	-0.18774	-0.363376	-0.111527	-0.0591369
pi2r_human	Prostanoid receptors	Class A (Rhodopsin)	386	110	0.28	10	0.0082291	0	0	-0.00325614	0.462682	0.10356	-0.181518	-0.363376	-0.627739	-0.0699834
cnr2_human	Cannabinoid receptors	Class A (Rhodopsin)	360	98	0.27	10	0.0427913	2	0	-0.324862	0.309882	0.10356	-0.148853	0.0726752	-0.627739	-0.0706154
oprk_human	Opioid receptors	Class A (Rhodopsin)	380	114	0.3	6	0.0608953	0	0	0.103946	0.76828	-0.5178	-0.131743	-0.363376	-0.627739	-0.0959657
par1_human	Proteinase-activated receptors	Class A (Rhodopsin)	425	102	0.24	4	0.0115207	1	5	-0.21766	-0.148515	-0.82848	-0.178407	-0.14535	0.66279	-0.110949
glp1r_human	Glucagon receptor family	Class B1 (Secretin)	463	113	0.24	10	0.00493746	0	1	0.0771454	-0.148515	0.10356	-0.184629	-0.363376	-0.369633	-0.11598
hcar3_human	Hydroxycarboxylic acid receptors	Class A (Rhodopsin)	387	76	0.2	14	0.128374	0	0	-0.914474	-0.759712	0.72492	-0.0679675	NA	NA	-0.136815
5ht5a_human	5-Hydroxytryptamine receptors	Class A (Rhodopsin)	357	92	0.26	10	0.0082291	1	0	-0.485666	0.157083	0.10356	-0.181518	-0.14535	-0.627739	-0.16498
5ht1d_human	5-Hydroxytryptamine receptors	Class A (Rhodopsin)	377	112	0.3	4	0.00493746	0	0	0.0503449	0.76828	-0.82848	-0.184629	-0.363376	-0.627739	-0.166006
drd3_human	Dopamine receptors	Class A (Rhodopsin)	400	93	0.23	8	0.00493746	2	2	-0.458865	-0.301314	-0.20712	-0.184629	0.0726752	-0.111527	-0.166869
crfr1_human	Corticotropin-releasing factor receptors	Class B1 (Secretin)	444	91	0.2	11	0.00987492	0	0	-0.512466	-0.759712	0.2589	-0.179963	NA	NA	-0.167234
ssr1_human	Somatostatin receptors	Class A (Rhodopsin)	391	105	0.27	5	0.00164582	1	1	-0.137259	0.309882	-0.67314	-0.18774	-0.14535	-0.369633	-0.168976
s1pr5_human	Lysophospholipid (S1P) receptors	Class A (Rhodopsin)	398	101	0.25	3	0.192561	0	0	-0.244461	0.00428409	-0.98382	-0.00730339	NA	NA	-0.171906
p2y12_human	P2Y receptors	Class A (Rhodopsin)	342	81	0.24	8	0.00329164	0	4	-0.780471	-0.148515	-0.20712	-0.186185	-0.363376	0.404684	-0.181918
trfr_human	Thyrotropin-releasing hormone receptors	Class A (Rhodopsin)	398	89	0.22	10	0.0246873	0	3	-0.566067	-0.454113	0.10356	-0.165963	-0.363376	0.146579	-0.184788
pf2r_human	Prostanoid receptors	Class A (Rhodopsin)	359	88	0.25	9	0.0115207	1	1	-0.592868	0.00428409	-0.05178	-0.178407	-0.14535	-0.369633	-0.190638
ox2r_human	Orexin receptors	Class A (Rhodopsin)	444	114	0.26	5	0.00493746	1	0	0.103946	0.157083	-0.67314	-0.184629	-0.14535	-0.627739	-0.19671
pe2r2_human	Prostanoid receptors	Class A (Rhodopsin)	358	92	0.26	8	0.0131666	0	1	-0.485666	0.157083	-0.20712	-0.176852	-0.363376	-0.369633	-0.209258
ssr2_human	Somatostatin receptors	Class A (Rhodopsin)	369	89	0.24	5	0.00329164	0	0	-0.566067	-0.148515	-0.67314	-0.186185	NA	NA	-0.230738
5ht1e_human	5-Hydroxytryptamine receptors	Class A (Rhodopsin)	365	80	0.22	9	0.00987492	0	3	-0.807272	-0.454113	-0.05178	-0.179963	-0.363376	0.146579	-0.253348
gabr2_human	GABA<sub>B</sub> receptors	Class C (Glutamate)	941	133	0.14	6	0.00164582	2	2	0.613156	-1.67651	-0.5178	-0.18774	0.0726752	-0.111527	-0.269726
cltr1_human	Leukotriene receptors	Class A (Rhodopsin)	337	77	0.23	6	0.00329164	0	0	-0.887674	-0.301314	-0.5178	-0.186185	NA	NA	-0.283916
5ht2a_human	5-Hydroxytryptamine receptors	Class A (Rhodopsin)	471	100	0.21	3	0.00329164	4	1	-0.271261	-0.606913	-0.98382	-0.186185	0.508727	-0.369633	-0.286602
ptafr_human	Platelet-activating factor receptors	Class A (Rhodopsin)	342	87	0.25	6	0.003292	0	1	-0.615699	0.00426421	-0.514701	-0.185274	-0.360863	-0.367067	-0.308462
hrh3_human	Histamine receptors	Class A (Rhodopsin)	445	97	0.22	2	0.00329164	0	4	-0.351663	-0.454113	-1.13916	-0.186185	-0.363376	0.404684	-0.316723
gabr1_human	GABA<sub>B</sub> receptors	Class C (Glutamate)	961	138	0.14	8	0.00329164	1	0	0.747159	-1.67651	-0.20712	-0.186185	-0.14535	-0.627739	-0.317711
5ht1f_human	5-Hydroxytryptamine receptors	Class A (Rhodopsin)	366	79	0.22	11	0.00164582	0	0	-0.834072	-0.454113	0.2589	-0.18774	-0.363376	-0.627739	-0.336459
ffar1_human	Free fatty acid receptors	Class A (Rhodopsin)	300	67	0.22	9	0.0115207	1	1	-1.15568	-0.454113	-0.05178	-0.178407	-0.14535	-0.369633	-0.360839
acm3_human	Acetylcholine receptors (muscarinic)	Class A (Rhodopsin)	590	128	0.22	1	0.00164582	0	0	0.479153	-0.454113	-1.2945	-0.18774	-0.363376	-0.627739	-0.376488
adrb2_human	Adrenoceptors	Class A (Rhodopsin)	413	99	0.24	4	0.00164582	0	0	-0.298062	-0.148515	-0.82848	-0.18774	-0.363376	-0.627739	-0.377421
oprd_human	Opioid receptors	Class A (Rhodopsin)	372	89	0.24	5	0.00987492	0	0	-0.566067	-0.148515	-0.67314	-0.179963	-0.363376	-0.627739	-0.394827
5ht2c_human	5-Hydroxytryptamine receptors	Class A (Rhodopsin)	458	74	0.16	7	0.00493746	0	0	-0.968075	-1.37091	-0.36246	-0.184629	NA	NA	-0.449418
v2r_human	Vasopressin and oxytocin receptors	Class A (Rhodopsin)	371	73	0.2	3	0.00493746	0	0	-0.994876	-0.759712	-0.98382	-0.184629	NA	NA	-0.455578
cnr1_human	Cannabinoid receptors	Class A (Rhodopsin)	472	91	0.19	4	0.00493746	1	1	-0.512466	-0.912511	-0.82848	-0.184629	-0.14535	-0.369633	-0.460584
acm1_human	Acetylcholine receptors (muscarinic)	Class A (Rhodopsin)	460	79	0.17	0	NA	0	1	-0.834072	-1.21811	NA	0	-0.363376	-0.369633	-0.464198
adrb1_human	Adrenoceptors	Class A (Rhodopsin)	477	96	0.2	5	0.00164582	0	0	-0.378464	-0.759712	-0.67314	-0.18774	-0.363376	-0.627739	-0.466797
pe2r4_human	Prostanoid receptors	Class A (Rhodopsin)	488	103	0.21	1	0.00164582	0	1	-0.19086	-0.606913	-1.2945	-0.18774	-0.363376	-0.369633	-0.470606
acm2_human	Acetylcholine receptors (muscarinic)	Class A (Rhodopsin)	466	83	0.18	4	0.00164582	2	1	-0.72687	-1.06531	-0.82848	-0.18774	0.0726752	-0.369633	-0.485995
drd2_human	Dopamine receptors	Class A (Rhodopsin)	443	88	0.2	4	0.00658328	1	0	-0.592868	-0.759712	-0.82848	-0.183074	-0.14535	-0.627739	-0.491261
ta2r_human	Prostanoid receptors	Class A (Rhodopsin)	343	78	0.23	4	0.00493746	0	0	-0.860873	-0.301314	-0.82848	-0.184629	-0.363376	-0.627739	-0.496141
hcar2_human	Hydroxycarboxylic acid receptors	Class A (Rhodopsin)	363	63	0.17	6	0.0082291	0	0	-1.26288	-1.21811	-0.5178	-0.181518	NA	NA	-0.498427
acm4_human	Acetylcholine receptors (muscarinic)	Class A (Rhodopsin)	479	94	0.2	2	0.00987492	0	1	-0.432065	-0.759712	-1.13916	-0.179963	-0.363376	-0.369633	-0.509012
aa1r_human	Adenosine receptors	Class A (Rhodopsin)	326	69	0.21	7	0.00164582	0	0	-1.10208	-0.606913	-0.36246	-0.18774	-0.363376	-0.627739	-0.510153
5ht1b_human	5-Hydroxytryptamine receptors	Class A (Rhodopsin)	390	89	0.23	1	0.00164582	0	0	-0.566067	-0.301314	-1.2945	-0.18774	-0.363376	-0.627739	-0.525225
hrh2_human	Histamine receptors	Class A (Rhodopsin)	359	63	0.18	3	0.00658328	0	0	-1.26288	-1.06531	-0.98382	-0.183074	NA	NA	-0.550905
adrb3_human	Adrenoceptors	Class A (Rhodopsin)	408	71	0.17	2	0.00658328	0	0	-1.04848	-1.21811	-1.13916	-0.183074	NA	NA	-0.566527
ada1b_human	Adrenoceptors	Class A (Rhodopsin)	520	95	0.18	3	0.00493746	0	0	-0.405264	-1.06531	-0.98382	-0.184629	-0.363376	-0.627739	-0.573429
pd2r2_human	Prostanoid receptors	Class A (Rhodopsin)	395	63	0.16	2	0.18104	0	0	-1.26288	-1.37091	-1.13916	-0.0181918	NA	NA	-0.598652
ada2c_human	Adrenoceptors	Class A (Rhodopsin)	462	67	0.15	1	0.00329164	0	0	-1.15568	-1.52371	-1.2945	-0.186185	NA	NA	-0.661766
drd1_human	Dopamine receptors	Class A (Rhodopsin)	446	81	0.18	2	0.00164582	0	0	-0.780471	-1.06531	-1.13916	-0.18774	-0.363376	-0.627739	-0.662402
glr_human	Glucagon receptor family	Class B1 (Secretin)	477	63	0.13	3	0.00164582	0	0	-1.26288	-1.82931	-0.98382	-0.18774	NA	NA	-0.67906
pe2r1_human	Prostanoid receptors	Class A (Rhodopsin)	402	56	0.14	2	0.0855826	0	0	-1.45048	-1.67651	-1.13916	-0.10841	NA	NA	-0.696761
cxcr4_human	Chemokine receptors	Class A (Rhodopsin)	352	63	0.18	2	0.00164582	0	0	-1.26288	-1.06531	-1.13916	-0.18774	-0.363376	-0.627739	-0.742803
s1pr1_human	Lysophospholipid (S1P) receptors	Class A (Rhodopsin)	382	59	0.15	2	0.0148124	0	1	-1.37008	-1.52371	-1.13916	-0.175296	-0.363376	-0.369633	-0.791858
ednra_human	Endothelin receptors	Class A (Rhodopsin)	427	58	0.14	2	0.00164582	0	0	-1.39688	-1.67651	-1.13916	-0.18774	-0.363376	-0.627739	-0.867003
ada2a_human	Adrenoceptors	Class A (Rhodopsin)	450	9	0.02	9	0.00329164	0	0	-2.71011	-3.5101	-0.05178	-0.186185	-0.363376	-0.627739	-1.20997

## Sheet: GPCR trial targets (n=66)
EntryName	Family	Class	seqLen	MV_positions	MV_density	LoF_positions	Lof min pop freq	deletions	duplications	MV positions count (z-score)	MV density (z-score)	LoF positions count (z-score)	minimum pop frequency (z-score)	number of observed deletions (z-score)	number of observed duplications (z-score)	mean zscores
gipr_human	Glucagon receptor family	Class B1 (Secretin)	466	151	0.32	36	0.0724161	12	7	0.464202	0.601479	3.61158	-0.124895	3.86589	0.720314	1.55598
vipr2_human	VIP and PACAP receptors	Class B1 (Secretin)	438	135	0.31	20	0.00658328	3	43	0.158402	0.461699	1.34279	-0.188758	0.586968	6.73014	1.54776
grm7_human	Metabotropic glutamate receptors	Class C (Glutamate)	915	210	0.23	5	8.2867	0	0	1.59184	-0.656544	-0.784192	7.84358	NA	NA	1.4063
grm6_human	Metabotropic glutamate receptors	Class C (Glutamate)	877	273	0.31	26	0.0345622	0	10	2.79593	0.461699	2.19359	-0.161616	-0.506007	1.22113	1.03348
grm8_human	Metabotropic glutamate receptors	Class C (Glutamate)	908	261	0.29	15	0.00329164	7	7	2.56658	0.182138	0.633799	-0.191951	2.04427	0.720314	1.02506
lgr5_human	Class A orphans	Class A (Rhodopsin)	907	274	0.3	20	0.0246873	2	9	2.81504	0.321918	1.34279	-0.171196	0.222643	1.05419	0.963546
p2y11_human	P2Y receptors	Class A (Rhodopsin)	374	184	0.49	23	0.0905201	0	2	1.09491	2.97774	1.76819	-0.107333	-0.506007	-0.114385	0.885163
mshr_human	Melanocortin receptors	Class A (Rhodopsin)	317	158	0.5	16	0.406517	0	0	0.59799	3.11752	0.775598	0.199208	NA	NA	0.816272
rxfp2_human	Relaxin family peptide receptors	Class A (Rhodopsin)	754	193	0.26	24	0.0213957	5	3	1.26693	-0.237203	1.90999	-0.174389	1.31562	0.0525551	0.721547
npy4r_human	Neuropeptide Y receptors	Class A (Rhodopsin)	375	160	0.43	16	0.138249	0	0	0.636215	2.13906	0.775598	-0.0610325	NA	NA	0.614854
mtlr_human	Motilin receptors	Class A (Rhodopsin)	412	95	0.23	15	0.352205	11	2	-0.606098	-0.656544	0.633799	0.146522	3.50157	-0.114385	0.518424
hrh4_human	Histamine receptors	Class A (Rhodopsin)	390	104	0.27	23	0.0938117	5	4	-0.434085	-0.0974226	1.76819	-0.10414	1.31562	0.219495	0.477601
par3_human	Proteinase-activated receptors	Class A (Rhodopsin)	374	106	0.28	12	0.00658328	9	1	-0.39586	0.0423577	0.208402	-0.188758	2.77292	-0.281324	0.392179
rxfp1_human	Relaxin family peptide receptors	Class A (Rhodopsin)	757	192	0.25	23	0.0576037	0	3	1.24781	-0.376983	1.76819	-0.139264	-0.506007	0.0525551	0.373863
mchr1_human	Melanin-concentrating hormone	Class A (Rhodopsin)	422	159	0.38	12	0.0115207	0	5	0.617102	1.44016	0.208402	-0.183968	-0.506007	0.386434	0.359602
crfr2_human	Corticotropin-releasing factor receptors	Class B1 (Secretin)	411	122	0.3	20	0.289664	1	0	-0.0900604	0.321918	1.34279	0.0858519	-0.141682	-0.448264	0.212395
mc4r_human	Melanocortin receptors	Class A (Rhodopsin)	332	124	0.37	14	0.0115207	0	0	-0.0518354	1.30038	0.492	-0.183968	-0.506007	-0.448264	0.132966
gpbar_human	Bile acid receptors	Class A (Rhodopsin)	330	119	0.36	14	0.054312	0	1	-0.147398	1.1606	0.492	-0.142458	-0.506007	-0.281324	0.128697
vipr1_human	VIP and PACAP receptors	Class B1 (Secretin)	457	124	0.27	21	0.0115207	0	2	-0.0518354	-0.0974226	1.48459	-0.183968	-0.506007	-0.114385	0.121078
par4_human	Proteinase-activated receptors	Class A (Rhodopsin)	385	121	0.31	13	0.0082291	0	0	-0.109173	0.461699	0.350201	-0.187162	NA	NA	0.118493
grm3_human	Metabotropic glutamate receptors	Class C (Glutamate)	879	177	0.2	6	0.00329164	5	3	0.961127	-1.07588	-0.642393	-0.191951	1.31562	0.0525551	0.102385
nk3r_human	Tachykinin receptors	Class A (Rhodopsin)	465	131	0.28	10	0.0444371	3	2	0.0819521	0.0423577	-0.0751965	-0.152037	0.586968	-0.114385	0.0943556
nk2r_human	Tachykinin receptors	Class A (Rhodopsin)	398	123	0.31	17	0.0230415	0	1	-0.0709479	0.461699	0.917397	-0.172792	-0.506007	-0.281324	0.0906432
c5ar1_human	Complement peptide receptors	Class A (Rhodopsin)	350	132	0.38	9	0.00658328	0	1	0.101065	1.44016	-0.216996	-0.188758	-0.506007	-0.281324	0.0905804
pd2r_human	Prostanoid receptors	Class A (Rhodopsin)	359	124	0.35	9	0.556287	0	1	-0.0518354	1.02082	-0.216996	0.344496	-0.506007	-0.281324	0.0868242
grm4_human	Metabotropic glutamate receptors	Class C (Glutamate)	912	238	0.26	6	0.0115207	0	1	2.12699	-0.237203	-0.642393	-0.183968	-0.506007	-0.281324	0.0785973
gpr84_human	Class A orphans	Class A (Rhodopsin)	396	117	0.3	18	0.0477288	0	0	-0.185623	0.321918	1.0592	-0.148844	-0.506007	-0.448264	0.0481584
grm2_human	Metabotropic glutamate receptors	Class C (Glutamate)	872	221	0.25	9	0.00164582	0	0	1.80208	-0.376983	-0.216996	-0.193548	-0.506007	-0.448264	0.0425789
lgr4_human	Class A orphans	Class A (Rhodopsin)	951	213	0.22	8	0.00164582	0	4	1.64918	-0.796324	-0.358795	-0.193548	-0.506007	0.219495	0.0348653
ccr3_human	Chemokine receptors	Class A (Rhodopsin)	355	114	0.32	11	0.0279789	1	1	-0.24296	0.601479	0.0666026	-0.168003	-0.141682	-0.281324	0.00501569
mc5r_human	Melanocortin receptors	Class A (Rhodopsin)	325	105	0.32	10	0.0148124	0	5	-0.414973	0.601479	-0.0751965	-0.180775	-0.506007	0.386434	0.00109162
cxcr1_human	Chemokine receptors	Class A (Rhodopsin)	350	113	0.32	11	0.0477288	0	2	-0.262073	0.601479	0.0666026	-0.148844	-0.506007	-0.114385	-0.0277756
p2ry4_human	P2Y receptors	Class A (Rhodopsin)	365	87	0.24	4	1.81698	0	0	-0.758998	-0.516764	-0.925991	1.56747	NA	NA	-0.064128
grm1_human	Metabotropic glutamate receptors	Class C (Glutamate)	1194	235	0.2	7	0.00329164	0	0	2.06965	-1.07588	-0.500594	-0.191951	-0.506007	-0.448264	-0.0763009
mc3r_human	Melanocortin receptors	Class A (Rhodopsin)	323	114	0.35	7	0.054312	0	0	-0.24296	1.02082	-0.500594	-0.142458	-0.506007	-0.448264	-0.103782
p2ry6_human	P2Y receptors	Class A (Rhodopsin)	328	99	0.3	13	0.00658328	0	1	-0.529648	0.321918	0.350201	-0.188758	-0.506007	-0.281324	-0.106379
ffar2_human	Free fatty acid receptors	Class A (Rhodopsin)	330	111	0.34	8	0.0263331	0	0	-0.300298	0.88104	-0.358795	-0.169599	-0.506007	-0.448264	-0.117665
lpar6_human	Lysophospholipid (LPA) receptors	Class A (Rhodopsin)	344	97	0.28	13	0.0115207	1	0	-0.567873	0.0423577	0.350201	-0.183968	-0.141682	-0.448264	-0.125623
cml1_human	Chemerin receptor	Class A (Rhodopsin)	373	109	0.29	6	0.0082291	0	0	-0.338523	0.182138	-0.642393	-0.187162	NA	NA	-0.131758
oprx_human	Opioid receptors	Class A (Rhodopsin)	370	109	0.29	8	0.018104	1	1	-0.338523	0.182138	-0.358795	-0.177582	-0.141682	-0.281324	-0.153347
apj_human	Apelin receptors	Class A (Rhodopsin)	380	131	0.34	3	0.00164582	0	0	0.0819521	0.88104	-1.06779	-0.193548	-0.506007	-0.448264	-0.176237
mas_human	Class A orphans	Class A (Rhodopsin)	325	106	0.33	6	0.0246873	0	1	-0.39586	0.741259	-0.642393	-0.171196	-0.506007	-0.281324	-0.176606
cx3c1_human	Chemokine receptors	Class A (Rhodopsin)	355	99	0.28	5	0.00493746	0	0	-0.529648	0.0423577	-0.784192	-0.190355	NA	NA	-0.211091
ccr2_human	Chemokine receptors	Class A (Rhodopsin)	374	101	0.27	5	0.0263331	2	1	-0.491423	-0.0974226	-0.784192	-0.169599	0.222643	-0.281324	-0.234231
p2y14_human	P2Y receptors	Class A (Rhodopsin)	338	99	0.29	6	0.00987492	0	3	-0.529648	0.182138	-0.642393	-0.185565	-0.506007	0.0525551	-0.238913
gpr55_human	GPR18, GPR55 and GPR119	Class A (Rhodopsin)	319	87	0.27	9	0.0082291	1	1	-0.758998	-0.0974226	-0.216996	-0.187162	-0.141682	-0.281324	-0.248032
p2y13_human	P2Y receptors	Class A (Rhodopsin)	354	98	0.28	3	0.00493746	1	2	-0.54876	0.0423577	-1.06779	-0.190355	-0.141682	-0.114385	-0.30422
fzd7_human	Frizzled	Class F (Frizzled)	574	138	0.24	6	0.00329164	0	0	0.21574	-0.516764	-0.642393	-0.191951	-0.506007	-0.448264	-0.315733
ccr9_human	Chemokine receptors	Class A (Rhodopsin)	369	83	0.22	7	0.00658328	1	4	-0.835448	-0.796324	-0.500594	-0.188758	-0.141682	0.219495	-0.341328
ghsr_human	Ghrelin receptors	Class A (Rhodopsin)	366	102	0.28	4	0.00658328	0	1	-0.47231	0.0423577	-0.925991	-0.188758	-0.506007	-0.281324	-0.356115
p2ry8_human	Class A orphans	Class A (Rhodopsin)	359	89	0.25	3	0.00329164	0	0	-0.720773	-0.376983	-1.06779	-0.191951	NA	NA	-0.360376
npy5r_human	Neuropeptide Y receptors	Class A (Rhodopsin)	445	98	0.22	5	0.00164582	2	1	-0.54876	-0.796324	-0.784192	-0.193548	0.222643	-0.281324	-0.364385
fzd10_human	Frizzled	Class F (Frizzled)	581	98	0.17	16	0.0148124	0	0	-0.54876	-1.49523	0.775598	-0.180775	-0.506007	-0.448264	-0.367974
cxcr2_human	Chemokine receptors	Class A (Rhodopsin)	360	98	0.27	4	0.00493746	0	1	-0.54876	-0.0974226	-0.925991	-0.190355	-0.506007	-0.281324	-0.392428
npy2r_human	Neuropeptide Y receptors	Class A (Rhodopsin)	381	93	0.24	8	0.064187	0	0	-0.644323	-0.516764	-0.358795	-0.132878	-0.506007	-0.448264	-0.401661
lt4r1_human	Leukotriene receptors	Class A (Rhodopsin)	352	88	0.25	7	0.00164582	0	0	-0.739885	-0.376983	-0.500594	-0.193548	-0.506007	-0.448264	-0.428348
ccr4_human	Chemokine receptors	Class A (Rhodopsin)	360	85	0.24	4	0.00164582	0	3	-0.797223	-0.516764	-0.925991	-0.193548	-0.506007	0.0525551	-0.448631
agtr2_human	Angiotensin receptors	Class A (Rhodopsin)	363	70	0.19	7	0.0806452	0	0	-1.08391	-1.21567	-0.500594	-0.116912	NA	NA	-0.453254
calrl_human	Calcitonin receptors	Class B1 (Secretin)	461	79	0.17	5	0.00493746	2	4	-0.911898	-1.49523	-0.784192	-0.190355	0.222643	0.219495	-0.457374
p2ry1_human	P2Y receptors	Class A (Rhodopsin)	373	86	0.23	4	0.00329164	0	0	-0.77811	-0.656544	-0.925991	-0.191951	-0.506007	-0.448264	-0.551937
lpar1_human	Lysophospholipid (LPA) receptors	Class A (Rhodopsin)	364	67	0.18	7	0.276498	0	0	-1.14125	-1.35545	-0.500594	0.0730794	-0.506007	-0.448264	-0.61251
gp119_human	GPR18, GPR55 and GPR119	Class A (Rhodopsin)	335	52	0.16	4	0.00164582	0	0	-1.42794	-1.63501	-0.925991	-0.193548	NA	NA	-0.664548
ccr1_human	Chemokine receptors	Class A (Rhodopsin)	355	75	0.21	1	0.00164582	0	1	-0.988348	-0.936105	-1.35139	-0.193548	-0.506007	-0.281324	-0.676921
fzd8_human	Frizzled	Class F (Frizzled)	694	102	0.15	4	0.00164582	0	0	-0.47231	-1.77479	-0.925991	-0.193548	-0.506007	-0.448264	-0.687619
lpar4_human	Lysophospholipid (LPA) receptors	Class A (Rhodopsin)	370	56	0.15	3	0.00164582	0	0	-1.35149	-1.77479	-1.06779	-0.193548	NA	NA	-0.698736
p2y10_human	Class A orphans	Class A (Rhodopsin)	339	49	0.14	1	0.00164582	0	0	-1.48527	-1.91457	-1.35139	-0.193548	NA	NA	-0.791597
