# Supplementary material for: Pharmacogenomics of GPCR Drug Targets
Source: Cell. 2018 Jan 11;172(1-2):41–54.e19. doi: 10.1016/j.cell.2017.11.033 (PMC5766829; doi:10.1016/j.cell.2017.11.033)
Supplement: Table S4. Complete Variant Table of Clinically Relevant GPCR and Functional Annotations, Related to Figures 1, 2, 3, 4, 5, 6, and 7 [file mmc4.xlsx]

## Sheet: Description
GPCR Pharmacogenomics, Supplementary Table 4:			Complete variant table of clinically relevant GPCR and functional annotations
Tab 1: GPCR drug targets (n=108)			Master table of all variants of GPCR drug targets
	Column A:	EntryName	UniProt entry name of GPCR
	Column B:	Family	Families of GPCRs as listed at IUPHAR/BPS Guide to Pharmacology
	Column C:	Ligandtype	Ligands binding to the GPCR, classified according to their chemical properties
	Column D:	Class	GPCR Class as in GPCRdb
	Column E:	Uniprot	UniProt ACCESSION ID of the GPCR
	Column F:	gene	Ensembl gene ID
	Column G:	GPCRdb	GPCRdb numberig scheme
	Column H:	SequenceNumber	residue position
	Column I:	Segment	structural segment
	Column J:	GPCRdbWT	Amino acid (one letter code) in the WT for the ENST as in the GPCRdb
	Column K:	NMaa	natural mutation (missense variant)
	Column L:	MutationType	similar or changed amino acid properties after amino acid substitution
	Column M:	Allele Count	number of alleles with this variant in ExAC
	Column N:	Allele Frequency	ExAC allele frequencies, as calculated as allele count/allele number
	Column O:	Allele Number	total number of alleles that were able to be called
	Column P:	Number of Homozygotes	total number of homozygote allele carriers
	Column Q:	sift_word	sorting intolerant from tolerant, category
	Column R:	sift_score	sorting intolerant from tolerant, score (0-1; 0-0.05:deleterious, >0.05:tolerated)
	Column S:	polyphen_word	polymorphism phenotypingt, category
	Column T:	polyphen_score	polymorphism phenotyping, score (0-1; 0-0.1:benign, 0.1-0.2:possibly damaging, >0.2: probably damaging)
	Column U:	GProteinInteraction	Infered G protein interaction
	Column V:	ArrestinInteraction	Infered arrestin interaction
	Column W:	ActivationPathway	Class A activation pathway positions: '3x46','6x37','7x53', PMIDid: 27525504
	Column X:	MicroSwitch	Microswitch positions including the PIF motif PMIDid: 22300046
	Column Y:	SodiumPocket	SODIUM allosteric sites PMIDid: 24767681
	Column Z:	foldchangeMaxAbs	maximum (absolue) observed foldchange in in vitro pharmacological experiments
	Column AA:	diseaseID	DisGeNet Identification Number
	Column AB:	score	DisGeNet disease association score
	Column AC:	diseaseName	DisGeNet disease Name
	Column AD:	Type	PTM type
	Column AE:	PTMsite	PTM site (yes/no)
	Column AF:	LB_structure	ligand binding interaction observed in a crystal structure
	Column AG:	LB_fam	ligand binding interaction observed in a crystal structure within the same receptor family
Tab 2: GPCR trial targets (n=66)			Master table of all variants of additional GPCRs currently investigated in clinical trials
	Column A:	EntryName	UniProt entry name of GPCR
	Column B:	Family	Families of GPCRs as listed at IUPHAR/BPS Guide to Pharmacology
	Column C:	Ligandtype	Ligands binding to the GPCR, classified according to their chemical properties
	Column D:	Class	GPCR Class as in GPCRdb
	Column E:	Uniprot	UniProt ACCESSION ID of the GPCR
	Column F:	gene	Ensembl gene ID
	Column G:	GPCRdb	GPCRdb numberig scheme
	Column H:	SequenceNumber	residue position
	Column I:	Segment	structural segment
	Column J:	GPCRdbWT	Amino acid (one letter code) in the WT for the ENST as in the GPCRdb
	Column K:	NMaa	natural mutation (missense variant)
	Column L:	MutationType	similar or changed amino acid properties after amino acid substitution
	Column M:	Allele Count	number of alleles with this variant in ExAC
	Column N:	Allele Frequency	ExAC allele frequencies, as calculated as allele count/allele number
	Column O:	Allele Number	total number of alleles that were able to be called
	Column P:	Number of Homozygotes	total number of homozygote allele carriers
	Column Q:	sift_word	sorting intolerant from tolerant, category
	Column R:	sift_score	sorting intolerant from tolerant, score (0-1; 0-0.05:deleterious, >0.05:tolerated)
	Column S:	polyphen_word	polymorphism phenotypingt, category
	Column T:	polyphen_score	polymorphism phenotyping, score (0-1; 0-0.1:benign, 0.1-0.2:possibly damaging, >0.2: probably damaging)
	Column U:	GProteinInteraction	Infered G protein interaction
	Column V:	ArrestinInteraction	Infered arrestin interaction
	Column W:	ActivationPathway	Class A activation pathway positions: '3x46','6x37','7x53', PMIDid: 27525504
	Column X:	MicroSwitch	Microswitch positions including the PIF motif PMIDid: 22300046
	Column Y:	SodiumPocket	SODIUM allosteric sites PMIDid: 24767681
	Column Z:	foldchangeMaxAbs	maximum (absolute) observed foldchange in in vitro pharmacological experiments
	Column AA:	diseaseID	DisGeNet Identification Number
	Column AB:	score	DisGeNet disease association score
	Column AC:	diseaseName	DisGeNet disease Name
	Column AD:	Type	PTM type
	Column AE:	PTMsite	PTM site (yes/no)
	Column AF:	LB_structure	ligand binding interaction observed in a crystal structure
	Column AG:	LB_fam	ligand binding interaction observed in a crystal structure within the same receptor family
		Variants in functional sites (PTM, Ligand-binding, G protein interacting, Microswitches and sodium ion pocket) of GPCR drug targets
Tab 3: Ligand Binding			Ligand Binding site
	Column A:	EntryName	UniProt entry name of GPCR
	Column B:	Family	Families of GPCRs as listed at IUPHAR/BPS Guide to Pharmacology
	Column C:	Ligandtype	Ligands binding to the GPCR, classified according to their chemical properties
	Column D:	Class	GPCR Class as in GPCRdb
	Column E:	Uniprot	UniProt ACCESSION ID of the GPCR
	Column F:	gene	Ensembl gene ID
	Column G:	GPCRdb	GPCRdb numberig scheme
	Column H:	SequenceNumber	residue position
	Column I:	Segment	structural segment
	Column J:	GPCRdbWT	Amino acid (one letter code) in the WT for the ENST as in the GPCRdb
	Column K:	NMaa	natural mutation (missense variant)
	Column L:	MutationType	similar or changed amino acid properties after amino acid substitution
	Column M:	Allele Count	number of alleles with this variant in ExAC
	Column N:	Allele Frequency	ExAC allele frequencies, as calculated as allele count/allele number
	Column O:	Allele Number	total number of alleles that were able to be called
	Column P:	Number of Homozygotes	total number of homozygote allele carriers
	Column Q:	sift_word	sorting intolerant from tolerant, category
	Column R:	sift_score	sorting intolerant from tolerant, score (0-1; 0-0.05:deleterious, >0.05:tolerated)
	Column S:	polyphen_word	polymorphism phenotypingt, category
	Column T:	polyphen_score	polymorphism phenotyping, score (0-1; 0-0.1:benign, 0.1-0.2:possibly damaging, >0.2: probably damaging)
	Column U:	foldchangeMaxAbs	maximum (absolue) observed foldchange in in vitro pharmacological experiments
	Column V:	diseaseID	DisGeNet Identification Number
	Column W:	score	DisGeNet disease association score
	Column X:	diseaseName	DisGeNet disease Name
	Column Y:	Type	PTM type
	Column Z:	PTMsite	PTM site (yes/no)
	Column AA:	LB_structure	ligand binding interaction observed in a crystal structure
	Column AB:	LB_fam	ligand binding interaction observed in a crystal structure within the same receptor family
	Column AC:	GProteinInteraction	Infered G protein interaction
	Column AD:	ArrestinInteraction	Infered arrestin interaction
	Column AE:	ActivationPathway	Class A activation pathway positions: '3x46','6x37','7x53', PMIDid: 27525504
	Column AF:	MicroSwitch	Microswitch positions including the PIF motif PMIDid: 22300046
	Column AG:	SodiumPocket	SODIUM allosteric sites PMIDid: 24767681
Tab 4: Gprotein-Arrestin			G protein/ arrestin interface
	Column A:	EntryName	UniProt entry name of GPCR
	Column B:	Family	Families of GPCRs as listed at IUPHAR/BPS Guide to Pharmacology
	Column C:	Ligandtype	Ligands binding to the GPCR, classified according to their chemical properties
	Column D:	Class	GPCR Class as in GPCRdb
	Column E:	Uniprot	UniProt ACCESSION ID of the GPCR
	Column F:	gene	Ensembl gene ID
	Column G:	GPCRdb	GPCRdb numberig scheme
	Column H:	SequenceNumber	residue position
	Column I:	Segment	structural segment
	Column J:	GPCRdbWT	Amino acid (one letter code) in the WT for the ENST as in the GPCRdb
	Column K:	NMaa	natural mutation (missense variant)
	Column L:	MutationType	similar or changed amino acid properties after amino acid substitution
	Column M:	Allele Count	number of alleles with this variant in ExAC
	Column N:	Allele Frequency	ExAC allele frequencies, as calculated as allele count/allele number
	Column O:	Allele Number	total number of alleles that were able to be called
	Column P:	Number of Homozygotes	total number of homozygote allele carriers
	Column Q:	sift_word	sorting intolerant from tolerant, category
	Column R:	sift_score	sorting intolerant from tolerant, score (0-1; 0-0.05:deleterious, >0.05:tolerated)
	Column S:	polyphen_word	polymorphism phenotypingt, category
	Column T:	polyphen_score	polymorphism phenotyping, score (0-1; 0-0.1:benign, 0.1-0.2:possibly damaging, >0.2: probably damaging)
	Column U:	foldchangeMaxAbs	maximum (absolute) observed foldchange in in vitro pharmacological experiments
	Column V:	diseaseID	DisGeNet Identification Number
	Column W:	score	DisGeNet disease association score
	Column X:	diseaseName	DisGeNet disease Name
	Column Y:	Type	PTM type
	Column Z:	PTMsite	PTM site (yes/no)
	Column AA:	LB_structure	ligand binding interaction observed in a crystal structure
	Column AB:	LB_fam	ligand binding interaction observed in a crystal structure within the same receptor family
	Column AC:	GProteinInteraction	Infered G protein interaction
	Column AD:	ArrestinInteraction	Infered arrestin interaction
	Column AE:	ActivationPathway	Class A activation pathway positions: '3x46','6x37','7x53', PMIDid: 27525504
	Column AF:	MicroSwitch	Microswitch positions including the PIF motif PMIDid: 22300046
	Column AG:	SodiumPocket	SODIUM allosteric sites PMIDid: 24767681
Tab 5: PTM sites			Post-translational modification sites
	Column A:	EntryName	UniProt entry name of GPCR
	Column B:	Family	Families of GPCRs as listed at IUPHAR/BPS Guide to Pharmacology
	Column C:	Ligandtype	Ligands binding to the GPCR, classified according to their chemical properties
	Column D:	Class	GPCR Class as in GPCRdb
	Column E:	Uniprot	UniProt ACCESSION ID of the GPCR
	Column F:	gene	Ensembl gene ID
	Column G:	GPCRdb	GPCRdb numberig scheme
	Column H:	SequenceNumber	residue position
	Column I:	Segment	structural segment
	Column J:	GPCRdbWT	Amino acid (one letter code) in the WT for the ENST as in the GPCRdb
	Column K:	NMaa	natural mutation (missense variant)
	Column L:	MutationType	similar or changed amino acid properties after amino acid substitution
	Column M:	Allele Count	number of alleles with this variant in ExAC
	Column N:	Allele Frequency	ExAC allele frequencies, as calculated as allele count/allele number
	Column O:	Allele Number	total number of alleles that were able to be called
	Column P:	Number of Homozygotes	total number of homozygote allele carriers
	Column Q:	sift_word	sorting intolerant from tolerant, category
	Column R:	sift_score	sorting intolerant from tolerant, score (0-1; 0-0.05:deleterious, >0.05:tolerated)
	Column S:	polyphen_word	polymorphism phenotypingt, category
	Column T:	polyphen_score	polymorphism phenotyping, score (0-1; 0-0.1:benign, 0.1-0.2:possibly damaging, >0.2: probably damaging)
	Column U:	foldchangeMaxAbs	maximum (absolue) observed foldchange in in vitro pharmacological experiments
	Column V:	diseaseID	DisGeNet Identification Number
	Column W:	score	DisGeNet disease association score
	Column X:	diseaseName	DisGeNet disease Name
	Column Y:	Type	PTM type
	Column Z:	PTMsite	PTM site (yes/no)
	Column AA:	LB_structure	ligand binding interaction observed in a crystal structure
	Column AB:	LB_fam	ligand binding interaction observed in a crystal structure within the same receptor family
	Column AC:	GProteinInteraction	Infered G protein interaction
	Column AD:	ArrestinInteraction	Infered arrestin interaction
	Column AE:	ActivationPathway	Class A activation pathway positions: '3x46','6x37','7x53', PMIDid: 27525504
	Column AF:	MicroSwitch	Microswitch positions including the PIF motif PMIDid: 22300046
	Column AG:	SodiumPocket	SODIUM allosteric sites PMIDid: 24767681
Tab 6: Microswitches and sodium pocket			Class A microswitches and Na pocket
	Column A:	EntryName	UniProt entry name of GPCR
	Column B:	Family	Families of GPCRs as listed at IUPHAR/BPS Guide to Pharmacology
	Column C:	Ligandtype	Ligands binding to the GPCR, classified according to their chemical properties
	Column D:	Class	GPCR Class as in GPCRdb
	Column E:	Uniprot	UniProt ACCESSION ID of the GPCR
	Column F:	gene	Ensembl gene ID
	Column G:	GPCRdb	GPCRdb numberig scheme
	Column H:	SequenceNumber	residue position
	Column I:	Segment	structural segment
	Column J:	GPCRdbWT	Amino acid (one letter code) in the WT for the ENST as in the GPCRdb
	Column K:	NMaa	natural mutation (missense variant)
	Column L:	MutationType	similar or changed amino acid properties after amino acid substitution
	Column M:	Allele Count	number of alleles with this variant in ExAC
	Column N:	Allele Frequency	ExAC allele frequencies, as calculated as allele count/allele number
	Column O:	Allele Number	total number of alleles that were able to be called
	Column P:	Number of Homozygotes	total number of homozygote allele carriers
	Column Q:	sift_word	sorting intolerant from tolerant, category
	Column R:	sift_score	sorting intolerant from tolerant, score (0-1; 0-0.05:deleterious, >0.05:tolerated)
	Column S:	polyphen_word	polymorphism phenotypingt, category
	Column T:	polyphen_score	polymorphism phenotyping, score (0-1; 0-0.1:benign, 0.1-0.2:possibly damaging, >0.2: probably damaging)
	Column U:	foldchangeMaxAbs	maximum (absolue) observed foldchange in in vitro pharmacological experiments
	Column V:	diseaseID	DisGeNet Identification Number
	Column W:	score	DisGeNet disease association score
	Column X:	diseaseName	DisGeNet disease Name
	Column Y:	Type	PTM type
	Column Z:	PTMsite	PTM site (yes/no)
	Column AA:	LB_structure	ligand binding interaction observed in a crystal structure
	Column AB:	LB_fam	ligand binding interaction observed in a crystal structure within the same receptor family
	Column AC:	GProteinInteraction	Infered G protein interaction
	Column AD:	ArrestinInteraction	Infered arrestin interaction
	Column AE:	ActivationPathway	Class A activation pathway positions: '3x46','6x37','7x53', PMIDid: 27525504
	Column AF:	MicroSwitch	Microswitch positions including the PIF motif PMIDid: 22300046
	Column AG:	SodiumPocket	SODIUM allosteric sites PMIDid: 24767681
		In vitro characterisation of natural variants
Tab 7: In_vitro_mutations			Natural variants (missense variant) that have been in vitro characterised
	Column A:	EntryName	UniProt entry name of GPCR
	Column B:	SequenceNumber	residue position
	Column C:	GPCRdb	GPCRdb numberig scheme
	Column D:	Wtaa	Amino acid (one letter code) in the WT for the ENST as in the GPCRdb
	Column E:	NMaa	natural mutation (missense variant)
	Column F:	Number of Homozygotes	total number of homozygote allele carriers
	Column G:	Allele Count	number of alleles with this variant in ExAC
	Column H:	sift_score	sorting intolerant from tolerant, score (0-1; 0-0.05:deleterious, >0.05:tolerated)
	Column I:	polyphen_score	polymorphism phenotyping, score (0-1; 0-0.1:benign, 0.1-0.2:possibly damaging, >0.2: probably damaging)
	Column J:	foldchangeMaxAbs	maximum (absolute) observed foldchange in in vitro pharmacological experiments
	Column K:	foldchangeMaxNeg	maximum negative observed foldchange in in vitro pharmacological experiments
	Column L:	foldchangeMaxPos	maximum positive observed foldchange in in vitro pharmacological experiments
	Column M:	func_known	residue position is within a functional site (ligand binding, G protein/ arresting interface, PTM site, Microswitches)
	Column N:	func_putative	residue position predicted to be deleterious by SIFT or PolyPhen

## Sheet: GPCR drug targets (n=108)
EntryName	Family	Ligandtype	Class	Uniprot	gene	GPCRdb	SequenceNumber	Segment	GPCRdbWT	NMaa	MutationType	Allele Count	Allele Frequency	Allele Number	Number of Homozygotes	sift_word	sift_score	polyphen_word	polyphen_score	GProteinInteraction	ArrestinInteraction	ActivationPathway	MicroSwitch	SodiumPocket	foldchangeMaxAbs	diseaseId	score	diseaseName	Type	PTMsite	LB_structure	LB_fam
hcar3_human	Hydroxycarboxylic acid receptors	Alicarboxylic acid	Class A (Rhodopsin)	P49019	ENSG00000255398		379	C-term	E	Q	changed	1	8.388e-06	119216	0	tolerated_low_confidence		benign	0.016
hcar3_human	Hydroxycarboxylic acid receptors	Alicarboxylic acid	Class A (Rhodopsin)	P49019	ENSG00000255398		371	C-term	C	Y	similar	1	8.273e-06	120880	0	tolerated_low_confidence		benign	0
hcar3_human	Hydroxycarboxylic acid receptors	Alicarboxylic acid	Class A (Rhodopsin)	P49019	ENSG00000255398		371	C-term	C	R	changed	1	8.269e-06	120932	0	tolerated_low_confidence		benign	0.016
hcar3_human	Hydroxycarboxylic acid receptors	Alicarboxylic acid	Class A (Rhodopsin)	P49019	ENSG00000255398		369	C-term	G	A	changed	1	8.261e-06	121058	0	tolerated_low_confidence		benign	0.031
hcar3_human	Hydroxycarboxylic acid receptors	Alicarboxylic acid	Class A (Rhodopsin)	P49019	ENSG00000255398		366	C-term	S	A	changed	5	4.125e-05	121206	0	tolerated	1	benign	0
hcar3_human	Hydroxycarboxylic acid receptors	Alicarboxylic acid	Class A (Rhodopsin)	P49019	ENSG00000255398		364	C-term	N	D	changed	1	8.246e-06	121270	0	tolerated_low_confidence		benign	0.004
hcar3_human	Hydroxycarboxylic acid receptors	Alicarboxylic acid	Class A (Rhodopsin)	P49019	ENSG00000255398		362	C-term	S	L	changed	1	8.245e-06	121284	0	tolerated_low_confidence		benign	0.335
hcar3_human	Hydroxycarboxylic acid receptors	Alicarboxylic acid	Class A (Rhodopsin)	P49019	ENSG00000255398		353	C-term	W	R	changed	4	3.298e-05	121280	0	tolerated	1	benign	0.001
hcar3_human	Hydroxycarboxylic acid receptors	Alicarboxylic acid	Class A (Rhodopsin)	P49019	ENSG00000255398		350	C-term	G	S	changed	120	0.0009905	121146	1	tolerated_low_confidence		benign	0.001
hcar3_human	Hydroxycarboxylic acid receptors	Alicarboxylic acid	Class A (Rhodopsin)	P49019	ENSG00000255398		350	C-term	G	C	changed	1	8.255e-06	121146	0	tolerated_low_confidence		benign	0.003
hcar3_human	Hydroxycarboxylic acid receptors	Alicarboxylic acid	Class A (Rhodopsin)	P49019	ENSG00000255398		348	C-term	N	H	changed	1	8.252e-06	121190	0	tolerated_low_confidence		benign	0.002
hcar3_human	Hydroxycarboxylic acid receptors	Alicarboxylic acid	Class A (Rhodopsin)	P49019	ENSG00000255398		346	C-term	I	M	similar	110594	0.9125	121202	50769	tolerated	1	benign	0.003
hcar3_human	Hydroxycarboxylic acid receptors	Alicarboxylic acid	Class A (Rhodopsin)	P49019	ENSG00000255398		346	C-term	I	V	similar	182	0.001503	121116	0	tolerated_low_confidence		benign	0
hcar3_human	Hydroxycarboxylic acid receptors	Alicarboxylic acid	Class A (Rhodopsin)	P49019	ENSG00000255398		344	C-term	A	V	similar	2	1.653e-05	121020	0	deleterious_low_confidence		benign	0.012
hcar3_human	Hydroxycarboxylic acid receptors	Alicarboxylic acid	Class A (Rhodopsin)	P49019	ENSG00000255398		341	C-term	A	T	changed	12	9.929e-05	120860	0	tolerated_low_confidence		benign	0.038
hcar3_human	Hydroxycarboxylic acid receptors	Alicarboxylic acid	Class A (Rhodopsin)	P49019	ENSG00000255398		335	C-term	P	T	changed	1	8.282e-06	120742	0	tolerated	0.57	benign	0.003
hcar3_human	Hydroxycarboxylic acid receptors	Alicarboxylic acid	Class A (Rhodopsin)	P49019	ENSG00000255398		329	C-term	V	I	similar	6	4.977e-05	120556	0	tolerated	0.33	benign	0.002
hcar3_human	Hydroxycarboxylic acid receptors	Alicarboxylic acid	Class A (Rhodopsin)	P49019	ENSG00000255398	6.63x63	259	TM6	H	Y	similar	1	1.154e-05	86626	0	tolerated	0.2	benign	0.002
hcar3_human	Hydroxycarboxylic acid receptors	Alicarboxylic acid	Class A (Rhodopsin)	P49019	ENSG00000255398	6.57x57	253	TM6	H	R	similar	30842	0.3566	86496	6327	tolerated	0.41	benign	0
hcar3_human	Hydroxycarboxylic acid receptors	Alicarboxylic acid	Class A (Rhodopsin)	P49019	ENSG00000255398	6.55x55	251	TM6	R	Q	changed	44	0.0004174	105416	2	tolerated	0.13	probably_damaging	0.999
hcar3_human	Hydroxycarboxylic acid receptors	Alicarboxylic acid	Class A (Rhodopsin)	P49019	ENSG00000255398	5.64x64	214	TM5	S	I	changed	3	2.493e-05	120334	1	tolerated	0.18	probably_damaging	0.996	putative	putative
hcar3_human	Hydroxycarboxylic acid receptors	Alicarboxylic acid	Class A (Rhodopsin)	P49019	ENSG00000255398	5.53x53	203	TM5	I	T	changed	4	3.301e-05	121172	0	deleterious	0.03	probably_damaging	0.999
hcar3_human	Hydroxycarboxylic acid receptors	Alicarboxylic acid	Class A (Rhodopsin)	P49019	ENSG00000255398	5.53x53	203	TM5	I	V	similar	1	8.252e-06	121180	0	tolerated	0.32	probably_damaging	0.997
hcar3_human	Hydroxycarboxylic acid receptors	Alicarboxylic acid	Class A (Rhodopsin)	P49019	ENSG00000255398	5.52x52	202	TM5	G	S	changed	1	8.251e-06	121202	0	tolerated	0.51	benign	0.097
hcar3_human	Hydroxycarboxylic acid receptors	Alicarboxylic acid	Class A (Rhodopsin)	P49019	ENSG00000255398	5.48x48	198	TM5	F	L	similar	61420	0.5062	121332	16140	deleterious	0.05	benign	0.301
hcar3_human	Hydroxycarboxylic acid receptors	Alicarboxylic acid	Class A (Rhodopsin)	P49019	ENSG00000255398	5.42x43	192	TM5	M	V	similar	1	8.238e-06	121392	0	tolerated	0.39	benign	0.208
hcar3_human	Hydroxycarboxylic acid receptors	Alicarboxylic acid	Class A (Rhodopsin)	P49019	ENSG00000255398	5.40x41	190	TM5	E	K	changed	2	1.648e-05	121392	0	tolerated	0.21	benign	0.443
hcar3_human	Hydroxycarboxylic acid receptors	Alicarboxylic acid	Class A (Rhodopsin)	P49019	ENSG00000255398	5.39x40	189	TM5	H	N	changed	2	1.648e-05	121394	0	deleterious	0	probably_damaging	0.999
hcar3_human	Hydroxycarboxylic acid receptors	Alicarboxylic acid	Class A (Rhodopsin)	P49019	ENSG00000255398	5.34x35	184	TM5	H	R	similar	2	1.647e-05	121398	0	tolerated	0.63	benign	0.079
hcar3_human	Hydroxycarboxylic acid receptors	Alicarboxylic acid	Class A (Rhodopsin)	P49019	ENSG00000255398	45.52x52	179	ECL2	S	R	changed	1	8.237e-06	121400	0	deleterious	0	possibly_damaging	0.9
hcar3_human	Hydroxycarboxylic acid receptors	Alicarboxylic acid	Class A (Rhodopsin)	P49019	ENSG00000255398		173	ECL2	T	S	changed	13	0.0001071	121402	0	tolerated	0.17	benign	0.002
hcar3_human	Hydroxycarboxylic acid receptors	Alicarboxylic acid	Class A (Rhodopsin)	P49019	ENSG00000255398		173	ECL2	T	I	changed	1	8.237e-06	121402	0	deleterious	0.02	benign	0.079
hcar3_human	Hydroxycarboxylic acid receptors	Alicarboxylic acid	Class A (Rhodopsin)	P49019	ENSG00000255398		173	ECL2	T	P	changed	61433	0.5063	121330	16145	tolerated	0.07	benign	0.001
hcar3_human	Hydroxycarboxylic acid receptors	Alicarboxylic acid	Class A (Rhodopsin)	P49019	ENSG00000255398		173	ECL2	T	A	changed	13	0.0001071	121330	0	tolerated	0.13	benign	0.001
hcar3_human	Hydroxycarboxylic acid receptors	Alicarboxylic acid	Class A (Rhodopsin)	P49019	ENSG00000255398		172	ECL2	G	D	changed	1	8.237e-06	121404	0	tolerated	0.57	benign	0.011
hcar3_human	Hydroxycarboxylic acid receptors	Alicarboxylic acid	Class A (Rhodopsin)	P49019	ENSG00000255398		171	ECL2	N	S	changed	2	1.647e-05	121404	1	tolerated	0.33	benign	0.011
hcar3_human	Hydroxycarboxylic acid receptors	Alicarboxylic acid	Class A (Rhodopsin)	P49019	ENSG00000255398		170	ECL2	Q	K	changed	1	8.237e-06	121402	0	tolerated	0.9	benign	0.002
hcar3_human	Hydroxycarboxylic acid receptors	Alicarboxylic acid	Class A (Rhodopsin)	P49019	ENSG00000255398		168	ECL2	L	P	changed	3	2.471e-05	121404	0	deleterious	0.03	benign	0.025
hcar3_human	Hydroxycarboxylic acid receptors	Alicarboxylic acid	Class A (Rhodopsin)	P49019	ENSG00000255398		167	ECL2	L	M	similar	1	8.237e-06	121400	0	tolerated	0.35	benign	0.014
hcar3_human	Hydroxycarboxylic acid receptors	Alicarboxylic acid	Class A (Rhodopsin)	P49019	ENSG00000255398	4.63x63	165	TM4	K	N	changed	14	0.0001153	121402	0	tolerated	0.53	benign	0.004
hcar3_human	Hydroxycarboxylic acid receptors	Alicarboxylic acid	Class A (Rhodopsin)	P49019	ENSG00000255398	4.54x54	156	TM4	V	I	similar	105	0.0008651	121376	0	tolerated	1	benign	0
hcar3_human	Hydroxycarboxylic acid receptors	Alicarboxylic acid	Class A (Rhodopsin)	P49019	ENSG00000255398	4.54x54	156	TM4	V	L	similar	7	5.767e-05	121376	0	tolerated	0.07	benign	0.004
hcar3_human	Hydroxycarboxylic acid receptors	Alicarboxylic acid	Class A (Rhodopsin)	P49019	ENSG00000255398	4.44x44	146	TM4	I	M	similar	1	8.237e-06	121406	0	tolerated	0.26	possibly_damaging	0.664
hcar3_human	Hydroxycarboxylic acid receptors	Alicarboxylic acid	Class A (Rhodopsin)	P49019	ENSG00000255398	4.44x44	146	TM4	I	T	changed	1	8.237e-06	121408	0	tolerated	0.41	benign	0.363
hcar3_human	Hydroxycarboxylic acid receptors	Alicarboxylic acid	Class A (Rhodopsin)	P49019	ENSG00000255398	4.40x40	142	TM4	W	R	changed	612	0.005042	121386	18	tolerated	1	benign	0
hcar3_human	Hydroxycarboxylic acid receptors	Alicarboxylic acid	Class A (Rhodopsin)	P49019	ENSG00000255398	4.40x40	142	TM4	W	G	changed	1	8.238e-06	121386	0	tolerated	0.18	benign	0
hcar3_human	Hydroxycarboxylic acid receptors	Alicarboxylic acid	Class A (Rhodopsin)	P49019	ENSG00000255398	4.39x39	141	TM4	N	S	changed	3	2.471e-05	121412	0	tolerated	0.41	possibly_damaging	0.575
hcar3_human	Hydroxycarboxylic acid receptors	Alicarboxylic acid	Class A (Rhodopsin)	P49019	ENSG00000255398		140	ICL2	S	T	changed	4	3.295e-05	121410	0	tolerated	0.11	probably_damaging	0.998
hcar3_human	Hydroxycarboxylic acid receptors	Alicarboxylic acid	Class A (Rhodopsin)	P49019	ENSG00000255398	34.57x57	139	ICL2	I	F	similar	1	8.237e-06	121410	0	deleterious	0	possibly_damaging	0.843
hcar3_human	Hydroxycarboxylic acid receptors	Alicarboxylic acid	Class A (Rhodopsin)	P49019	ENSG00000255398	34.53x53	135	ICL2	A	D	changed	1	8.237e-06	121406	0	tolerated	0.41	possibly_damaging	0.649	putative	putative
hcar3_human	Hydroxycarboxylic acid receptors	Alicarboxylic acid	Class A (Rhodopsin)	P49019	ENSG00000255398	34.52x52	134	ICL2	H	Q	changed	1	8.237e-06	121406	0	deleterious	0	probably_damaging	1	putative
hcar3_human	Hydroxycarboxylic acid receptors	Alicarboxylic acid	Class A (Rhodopsin)	P49019	ENSG00000255398	3.54x54	129	TM3	V	M	similar	1	8.238e-06	121396	0	deleterious	0	probably_damaging	1	putative	putative
hcar3_human	Hydroxycarboxylic acid receptors	Alicarboxylic acid	Class A (Rhodopsin)	P49019	ENSG00000255398	3.53x53	128	TM3	R	Q	changed	2	1.647e-05	121400	0	deleterious	0.01	probably_damaging	0.999	putative
hcar3_human	Hydroxycarboxylic acid receptors	Alicarboxylic acid	Class A (Rhodopsin)	P49019	ENSG00000255398	3.53x53	128	TM3	R	W	changed	34	0.0002801	121396	0	deleterious	0	probably_damaging	1	putative
hcar3_human	Hydroxycarboxylic acid receptors	Alicarboxylic acid	Class A (Rhodopsin)	P49019	ENSG00000255398	3.47x47	122	TM3	A	V	similar	4	3.295e-05	121402	0	deleterious	0	probably_damaging	1
hcar3_human	Hydroxycarboxylic acid receptors	Alicarboxylic acid	Class A (Rhodopsin)	P49019	ENSG00000255398	3.47x47	122	TM3	A	E	changed	1	8.237e-06	121402	0	deleterious	0	probably_damaging	1
hcar3_human	Hydroxycarboxylic acid receptors	Alicarboxylic acid	Class A (Rhodopsin)	P49019	ENSG00000255398	3.47x47	122	TM3	A	T	changed	4	3.295e-05	121404	0	deleterious	0.02	probably_damaging	1
hcar3_human	Hydroxycarboxylic acid receptors	Alicarboxylic acid	Class A (Rhodopsin)	P49019	ENSG00000255398	3.44x44	119	TM3	T	M	changed	2	1.647e-05	121398	0	tolerated	0.15	probably_damaging	1
hcar3_human	Hydroxycarboxylic acid receptors	Alicarboxylic acid	Class A (Rhodopsin)	P49019	ENSG00000255398	3.36x36	111	TM3	R	H	similar	5	4.12e-05	121362	0	deleterious	0	probably_damaging	1
hcar3_human	Hydroxycarboxylic acid receptors	Alicarboxylic acid	Class A (Rhodopsin)	P49019	ENSG00000255398	3.30x30	105	TM3	F	L	similar	2	1.648e-05	121354	0	deleterious	0	probably_damaging	0.998
hcar3_human	Hydroxycarboxylic acid receptors	Alicarboxylic acid	Class A (Rhodopsin)	P49019	ENSG00000255398	3.26x26	101	TM3	R	Q	changed	7	5.767e-05	121382	0	deleterious	0	probably_damaging	0.999
hcar3_human	Hydroxycarboxylic acid receptors	Alicarboxylic acid	Class A (Rhodopsin)	P49019	ENSG00000255398	3.26x26	101	TM3	R	W	changed	1	8.238e-06	121382	0	deleterious	0	probably_damaging	1
hcar3_human	Hydroxycarboxylic acid receptors	Alicarboxylic acid	Class A (Rhodopsin)	P49019	ENSG00000255398	3.21x21	96	TM3	G	A	changed	1	8.238e-06	121382	0	deleterious	0.03	probably_damaging	1
hcar3_human	Hydroxycarboxylic acid receptors	Alicarboxylic acid	Class A (Rhodopsin)	P49019	ENSG00000255398	23.52x52	95	ECL1	F	S	changed	7	5.767e-05	121384	0	deleterious	0	probably_damaging	0.999
hcar3_human	Hydroxycarboxylic acid receptors	Alicarboxylic acid	Class A (Rhodopsin)	P49019	ENSG00000255398		90	ECL1	R	H	similar	52	0.0004284	121376	2	tolerated	0.22	possibly_damaging	0.714
hcar3_human	Hydroxycarboxylic acid receptors	Alicarboxylic acid	Class A (Rhodopsin)	P49019	ENSG00000255398		90	ECL1	R	S	changed	3	2.472e-05	121372	0	tolerated	0.23	benign	0.299
hcar3_human	Hydroxycarboxylic acid receptors	Alicarboxylic acid	Class A (Rhodopsin)	P49019	ENSG00000255398	2.66x66	89	TM2	R	W	changed	1	8.239e-06	121370	0	deleterious	0	probably_damaging	0.939
hcar3_human	Hydroxycarboxylic acid receptors	Alicarboxylic acid	Class A (Rhodopsin)	P49019	ENSG00000255398	2.65x65	88	TM2	V	M	similar	1	8.239e-06	121370	0	tolerated	0.38	benign	0.246
hcar3_human	Hydroxycarboxylic acid receptors	Alicarboxylic acid	Class A (Rhodopsin)	P49019	ENSG00000255398	2.63x63	86	TM2	Y	N	changed	25	0.000206	121370	0	tolerated	1	benign	0
hcar3_human	Hydroxycarboxylic acid receptors	Alicarboxylic acid	Class A (Rhodopsin)	P49019	ENSG00000255398	2.60x60	83	TM2	V	L	similar	1	8.24e-06	121364	0	tolerated	0.73	benign	0.002
hcar3_human	Hydroxycarboxylic acid receptors	Alicarboxylic acid	Class A (Rhodopsin)	P49019	ENSG00000255398	2.60x60	83	TM2	V	M	similar	2	1.648e-05	121364	0	tolerated	0.09	benign	0.24
hcar3_human	Hydroxycarboxylic acid receptors	Alicarboxylic acid	Class A (Rhodopsin)	P49019	ENSG00000255398	2.59x59	82	TM2	F	L	similar	8	6.592e-05	121354	0	tolerated	0.07	possibly_damaging	0.869
hcar3_human	Hydroxycarboxylic acid receptors	Alicarboxylic acid	Class A (Rhodopsin)	P49019	ENSG00000255398	2.58x58	81	TM2	P	L	changed	1	8.24e-06	121358	0	tolerated	0.05	probably_damaging	1
hcar3_human	Hydroxycarboxylic acid receptors	Alicarboxylic acid	Class A (Rhodopsin)	P49019	ENSG00000255398	2.58x58	81	TM2	P	R	changed	1	8.24e-06	121358	0	deleterious	0	probably_damaging	1
hcar3_human	Hydroxycarboxylic acid receptors	Alicarboxylic acid	Class A (Rhodopsin)	P49019	ENSG00000255398	2.55x55	78	TM2	I	N	changed	1	8.24e-06	121364	0	deleterious	0	probably_damaging	0.942
hcar3_human	Hydroxycarboxylic acid receptors	Alicarboxylic acid	Class A (Rhodopsin)	P49019	ENSG00000255398	2.50x50	73	TM2	D	A	changed	1	8.24e-06	121356	0	deleterious	0	probably_damaging	1					yes
hcar3_human	Hydroxycarboxylic acid receptors	Alicarboxylic acid	Class A (Rhodopsin)	P49019	ENSG00000255398	2.48x48	71	TM2	V	G	changed	14	0.0001154	121358	0	deleterious	0	probably_damaging	0.993
hcar3_human	Hydroxycarboxylic acid receptors	Alicarboxylic acid	Class A (Rhodopsin)	P49019	ENSG00000255398	2.47x47	70	TM2	A	P	changed	4	3.296e-05	121352	0	deleterious	0	probably_damaging	1					yes
hcar3_human	Hydroxycarboxylic acid receptors	Alicarboxylic acid	Class A (Rhodopsin)	P49019	ENSG00000255398	2.45x45	68	TM2	N	T	changed	1	8.241e-06	121348	0	deleterious	0	probably_damaging	1
hcar3_human	Hydroxycarboxylic acid receptors	Alicarboxylic acid	Class A (Rhodopsin)	P49019	ENSG00000255398	2.40x40	63	TM2	R	Q	changed	3	2.473e-05	121310	0	tolerated	0.06	possibly_damaging	0.606
hcar3_human	Hydroxycarboxylic acid receptors	Alicarboxylic acid	Class A (Rhodopsin)	P49019	ENSG00000255398	2.40x40	63	TM2	R	G	changed	5	4.121e-05	121322	0	deleterious	0.04	probably_damaging	0.975
hcar3_human	Hydroxycarboxylic acid receptors	Alicarboxylic acid	Class A (Rhodopsin)	P49019	ENSG00000255398		59	ICL1	W	R	changed	1	8.243e-06	121322	0	deleterious	0	probably_damaging	1
hcar3_human	Hydroxycarboxylic acid receptors	Alicarboxylic acid	Class A (Rhodopsin)	P49019	ENSG00000255398		56	ICL1	L	V	similar	1	8.241e-06	121340	0	tolerated	0.16	probably_damaging	0.969
hcar3_human	Hydroxycarboxylic acid receptors	Alicarboxylic acid	Class A (Rhodopsin)	P49019	ENSG00000255398	1.57x57	52	TM1	F	Y	similar	1	8.241e-06	121348	0	deleterious	0.01	probably_damaging	0.999
hcar3_human	Hydroxycarboxylic acid receptors	Alicarboxylic acid	Class A (Rhodopsin)	P49019	ENSG00000255398	1.47x47	42	TM1	L	F	similar	1	8.239e-06	121378	0	deleterious	0.04	benign	0.063
hcar3_human	Hydroxycarboxylic acid receptors	Alicarboxylic acid	Class A (Rhodopsin)	P49019	ENSG00000255398	1.42x42	37	TM1	E	G	changed	13	0.0001071	121386	0	deleterious	0	probably_damaging	0.998
hcar3_human	Hydroxycarboxylic acid receptors	Alicarboxylic acid	Class A (Rhodopsin)	P49019	ENSG00000255398	1.41x41	36	TM1	L	M	similar	1	8.238e-06	121392	0	tolerated	0.07	benign	0.215
hcar3_human	Hydroxycarboxylic acid receptors	Alicarboxylic acid	Class A (Rhodopsin)	P49019	ENSG00000255398	1.38x38	33	TM1	V	L	similar	2	1.647e-05	121398	0	tolerated	0.59	benign	0.098
hcar3_human	Hydroxycarboxylic acid receptors	Alicarboxylic acid	Class A (Rhodopsin)	P49019	ENSG00000255398	1.37x37	32	TM1	P	L	changed	1	8.238e-06	121396	0	deleterious	0	possibly_damaging	0.656
hcar3_human	Hydroxycarboxylic acid receptors	Alicarboxylic acid	Class A (Rhodopsin)	P49019	ENSG00000255398		20	N-term	V	G	changed	5	4.119e-05	121386	0	tolerated	0.13	possibly_damaging	0.762
hcar3_human	Hydroxycarboxylic acid receptors	Alicarboxylic acid	Class A (Rhodopsin)	P49019	ENSG00000255398		20	N-term	V	L	similar	1	8.238e-06	121386	0	tolerated	0.82	benign	0.168
hcar3_human	Hydroxycarboxylic acid receptors	Alicarboxylic acid	Class A (Rhodopsin)	P49019	ENSG00000255398		19	N-term	C	W	similar	5	4.119e-05	121386	0	deleterious	0	probably_damaging	0.999
hcar3_human	Hydroxycarboxylic acid receptors	Alicarboxylic acid	Class A (Rhodopsin)	P49019	ENSG00000255398		18	N-term	C	R	changed	134	0.001104	121376	1	deleterious	0.01	probably_damaging	0.998
hcar3_human	Hydroxycarboxylic acid receptors	Alicarboxylic acid	Class A (Rhodopsin)	P49019	ENSG00000255398		15	N-term	K	E	changed	2	1.648e-05	121366	0	tolerated	0.28	benign	0.001
hcar3_human	Hydroxycarboxylic acid receptors	Alicarboxylic acid	Class A (Rhodopsin)	P49019	ENSG00000255398		15	N-term	K	Q	changed	1	8.24e-06	121366	0	tolerated	0.11	benign	0.002
hcar3_human	Hydroxycarboxylic acid receptors	Alicarboxylic acid	Class A (Rhodopsin)	P49019	ENSG00000255398		3	N-term	R	P	changed	1	8.268e-06	120952	0	tolerated_low_confidence		benign	0
hcar3_human	Hydroxycarboxylic acid receptors	Alicarboxylic acid	Class A (Rhodopsin)	P49019	ENSG00000255398		3	N-term	R	W	changed	15	0.0001241	120912	0	tolerated_low_confidence		benign	0
gabr1_human	GABA<sub>B</sub> receptors	Amino acid	Class C (Glutamate)	Q9UBS5	ENSG00000204681		955	C-term	R	Q	changed	18	0.000636	28302	0	tolerated_low_confidence		benign	0.342
gabr1_human	GABA<sub>B</sub> receptors	Amino acid	Class C (Glutamate)	Q9UBS5	ENSG00000204681		948	C-term	R	Q	changed	17	0.0003841	44258	0	deleterious_low_confidence		possibly_damaging	0.885
gabr1_human	GABA<sub>B</sub> receptors	Amino acid	Class C (Glutamate)	Q9UBS5	ENSG00000204681		948	C-term	R	W	changed	1	2.173e-05	46022	0	deleterious_low_confidence		probably_damaging	0.973
gabr1_human	GABA<sub>B</sub> receptors	Amino acid	Class C (Glutamate)	Q9UBS5	ENSG00000204681		942	C-term	P	H	changed	1	1.733e-05	57708	0	tolerated_low_confidence		possibly_damaging	0.863
gabr1_human	GABA<sub>B</sub> receptors	Amino acid	Class C (Glutamate)	Q9UBS5	ENSG00000204681		937	C-term	G	S	changed	2	3.133e-05	63846	0	tolerated_low_confidence		benign	0.013
gabr1_human	GABA<sub>B</sub> receptors	Amino acid	Class C (Glutamate)	Q9UBS5	ENSG00000204681		930	C-term	T	I	changed	1	1.417e-05	70580	0	tolerated_low_confidence		benign	0.387										Phosphorylation	yes
gabr1_human	GABA<sub>B</sub> receptors	Amino acid	Class C (Glutamate)	Q9UBS5	ENSG00000204681		929	C-term	P	L	changed	18	0.0002515	71562	0	tolerated	0.09	benign	0.003
gabr1_human	GABA<sub>B</sub> receptors	Amino acid	Class C (Glutamate)	Q9UBS5	ENSG00000204681		927	C-term	H	R	similar	1	1.369e-05	73048	0	tolerated	0.73	benign	0.001
gabr1_human	GABA<sub>B</sub> receptors	Amino acid	Class C (Glutamate)	Q9UBS5	ENSG00000204681		925	C-term	R	W	changed	1	1.331e-05	75140	0	deleterious	0	probably_damaging	0.99
gabr1_human	GABA<sub>B</sub> receptors	Amino acid	Class C (Glutamate)	Q9UBS5	ENSG00000204681		924	C-term	S	F	changed	1	1.322e-05	75654	0	deleterious	0.01	possibly_damaging	0.641										Phosphorylation	yes
gabr1_human	GABA<sub>B</sub> receptors	Amino acid	Class C (Glutamate)	Q9UBS5	ENSG00000204681		923	C-term	R	C	changed	2	2.62e-05	76330	0	deleterious	0	probably_damaging	0.996
gabr1_human	GABA<sub>B</sub> receptors	Amino acid	Class C (Glutamate)	Q9UBS5	ENSG00000204681		922	C-term	L	F	similar	1	1.303e-05	76748	0	deleterious	0.03	probably_damaging	0.996
gabr1_human	GABA<sub>B</sub> receptors	Amino acid	Class C (Glutamate)	Q9UBS5	ENSG00000204681		921	C-term	Q	H	changed	1	1.299e-05	76972	0	deleterious	0.04	possibly_damaging	0.66
gabr1_human	GABA<sub>B</sub> receptors	Amino acid	Class C (Glutamate)	Q9UBS5	ENSG00000204681		913	C-term	R	H	similar	1	1.265e-05	79074	0	deleterious	0.01	possibly_damaging	0.759
gabr1_human	GABA<sub>B</sub> receptors	Amino acid	Class C (Glutamate)	Q9UBS5	ENSG00000204681		902	C-term	I	V	similar	8	6.85e-05	116788	0	deleterious	0	probably_damaging	0.99
gabr1_human	GABA<sub>B</sub> receptors	Amino acid	Class C (Glutamate)	Q9UBS5	ENSG00000204681		884	C-term	E	G	changed	1	8.574e-06	116630	0	deleterious	0	possibly_damaging	0.716
gabr1_human	GABA<sub>B</sub> receptors	Amino acid	Class C (Glutamate)	Q9UBS5	ENSG00000204681		884	C-term	E	K	changed	1	8.574e-06	116626	0	deleterious	0.04	possibly_damaging	0.786
gabr1_human	GABA<sub>B</sub> receptors	Amino acid	Class C (Glutamate)	Q9UBS5	ENSG00000204681		882	C-term	N	S	changed	1	8.575e-06	116620	0	tolerated	0.17	probably_damaging	0.997
gabr1_human	GABA<sub>B</sub> receptors	Amino acid	Class C (Glutamate)	Q9UBS5	ENSG00000204681		881	C-term	N	D	changed	1	8.576e-06	116610	0	deleterious	0.05	probably_damaging	0.997
gabr1_human	GABA<sub>B</sub> receptors	Amino acid	Class C (Glutamate)	Q9UBS5	ENSG00000204681	8.58x58	874	H8	M	L	similar	6	5.151e-05	116488	0	tolerated	0.73	benign	0.004
gabr1_human	GABA<sub>B</sub> receptors	Amino acid	Class C (Glutamate)	Q9UBS5	ENSG00000204681	8.55x55	871	H8	Q	R	changed	1	8.588e-06	116440	0	tolerated	0.14	probably_damaging	0.912
gabr1_human	GABA<sub>B</sub> receptors	Amino acid	Class C (Glutamate)	Q9UBS5	ENSG00000204681	8.52x52	868	H8	S	L	changed	1	8.59e-06	116416	0	deleterious	0.02	probably_damaging	0.944										Phosphorylation	yes
gabr1_human	GABA<sub>B</sub> receptors	Amino acid	Class C (Glutamate)	Q9UBS5	ENSG00000204681	7.53x53	858	TM7	R	H	similar	1	8.594e-06	116360	0	tolerated	0.1	probably_damaging	1
gabr1_human	GABA<sub>B</sub> receptors	Amino acid	Class C (Glutamate)	Q9UBS5	ENSG00000204681	7.38x39	843	TM7	F	S	changed	1	8.612e-06	116112	0	deleterious	0	probably_damaging	0.999
gabr1_human	GABA<sub>B</sub> receptors	Amino acid	Class C (Glutamate)	Q9UBS5	ENSG00000204681	7.36x37	841	TM7	I	V	similar	2	1.722e-05	116118	0	tolerated	0.37	benign	0.058
gabr1_human	GABA<sub>B</sub> receptors	Amino acid	Class C (Glutamate)	Q9UBS5	ENSG00000204681	6.40x40	806	TM6	G	V	changed	1	8.584e-06	116492	0	deleterious	0	probably_damaging	1
gabr1_human	GABA<sub>B</sub> receptors	Amino acid	Class C (Glutamate)	Q9UBS5	ENSG00000204681		800	ICL3	N	S	changed	1	8.582e-06	116520	0	deleterious	0.04	possibly_damaging	0.906
gabr1_human	GABA<sub>B</sub> receptors	Amino acid	Class C (Glutamate)	Q9UBS5	ENSG00000204681	5.58x58	788	TM5	A	S	changed	1	8.589e-06	116422	0	tolerated	0.06	probably_damaging	0.999
gabr1_human	GABA<sub>B</sub> receptors	Amino acid	Class C (Glutamate)	Q9UBS5	ENSG00000204681	5.49x49	779	TM5	L	V	similar	1	8.606e-06	116198	0	deleterious	0.01	possibly_damaging	0.832
gabr1_human	GABA<sub>B</sub> receptors	Amino acid	Class C (Glutamate)	Q9UBS5	ENSG00000204681	5.38x38	768	TM5	T	I	changed	1	8.601e-06	116264	0	tolerated	0.63	possibly_damaging	0.704
gabr1_human	GABA<sub>B</sub> receptors	Amino acid	Class C (Glutamate)	Q9UBS5	ENSG00000204681		766	ECL2	M	V	similar	1	8.601e-06	116270	0	tolerated	0.16	possibly_damaging	0.497
gabr1_human	GABA<sub>B</sub> receptors	Amino acid	Class C (Glutamate)	Q9UBS5	ENSG00000204681		753	ECL2	S	C	changed	1	8.599e-06	116288	0	tolerated	0.05	possibly_damaging	0.799
gabr1_human	GABA<sub>B</sub> receptors	Amino acid	Class C (Glutamate)	Q9UBS5	ENSG00000204681		752	ECL2	V	F	similar	1	8.599e-06	116286	0	deleterious	0.02	possibly_damaging	0.813
gabr1_human	GABA<sub>B</sub> receptors	Amino acid	Class C (Glutamate)	Q9UBS5	ENSG00000204681		752	ECL2	V	I	similar	2	1.72e-05	116286	0	tolerated	0.39	benign	0.035
gabr1_human	GABA<sub>B</sub> receptors	Amino acid	Class C (Glutamate)	Q9UBS5	ENSG00000204681		738	ECL2	I	T	changed	1	8.513e-06	117474	0	tolerated	0.14	benign	0.026
gabr1_human	GABA<sub>B</sub> receptors	Amino acid	Class C (Glutamate)	Q9UBS5	ENSG00000204681		737	ECL2	T	I	changed	1	8.505e-06	117584	0	tolerated	0.1	probably_damaging	0.954
gabr1_human	GABA<sub>B</sub> receptors	Amino acid	Class C (Glutamate)	Q9UBS5	ENSG00000204681		736	ECL2	R	Q	changed	10	8.495e-05	117712	1	tolerated	0.05	possibly_damaging	0.883
gabr1_human	GABA<sub>B</sub> receptors	Amino acid	Class C (Glutamate)	Q9UBS5	ENSG00000204681		736	ECL2	R	W	changed	1	8.489e-06	117798	0	deleterious	0	probably_damaging	0.971
gabr1_human	GABA<sub>B</sub> receptors	Amino acid	Class C (Glutamate)	Q9UBS5	ENSG00000204681		736	ECL2	R	G	changed	1	8.489e-06	117798	0	deleterious	0	possibly_damaging	0.889
gabr1_human	GABA<sub>B</sub> receptors	Amino acid	Class C (Glutamate)	Q9UBS5	ENSG00000204681		735	ECL2	H	Y	similar	1	8.479e-06	117936	0	tolerated	0.16	possibly_damaging	0.745
gabr1_human	GABA<sub>B</sub> receptors	Amino acid	Class C (Glutamate)	Q9UBS5	ENSG00000204681	4.53x53	731	TM4	V	M	similar	2	1.688e-05	118472	0	deleterious	0.04	possibly_damaging	0.672
gabr1_human	GABA<sub>B</sub> receptors	Amino acid	Class C (Glutamate)	Q9UBS5	ENSG00000204681	4.48x48	726	TM4	A	V	similar	1	8.389e-06	119204	0	tolerated	0.92	benign	0.026
gabr1_human	GABA<sub>B</sub> receptors	Amino acid	Class C (Glutamate)	Q9UBS5	ENSG00000204681	4.48x48	726	TM4	A	T	changed	1	8.386e-06	119240	0	tolerated	0.23	benign	0.027
gabr1_human	GABA<sub>B</sub> receptors	Amino acid	Class C (Glutamate)	Q9UBS5	ENSG00000204681	4.47x47	725	TM4	L	F	similar	1	8.363e-06	119580	0	deleterious	0	probably_damaging	0.993
gabr1_human	GABA<sub>B</sub> receptors	Amino acid	Class C (Glutamate)	Q9UBS5	ENSG00000204681	4.36x36	714	TM4	V	L	similar	1	8.285e-06	120704	0	tolerated	0.12	benign	0.211
gabr1_human	GABA<sub>B</sub> receptors	Amino acid	Class C (Glutamate)	Q9UBS5	ENSG00000204681	4.29x29	707	TM4	P	R	changed	3	2.476e-05	121160	0	deleterious	0.01	possibly_damaging	0.783	putative
gabr1_human	GABA<sub>B</sub> receptors	Amino acid	Class C (Glutamate)	Q9UBS5	ENSG00000204681		706	ICL2	E	G	changed	2	1.65e-05	121198	0	deleterious	0.01	probably_damaging	0.957
gabr1_human	GABA<sub>B</sub> receptors	Amino acid	Class C (Glutamate)	Q9UBS5	ENSG00000204681		702	ICL2	R	M	changed	1	8.237e-06	121410	0	deleterious	0.03	probably_damaging	0.915
gabr1_human	GABA<sub>B</sub> receptors	Amino acid	Class C (Glutamate)	Q9UBS5	ENSG00000204681	3.58x58	692	TM3	F	S	changed	3	2.471e-05	121412	0	tolerated	0.17	probably_damaging	0.979	putative	putative
gabr1_human	GABA<sub>B</sub> receptors	Amino acid	Class C (Glutamate)	Q9UBS5	ENSG00000204681	3.45x45	679	TM3	G	S	changed	1	8.237e-06	121400	0	deleterious	0.04	probably_damaging	0.976
gabr1_human	GABA<sub>B</sub> receptors	Amino acid	Class C (Glutamate)	Q9UBS5	ENSG00000204681	3.38x38	672	TM3	L	P	changed	1	8.242e-06	121334	0	deleterious	0	probably_damaging	0.989
gabr1_human	GABA<sub>B</sub> receptors	Amino acid	Class C (Glutamate)	Q9UBS5	ENSG00000204681	3.28x28	662	TM3	V	I	similar	2	1.732e-05	115460	0	tolerated	0.47	benign	0.049
gabr1_human	GABA<sub>B</sub> receptors	Amino acid	Class C (Glutamate)	Q9UBS5	ENSG00000204681	3.26x26	660	TM3	P	S	changed	1	8.635e-06	115810	0	tolerated	0.11	probably_damaging	0.989
gabr1_human	GABA<sub>B</sub> receptors	Amino acid	Class C (Glutamate)	Q9UBS5	ENSG00000204681		659	ECL1	F	L	similar	1	8.624e-06	115960	0	tolerated	0.05	possibly_damaging	0.904
gabr1_human	GABA<sub>B</sub> receptors	Amino acid	Class C (Glutamate)	Q9UBS5	ENSG00000204681		655	ECL1	G	R	changed	31	0.0002669	116128	0	tolerated	0.34	benign	0.004
gabr1_human	GABA<sub>B</sub> receptors	Amino acid	Class C (Glutamate)	Q9UBS5	ENSG00000204681	2.54x54	645	TM2	F	L	similar	130	0.001118	116250	3	tolerated	0.11	benign	0.216
gabr1_human	GABA<sub>B</sub> receptors	Amino acid	Class C (Glutamate)	Q9UBS5	ENSG00000204681	2.52x52	643	TM2	A	S	changed	1	8.602e-06	116250	0	tolerated	0.62	benign	0.107
gabr1_human	GABA<sub>B</sub> receptors	Amino acid	Class C (Glutamate)	Q9UBS5	ENSG00000204681	2.41x41	632	TM2	L	V	similar	1	8.606e-06	116196	0	tolerated	0.34	benign	0.015
gabr1_human	GABA<sub>B</sub> receptors	Amino acid	Class C (Glutamate)	Q9UBS5	ENSG00000204681	2.40x40	631	TM2	N	S	changed	1	8.606e-06	116198	0	tolerated	0.08	possibly_damaging	0.575
gabr1_human	GABA<sub>B</sub> receptors	Amino acid	Class C (Glutamate)	Q9UBS5	ENSG00000204681	12.48x48	620	ICL1	R	H	similar	1	8.646e-06	115660	0	deleterious	0	probably_damaging	0.995	putative
gabr1_human	GABA<sub>B</sub> receptors	Amino acid	Class C (Glutamate)	Q9UBS5	ENSG00000204681	12.48x48	620	ICL1	R	C	changed	1	8.639e-06	115752	0	deleterious	0	probably_damaging	0.998	putative
gabr1_human	GABA<sub>B</sub> receptors	Amino acid	Class C (Glutamate)	Q9UBS5	ENSG00000204681		618	ICL1	H	Q	changed	1	8.631e-06	115868	0	deleterious	0.03	benign	0.104
gabr1_human	GABA<sub>B</sub> receptors	Amino acid	Class C (Glutamate)	Q9UBS5	ENSG00000204681	1.63x63	615	TM1	Y	C	similar	1	8.621e-06	116000	0	tolerated	0.08	probably_damaging	0.998
gabr1_human	GABA<sub>B</sub> receptors	Amino acid	Class C (Glutamate)	Q9UBS5	ENSG00000204681	1.43x43	595	TM1	V	L	similar	1	8.606e-06	116202	0	tolerated	0.25	benign	0.084
gabr1_human	GABA<sub>B</sub> receptors	Amino acid	Class C (Glutamate)	Q9UBS5	ENSG00000204681	1.43x43	595	TM1	V	I	similar	4	3.442e-05	116202	0	tolerated	0.1	benign	0.049
gabr1_human	GABA<sub>B</sub> receptors	Amino acid	Class C (Glutamate)	Q9UBS5	ENSG00000204681		585	N-term	R	H	similar	1	8.606e-06	116192	0	deleterious	0	probably_damaging	0.999
gabr1_human	GABA<sub>B</sub> receptors	Amino acid	Class C (Glutamate)	Q9UBS5	ENSG00000204681		580	N-term	V	I	similar	1	8.608e-06	116170	0	tolerated	0.39	benign	0.081
gabr1_human	GABA<sub>B</sub> receptors	Amino acid	Class C (Glutamate)	Q9UBS5	ENSG00000204681		572	N-term	S	F	changed	3	2.585e-05	116044	0	deleterious	0.02	benign	0.332
gabr1_human	GABA<sub>B</sub> receptors	Amino acid	Class C (Glutamate)	Q9UBS5	ENSG00000204681		571	N-term	G	A	changed	1	8.619e-06	116018	0	tolerated	0.16	benign	0.009
gabr1_human	GABA<sub>B</sub> receptors	Amino acid	Class C (Glutamate)	Q9UBS5	ENSG00000204681		564	N-term	K	E	changed	1	8.593e-06	116376	0	tolerated	0.09	benign	0.158
gabr1_human	GABA<sub>B</sub> receptors	Amino acid	Class C (Glutamate)	Q9UBS5	ENSG00000204681		562	N-term	W	L	similar	1	8.594e-06	116364	0	deleterious	0.03	probably_damaging	0.999
gabr1_human	GABA<sub>B</sub> receptors	Amino acid	Class C (Glutamate)	Q9UBS5	ENSG00000204681		558	N-term	D	Y	changed	1	8.596e-06	116334	0	deleterious	0	possibly_damaging	0.904
gabr1_human	GABA<sub>B</sub> receptors	Amino acid	Class C (Glutamate)	Q9UBS5	ENSG00000204681		557	N-term	K	R	similar	1	8.596e-06	116332	0	deleterious	0.04	possibly_damaging	0.641
gabr1_human	GABA<sub>B</sub> receptors	Amino acid	Class C (Glutamate)	Q9UBS5	ENSG00000204681		554	N-term	D	V	changed	1	8.597e-06	116324	0	deleterious	0	probably_damaging	1
gabr1_human	GABA<sub>B</sub> receptors	Amino acid	Class C (Glutamate)	Q9UBS5	ENSG00000204681		514	N-term	N	Y	changed	1	8.606e-06	116204	0	deleterious	0	probably_damaging	0.975
gabr1_human	GABA<sub>B</sub> receptors	Amino acid	Class C (Glutamate)	Q9UBS5	ENSG00000204681		511	N-term	R	Q	changed	9	7.744e-05	116212	0	tolerated	0.09	possibly_damaging	0.691
gabr1_human	GABA<sub>B</sub> receptors	Amino acid	Class C (Glutamate)	Q9UBS5	ENSG00000204681		507	N-term	D	E	similar	1	8.605e-06	116212	0	tolerated	0.14	benign	0.01
gabr1_human	GABA<sub>B</sub> receptors	Amino acid	Class C (Glutamate)	Q9UBS5	ENSG00000204681		507	N-term	D	N	changed	1	8.605e-06	116212	0	tolerated	0.11	benign	0.034
gabr1_human	GABA<sub>B</sub> receptors	Amino acid	Class C (Glutamate)	Q9UBS5	ENSG00000204681		504	N-term	T	A	changed	1	8.605e-06	116212	0	tolerated	0.66	benign	0.228
gabr1_human	GABA<sub>B</sub> receptors	Amino acid	Class C (Glutamate)	Q9UBS5	ENSG00000204681		501	N-term	N	H	changed	1	8.605e-06	116212	0	deleterious	0.02	probably_damaging	0.963
gabr1_human	GABA<sub>B</sub> receptors	Amino acid	Class C (Glutamate)	Q9UBS5	ENSG00000204681		499	N-term	N	S	changed	1	8.605e-06	116212	0	tolerated	0.09	possibly_damaging	0.848
gabr1_human	GABA<sub>B</sub> receptors	Amino acid	Class C (Glutamate)	Q9UBS5	ENSG00000204681		494	N-term	R	H	similar	3	2.581e-05	116214	0	deleterious	0.03	benign	0.04
gabr1_human	GABA<sub>B</sub> receptors	Amino acid	Class C (Glutamate)	Q9UBS5	ENSG00000204681		494	N-term	R	C	changed	7	6.023e-05	116214	0	deleterious	0	probably_damaging	0.912
gabr1_human	GABA<sub>B</sub> receptors	Amino acid	Class C (Glutamate)	Q9UBS5	ENSG00000204681		490	N-term	R	H	similar	9	7.744e-05	116218	0	deleterious	0.04	possibly_damaging	0.463
gabr1_human	GABA<sub>B</sub> receptors	Amino acid	Class C (Glutamate)	Q9UBS5	ENSG00000204681		490	N-term	R	L	changed	2	1.721e-05	116218	0	deleterious	0.03	benign	0.132
gabr1_human	GABA<sub>B</sub> receptors	Amino acid	Class C (Glutamate)	Q9UBS5	ENSG00000204681		490	N-term	R	C	changed	3	2.581e-05	116218	0	deleterious	0	possibly_damaging	0.624
gabr1_human	GABA<sub>B</sub> receptors	Amino acid	Class C (Glutamate)	Q9UBS5	ENSG00000204681		489	N-term	G	S	changed	118	0.001015	116216	0	tolerated	0.74	benign	0.019
gabr1_human	GABA<sub>B</sub> receptors	Amino acid	Class C (Glutamate)	Q9UBS5	ENSG00000204681		488	N-term	G	D	changed	1	8.605e-06	116214	0	tolerated	0.08	benign	0.009
gabr1_human	GABA<sub>B</sub> receptors	Amino acid	Class C (Glutamate)	Q9UBS5	ENSG00000204681		463	N-term	G	V	changed	1	8.607e-06	116190	0	deleterious	0	probably_damaging	0.987
gabr1_human	GABA<sub>B</sub> receptors	Amino acid	Class C (Glutamate)	Q9UBS5	ENSG00000204681		451	N-term	T	I	changed	1	8.618e-06	116038	0	tolerated	0.18	benign	0.175
gabr1_human	GABA<sub>B</sub> receptors	Amino acid	Class C (Glutamate)	Q9UBS5	ENSG00000204681		442	N-term	T	S	changed	1	8.677e-06	115252	0	deleterious	0.04	possibly_damaging	0.867
gabr1_human	GABA<sub>B</sub> receptors	Amino acid	Class C (Glutamate)	Q9UBS5	ENSG00000204681		436	N-term	R	H	similar	2	1.738e-05	115072	0	deleterious	0.02	probably_damaging	1
gabr1_human	GABA<sub>B</sub> receptors	Amino acid	Class C (Glutamate)	Q9UBS5	ENSG00000204681		416	N-term	T	S	changed	1	8.601e-06	116266	0	tolerated	0.32	benign	0.029
gabr1_human	GABA<sub>B</sub> receptors	Amino acid	Class C (Glutamate)	Q9UBS5	ENSG00000204681		409	N-term	N	S	changed	1	8.602e-06	116256	0	deleterious	0.03	probably_damaging	0.998
gabr1_human	GABA<sub>B</sub> receptors	Amino acid	Class C (Glutamate)	Q9UBS5	ENSG00000204681		408	N-term	I	V	similar	2	1.72e-05	116248	0	tolerated	0.12	probably_damaging	0.995
gabr1_human	GABA<sub>B</sub> receptors	Amino acid	Class C (Glutamate)	Q9UBS5	ENSG00000204681		356	N-term	R	H	similar	1	8.262e-06	121034	0	deleterious	0	probably_damaging	0.959
gabr1_human	GABA<sub>B</sub> receptors	Amino acid	Class C (Glutamate)	Q9UBS5	ENSG00000204681		351	N-term	V	I	similar	2	1.65e-05	121222	0	deleterious	0.03	probably_damaging	0.965
gabr1_human	GABA<sub>B</sub> receptors	Amino acid	Class C (Glutamate)	Q9UBS5	ENSG00000204681		345	N-term	S	L	changed	1	8.244e-06	121294	0	deleterious	0	possibly_damaging	0.811
gabr1_human	GABA<sub>B</sub> receptors	Amino acid	Class C (Glutamate)	Q9UBS5	ENSG00000204681		343	N-term	F	L	similar	1	8.245e-06	121288	0	deleterious	0	possibly_damaging	0.519
gabr1_human	GABA<sub>B</sub> receptors	Amino acid	Class C (Glutamate)	Q9UBS5	ENSG00000204681		339	N-term	F	L	similar	1	8.247e-06	121254	0	tolerated	0.37	benign	0.156
gabr1_human	GABA<sub>B</sub> receptors	Amino acid	Class C (Glutamate)	Q9UBS5	ENSG00000204681		336	N-term	E	K	changed	1	8.249e-06	121224	0	deleterious	0.03	possibly_damaging	0.858
gabr1_human	GABA<sub>B</sub> receptors	Amino acid	Class C (Glutamate)	Q9UBS5	ENSG00000204681		315	N-term	T	N	changed	1	8.263e-06	121028	0	deleterious	0.02	benign	0.056
gabr1_human	GABA<sub>B</sub> receptors	Amino acid	Class C (Glutamate)	Q9UBS5	ENSG00000204681		305	N-term	G	R	changed	3	2.473e-05	121332	0	tolerated	0.08	possibly_damaging	0.791
gabr1_human	GABA<sub>B</sub> receptors	Amino acid	Class C (Glutamate)	Q9UBS5	ENSG00000204681		279	N-term	R	H	similar	1	8.275e-06	120850	0	deleterious	0	probably_damaging	0.959
gabr1_human	GABA<sub>B</sub> receptors	Amino acid	Class C (Glutamate)	Q9UBS5	ENSG00000204681		277	N-term	R	P	changed	1	8.282e-06	120740	0	deleterious	0	probably_damaging	0.966
gabr1_human	GABA<sub>B</sub> receptors	Amino acid	Class C (Glutamate)	Q9UBS5	ENSG00000204681		277	N-term	R	W	changed	1	8.285e-06	120694	0	deleterious	0	probably_damaging	0.97
gabr1_human	GABA<sub>B</sub> receptors	Amino acid	Class C (Glutamate)	Q9UBS5	ENSG00000204681		263	N-term	I	V	similar	1	8.673e-06	115296	0	tolerated	0.58	probably_damaging	0.99
gabr1_human	GABA<sub>B</sub> receptors	Amino acid	Class C (Glutamate)	Q9UBS5	ENSG00000204681		261	N-term	N	K	changed	1	8.662e-06	115442	0	tolerated	0.06	probably_damaging	0.942
gabr1_human	GABA<sub>B</sub> receptors	Amino acid	Class C (Glutamate)	Q9UBS5	ENSG00000204681		214	N-term	I	M	similar	1	1.486e-05	67274	0	tolerated	0.09	possibly_damaging	0.837
gabr1_human	GABA<sub>B</sub> receptors	Amino acid	Class C (Glutamate)	Q9UBS5	ENSG00000204681		207	N-term	P	R	changed	1	1.578e-05	63370	0	deleterious	0.04	probably_damaging	0.978
gabr1_human	GABA<sub>B</sub> receptors	Amino acid	Class C (Glutamate)	Q9UBS5	ENSG00000204681		193	N-term	E	D	similar	1	2.267e-05	44116	0	tolerated	0.15	benign	0.14
gabr1_human	GABA<sub>B</sub> receptors	Amino acid	Class C (Glutamate)	Q9UBS5	ENSG00000204681		169	N-term	A	S	changed	1	5.599e-05	17860	0	tolerated	0.41	benign	0.012
gabr1_human	GABA<sub>B</sub> receptors	Amino acid	Class C (Glutamate)	Q9UBS5	ENSG00000204681		164	N-term	H	Y	similar	2	1.715e-05	116624	0	tolerated_low_confidence		benign	0.001
gabr1_human	GABA<sub>B</sub> receptors	Amino acid	Class C (Glutamate)	Q9UBS5	ENSG00000204681		163	N-term	P	T	changed	1	8.577e-06	116592	0	tolerated_low_confidence		benign	0.003
gabr1_human	GABA<sub>B</sub> receptors	Amino acid	Class C (Glutamate)	Q9UBS5	ENSG00000204681		162	N-term	T	M	changed	1	8.579e-06	116558	0	tolerated_low_confidence		benign	0.168
gabr1_human	GABA<sub>B</sub> receptors	Amino acid	Class C (Glutamate)	Q9UBS5	ENSG00000204681		156	N-term	H	Q	changed	1	8.65e-06	115606	0	tolerated	0.29	benign	0.105
gabr1_human	GABA<sub>B</sub> receptors	Amino acid	Class C (Glutamate)	Q9UBS5	ENSG00000204681		152	N-term	T	I	changed	1	8.639e-06	115760	0	tolerated_low_confidence		possibly_damaging	0.696
gabr1_human	GABA<sub>B</sub> receptors	Amino acid	Class C (Glutamate)	Q9UBS5	ENSG00000204681		149	N-term	Q	H	changed	1	8.633e-06	115834	0	deleterious	0.02	possibly_damaging	0.726
gabr1_human	GABA<sub>B</sub> receptors	Amino acid	Class C (Glutamate)	Q9UBS5	ENSG00000204681		142	N-term	R	Q	changed	1	8.627e-06	115918	0	tolerated	0.16	probably_damaging	0.979
gabr1_human	GABA<sub>B</sub> receptors	Amino acid	Class C (Glutamate)	Q9UBS5	ENSG00000204681		142	N-term	R	W	changed	193	0.001665	115932	2	tolerated	0.06	probably_damaging	0.994
gabr1_human	GABA<sub>B</sub> receptors	Amino acid	Class C (Glutamate)	Q9UBS5	ENSG00000204681		136	N-term	H	Y	similar	1	8.624e-06	115962	0	tolerated	0.96	possibly_damaging	0.893
gabr1_human	GABA<sub>B</sub> receptors	Amino acid	Class C (Glutamate)	Q9UBS5	ENSG00000204681		134	N-term	D	N	changed	3	2.587e-05	115960	0	deleterious	0.04	possibly_damaging	0.652
gabr1_human	GABA<sub>B</sub> receptors	Amino acid	Class C (Glutamate)	Q9UBS5	ENSG00000204681		133	N-term	P	L	changed	1	8.624e-06	115958	0	deleterious	0.01	probably_damaging	0.943
gabr1_human	GABA<sub>B</sub> receptors	Amino acid	Class C (Glutamate)	Q9UBS5	ENSG00000204681		131	N-term	C	Y	similar	1	8.622e-06	115976	0	deleterious	0	probably_damaging	0.999
gabr1_human	GABA<sub>B</sub> receptors	Amino acid	Class C (Glutamate)	Q9UBS5	ENSG00000204681		130	N-term	R	Q	changed	1	8.623e-06	115974	0	tolerated	0.13	probably_damaging	0.979
gabr1_human	GABA<sub>B</sub> receptors	Amino acid	Class C (Glutamate)	Q9UBS5	ENSG00000204681		130	N-term	R	W	changed	2	1.725e-05	115972	0	deleterious	0.02	probably_damaging	0.994
gabr1_human	GABA<sub>B</sub> receptors	Amino acid	Class C (Glutamate)	Q9UBS5	ENSG00000204681		127	N-term	V	M	similar	2	1.725e-05	115936	0	deleterious_low_confidence		probably_damaging	0.961
gabr1_human	GABA<sub>B</sub> receptors	Amino acid	Class C (Glutamate)	Q9UBS5	ENSG00000204681		126	N-term	R	Q	changed	1	8.627e-06	115916	0	tolerated	0.3	possibly_damaging	0.771
gabr1_human	GABA<sub>B</sub> receptors	Amino acid	Class C (Glutamate)	Q9UBS5	ENSG00000204681		126	N-term	R	W	changed	1	8.626e-06	115922	0	tolerated_low_confidence		possibly_damaging	0.876
gabr1_human	GABA<sub>B</sub> receptors	Amino acid	Class C (Glutamate)	Q9UBS5	ENSG00000204681		125	N-term	A	V	similar	1	8.627e-06	115920	0	deleterious_low_confidence		possibly_damaging	0.827
gabr1_human	GABA<sub>B</sub> receptors	Amino acid	Class C (Glutamate)	Q9UBS5	ENSG00000204681		124	N-term	G	A	changed	1	8.628e-06	115908	0	deleterious	0	probably_damaging	0.999
gabr1_human	GABA<sub>B</sub> receptors	Amino acid	Class C (Glutamate)	Q9UBS5	ENSG00000204681		124	N-term	G	R	changed	12	0.0001035	115916	0	deleterious	0	probably_damaging	1
gabr1_human	GABA<sub>B</sub> receptors	Amino acid	Class C (Glutamate)	Q9UBS5	ENSG00000204681		119	N-term	L	F	similar	1	8.632e-06	115844	0	tolerated_low_confidence		possibly_damaging	0.86
gabr1_human	GABA<sub>B</sub> receptors	Amino acid	Class C (Glutamate)	Q9UBS5	ENSG00000204681		118	N-term	D	A	changed	2	1.727e-05	115798	0	deleterious_low_confidence		possibly_damaging	0.857
gabr1_human	GABA<sub>B</sub> receptors	Amino acid	Class C (Glutamate)	Q9UBS5	ENSG00000204681		118	N-term	D	G	changed	1	8.636e-06	115798	0	tolerated_low_confidence		possibly_damaging	0.811
gabr1_human	GABA<sub>B</sub> receptors	Amino acid	Class C (Glutamate)	Q9UBS5	ENSG00000204681		115	N-term	T	M	changed	6	5.186e-05	115698	0	tolerated_low_confidence		probably_damaging	0.93
gabr1_human	GABA<sub>B</sub> receptors	Amino acid	Class C (Glutamate)	Q9UBS5	ENSG00000204681		114	N-term	L	M	similar	1	8.647e-06	115642	0	tolerated_low_confidence		possibly_damaging	0.899
gabr1_human	GABA<sub>B</sub> receptors	Amino acid	Class C (Glutamate)	Q9UBS5	ENSG00000204681		112	N-term	V	I	similar	1	8.653e-06	115562	0	deleterious	0.03	possibly_damaging	0.453
gabr1_human	GABA<sub>B</sub> receptors	Amino acid	Class C (Glutamate)	Q9UBS5	ENSG00000204681		101	N-term	S	A	changed	3	2.612e-05	114850	0	deleterious	0.05	possibly_damaging	0.714
gabr1_human	GABA<sub>B</sub> receptors	Amino acid	Class C (Glutamate)	Q9UBS5	ENSG00000204681		95	N-term	R	S	changed	2	1.664e-05	120168	0	deleterious	0	probably_damaging	0.997
gabr1_human	GABA<sub>B</sub> receptors	Amino acid	Class C (Glutamate)	Q9UBS5	ENSG00000204681		90	N-term	M	T	changed	2	1.658e-05	120616	0	deleterious	0	probably_damaging	0.974
gabr1_human	GABA<sub>B</sub> receptors	Amino acid	Class C (Glutamate)	Q9UBS5	ENSG00000204681		83	N-term	A	G	changed	6	4.959e-05	120988	0	tolerated	0.11	possibly_damaging	0.743
gabr1_human	GABA<sub>B</sub> receptors	Amino acid	Class C (Glutamate)	Q9UBS5	ENSG00000204681		80	N-term	K	R	similar	1	8.261e-06	121044	0	deleterious	0.01	probably_damaging	0.999
gabr1_human	GABA<sub>B</sub> receptors	Amino acid	Class C (Glutamate)	Q9UBS5	ENSG00000204681		78	N-term	V	F	similar	1	8.26e-06	121068	0	deleterious	0	probably_damaging	0.999
gabr1_human	GABA<sub>B</sub> receptors	Amino acid	Class C (Glutamate)	Q9UBS5	ENSG00000204681		74	N-term	V	L	similar	1	8.257e-06	121108	0	deleterious	0.03	probably_damaging	0.971
gabr1_human	GABA<sub>B</sub> receptors	Amino acid	Class C (Glutamate)	Q9UBS5	ENSG00000204681		70	N-term	E	K	changed	1	8.256e-06	121118	0	tolerated_low_confidence		possibly_damaging	0.74
gabr1_human	GABA<sub>B</sub> receptors	Amino acid	Class C (Glutamate)	Q9UBS5	ENSG00000204681		70	N-term	E	Q	changed	1	8.256e-06	121118	0	tolerated_low_confidence		possibly_damaging	0.857
gabr1_human	GABA<sub>B</sub> receptors	Amino acid	Class C (Glutamate)	Q9UBS5	ENSG00000204681		65	N-term	Y	H	similar	2	1.65e-05	121178	0	deleterious_low_confidence		probably_damaging	0.961
gabr1_human	GABA<sub>B</sub> receptors	Amino acid	Class C (Glutamate)	Q9UBS5	ENSG00000204681		56	N-term	F	V	similar	1	8.249e-06	121232	0	tolerated_low_confidence		benign	0.042
gabr1_human	GABA<sub>B</sub> receptors	Amino acid	Class C (Glutamate)	Q9UBS5	ENSG00000204681		55	N-term	N	S	changed	1	8.249e-06	121224	0	tolerated_low_confidence		possibly_damaging	0.652
gabr1_human	GABA<sub>B</sub> receptors	Amino acid	Class C (Glutamate)	Q9UBS5	ENSG00000204681		35	N-term	P	R	changed	1	8.286e-06	120692	0	deleterious	0	probably_damaging	1
gabr1_human	GABA<sub>B</sub> receptors	Amino acid	Class C (Glutamate)	Q9UBS5	ENSG00000204681		35	N-term	P	L	changed	1	8.286e-06	120692	0	deleterious	0	probably_damaging	1
gabr1_human	GABA<sub>B</sub> receptors	Amino acid	Class C (Glutamate)	Q9UBS5	ENSG00000204681		32	N-term	I	N	changed	1	8.297e-06	120532	0	deleterious	0	probably_damaging	0.989
gabr1_human	GABA<sub>B</sub> receptors	Amino acid	Class C (Glutamate)	Q9UBS5	ENSG00000204681		31	N-term	Q	R	changed	8	6.642e-05	120446	0	tolerated_low_confidence		benign	0.08
gabr1_human	GABA<sub>B</sub> receptors	Amino acid	Class C (Glutamate)	Q9UBS5	ENSG00000204681		30	N-term	C	S	changed	1	8.307e-06	120386	0	deleterious	0.01	probably_damaging	0.995
gabr1_human	GABA<sub>B</sub> receptors	Amino acid	Class C (Glutamate)	Q9UBS5	ENSG00000204681		29	N-term	G	V	changed	1	8.314e-06	120282	0	deleterious_low_confidence		probably_damaging	0.997
gabr1_human	GABA<sub>B</sub> receptors	Amino acid	Class C (Glutamate)	Q9UBS5	ENSG00000204681		20	N-term	A	V	similar	431	0.05383	8006	9	tolerated	0.14	benign	0
gabr1_human	GABA<sub>B</sub> receptors	Amino acid	Class C (Glutamate)	Q9UBS5	ENSG00000204681		13	N-term	R	C	changed	2	0.0002882	6940	0	tolerated_low_confidence		benign	0
v1br_human	Vasopressin and oxytocin receptors	Peptide	Class A (Rhodopsin)	P47901	ENSG00000198049		5	N-term	P	S	changed	14	0.0001224	114408	0	tolerated	0.15	benign	0.064
v1br_human	Vasopressin and oxytocin receptors	Peptide	Class A (Rhodopsin)	P47901	ENSG00000198049		8	N-term	D	N	changed	2	1.723e-05	116102	0	tolerated	0.6	benign	0
v1br_human	Vasopressin and oxytocin receptors	Peptide	Class A (Rhodopsin)	P47901	ENSG00000198049		9	N-term	A	V	similar	3	2.572e-05	116658	0	tolerated	0.18	benign	0.002
v1br_human	Vasopressin and oxytocin receptors	Peptide	Class A (Rhodopsin)	P47901	ENSG00000198049		10	N-term	N	S	changed	12	0.0001024	117134	0	tolerated	0.66	benign	0.001
v1br_human	Vasopressin and oxytocin receptors	Peptide	Class A (Rhodopsin)	P47901	ENSG00000198049		11	N-term	P	T	changed	1	8.52e-06	117368	0	tolerated	0.16	benign	0.007
v1br_human	Vasopressin and oxytocin receptors	Peptide	Class A (Rhodopsin)	P47901	ENSG00000198049		11	N-term	P	H	changed	1	8.509e-06	117526	0	tolerated	0.07	benign	0.027
v1br_human	Vasopressin and oxytocin receptors	Peptide	Class A (Rhodopsin)	P47901	ENSG00000198049		14	N-term	R	W	changed	44	0.0003719	118306	0	deleterious	0.03	benign	0.001
v1br_human	Vasopressin and oxytocin receptors	Peptide	Class A (Rhodopsin)	P47901	ENSG00000198049		19	N-term	A	T	changed	4	3.35e-05	119396	0	tolerated	0.25	benign	0.004
v1br_human	Vasopressin and oxytocin receptors	Peptide	Class A (Rhodopsin)	P47901	ENSG00000198049		21	N-term	N	S	changed	7	5.848e-05	119690	0	deleterious	0.02	benign	0.344
v1br_human	Vasopressin and oxytocin receptors	Peptide	Class A (Rhodopsin)	P47901	ENSG00000198049		24	N-term	T	I	changed	1	8.339e-06	119918	0	tolerated	0.2	benign	0.02
v1br_human	Vasopressin and oxytocin receptors	Peptide	Class A (Rhodopsin)	P47901	ENSG00000198049		26	N-term	W	G	changed	1	8.332e-06	120018	0	tolerated	0.34	benign	0.159
v1br_human	Vasopressin and oxytocin receptors	Peptide	Class A (Rhodopsin)	P47901	ENSG00000198049	1.33x33	35	TM1	K	Q	changed	1	8.316e-06	120248	0	tolerated	0.05	possibly_damaging	0.747
v1br_human	Vasopressin and oxytocin receptors	Peptide	Class A (Rhodopsin)	P47901	ENSG00000198049	1.34x34	36	TM1	V	L	similar	2	1.665e-05	120150	0	tolerated	0.4	benign	0.014
v1br_human	Vasopressin and oxytocin receptors	Peptide	Class A (Rhodopsin)	P47901	ENSG00000198049	1.35x35	37	TM1	E	Q	changed	1	8.324e-06	120134	0	deleterious	0	probably_damaging	0.998
v1br_human	Vasopressin and oxytocin receptors	Peptide	Class A (Rhodopsin)	P47901	ENSG00000198049	1.36x36	38	TM1	I	M	similar	2	1.667e-05	119998	0	deleterious	0.02	probably_damaging	0.935
v1br_human	Vasopressin and oxytocin receptors	Peptide	Class A (Rhodopsin)	P47901	ENSG00000198049	1.46x46	48	TM1	A	V	similar	3	2.522e-05	118964	0	deleterious	0	probably_damaging	0.951
v1br_human	Vasopressin and oxytocin receptors	Peptide	Class A (Rhodopsin)	P47901	ENSG00000198049	1.53x53	55	TM1	V	M	similar	11	9.274e-05	118610	0	deleterious	0.02	possibly_damaging	0.641					yes
v1br_human	Vasopressin and oxytocin receptors	Peptide	Class A (Rhodopsin)	P47901	ENSG00000198049	1.56x56	58	TM1	T	I	changed	4	3.379e-05	118374	0	deleterious	0.04	benign	0.006
v1br_human	Vasopressin and oxytocin receptors	Peptide	Class A (Rhodopsin)	P47901	ENSG00000198049	1.56x56	58	TM1	T	N	changed	1	8.448e-06	118374	0	deleterious	0	benign	0.228
v1br_human	Vasopressin and oxytocin receptors	Peptide	Class A (Rhodopsin)	P47901	ENSG00000198049	1.57x57	59	TM1	L	P	changed	2	1.692e-05	118202	0	deleterious	0	probably_damaging	0.966
v1br_human	Vasopressin and oxytocin receptors	Peptide	Class A (Rhodopsin)	P47901	ENSG00000198049	1.58x58	60	TM1	G	S	changed	1	8.456e-06	118254	0	tolerated	0.36	probably_damaging	0.915
v1br_human	Vasopressin and oxytocin receptors	Peptide	Class A (Rhodopsin)	P47901	ENSG00000198049	1.60x60	62	TM1	L	R	changed	1	8.46e-06	118204	0	tolerated	0.15	benign	0.004
v1br_human	Vasopressin and oxytocin receptors	Peptide	Class A (Rhodopsin)	P47901	ENSG00000198049	12.49x49	64	ICL1	R	L	changed	1	8.47e-06	118060	0	deleterious	0.02	benign	0.046	putative	putative
v1br_human	Vasopressin and oxytocin receptors	Peptide	Class A (Rhodopsin)	P47901	ENSG00000198049	12.49x49	64	ICL1	R	H	similar	1	8.47e-06	118060	0	tolerated	0.33	benign	0.027	putative	putative
v1br_human	Vasopressin and oxytocin receptors	Peptide	Class A (Rhodopsin)	P47901	ENSG00000198049	12.50x50	65	ICL1	K	E	changed	2	1.693e-05	118112	0	deleterious	0	possibly_damaging	0.865							umls:C0856977	0.000271442	Childhood aggression
v1br_human	Vasopressin and oxytocin receptors	Peptide	Class A (Rhodopsin)	P47901	ENSG00000198049	12.50x50	65	ICL1	K	N	changed	5241	0.04435	118176	172	deleterious	0.01	probably_damaging	0.941							umls:C0856977	0.000271442	Childhood aggression
v1br_human	Vasopressin and oxytocin receptors	Peptide	Class A (Rhodopsin)	P47901	ENSG00000198049	12.51x51	66	ICL1	R	L	changed	1	8.47e-06	118058	0	tolerated	0.42	benign	0.019
v1br_human	Vasopressin and oxytocin receptors	Peptide	Class A (Rhodopsin)	P47901	ENSG00000198049	12.51x51	66	ICL1	R	H	similar	1	8.47e-06	118058	0	tolerated	0.27	benign	0.027
v1br_human	Vasopressin and oxytocin receptors	Peptide	Class A (Rhodopsin)	P47901	ENSG00000198049	2.38x38	68	TM2	R	C	changed	6	5.079e-05	118128	0	deleterious	0.01	benign	0.303
v1br_human	Vasopressin and oxytocin receptors	Peptide	Class A (Rhodopsin)	P47901	ENSG00000198049	2.38x38	68	TM2	R	G	changed	1	8.465e-06	118128	0	deleterious	0	probably_damaging	0.965
v1br_human	Vasopressin and oxytocin receptors	Peptide	Class A (Rhodopsin)	P47901	ENSG00000198049	2.38x38	68	TM2	R	H	similar	1	8.466e-06	118116	0	deleterious	0	probably_damaging	0.985
v1br_human	Vasopressin and oxytocin receptors	Peptide	Class A (Rhodopsin)	P47901	ENSG00000198049	2.40x40	70	TM2	H	Y	similar	2	1.692e-05	118180	0	tolerated	0.2	possibly_damaging	0.896
v1br_human	Vasopressin and oxytocin receptors	Peptide	Class A (Rhodopsin)	P47901	ENSG00000198049	2.43x43	73	TM2	V	M	similar	47	0.0003969	118418	0	tolerated	0.63	benign	0.261
v1br_human	Vasopressin and oxytocin receptors	Peptide	Class A (Rhodopsin)	P47901	ENSG00000198049	2.43x43	73	TM2	V	A	similar	2	1.688e-05	118454	0	deleterious	0.01	possibly_damaging	0.582
v1br_human	Vasopressin and oxytocin receptors	Peptide	Class A (Rhodopsin)	P47901	ENSG00000198049	2.49x49	79	TM2	T	R	changed	1	8.411e-06	118888	0	deleterious	0	probably_damaging	0.995
v1br_human	Vasopressin and oxytocin receptors	Peptide	Class A (Rhodopsin)	P47901	ENSG00000198049	2.50x50	80	TM2	D	N	changed	1	8.4e-06	119046	0	deleterious	0	probably_damaging	1					yes
v1br_human	Vasopressin and oxytocin receptors	Peptide	Class A (Rhodopsin)	P47901	ENSG00000198049	2.51x51	81	TM2	L	P	changed	1	8.389e-06	119208	0	deleterious	0	probably_damaging	1
v1br_human	Vasopressin and oxytocin receptors	Peptide	Class A (Rhodopsin)	P47901	ENSG00000198049	2.54x54	84	TM2	A	V	similar	23	0.0001921	119726	0	deleterious	0	probably_damaging	1
v1br_human	Vasopressin and oxytocin receptors	Peptide	Class A (Rhodopsin)	P47901	ENSG00000198049	2.54x54	84	TM2	A	E	changed	1	8.352e-06	119726	0	deleterious	0	probably_damaging	1
v1br_human	Vasopressin and oxytocin receptors	Peptide	Class A (Rhodopsin)	P47901	ENSG00000198049	2.55x55	85	TM2	L	F	similar	1	8.337e-06	119950	0	tolerated	0.96	benign	0.202
v1br_human	Vasopressin and oxytocin receptors	Peptide	Class A (Rhodopsin)	P47901	ENSG00000198049	2.55x55	85	TM2	L	H	changed	1	8.33e-06	120052	0	deleterious	0	probably_damaging	0.975
v1br_human	Vasopressin and oxytocin receptors	Peptide	Class A (Rhodopsin)	P47901	ENSG00000198049	2.55x55	85	TM2	L	P	changed	2	1.666e-05	120052	0	deleterious	0	probably_damaging	0.975
v1br_human	Vasopressin and oxytocin receptors	Peptide	Class A (Rhodopsin)	P47901	ENSG00000198049	2.58x58	88	TM2	V	L	similar	1	8.31e-06	120332	0	deleterious	0.02	probably_damaging	0.961
v1br_human	Vasopressin and oxytocin receptors	Peptide	Class A (Rhodopsin)	P47901	ENSG00000198049	2.62x62	92	TM2	L	V	similar	1	8.288e-06	120660	0	deleterious	0	possibly_damaging	0.676
v1br_human	Vasopressin and oxytocin receptors	Peptide	Class A (Rhodopsin)	P47901	ENSG00000198049	2.66x66	96	TM2	I	V	similar	2	1.655e-05	120848	0	tolerated	0.38	benign	0.039
v1br_human	Vasopressin and oxytocin receptors	Peptide	Class A (Rhodopsin)	P47901	ENSG00000198049	23.51x51	99	ECL1	R	C	changed	2	1.655e-05	120872	0	deleterious	0	probably_damaging	1
v1br_human	Vasopressin and oxytocin receptors	Peptide	Class A (Rhodopsin)	P47901	ENSG00000198049	3.21x21	103	TM3	P	R	changed	20	0.0001654	120916	0	deleterious	0	probably_damaging	0.943
v1br_human	Vasopressin and oxytocin receptors	Peptide	Class A (Rhodopsin)	P47901	ENSG00000198049	3.22x22	104	TM3	D	N	changed	2	1.654e-05	120922	0	deleterious	0	probably_damaging	1
v1br_human	Vasopressin and oxytocin receptors	Peptide	Class A (Rhodopsin)	P47901	ENSG00000198049	3.25x25	107	TM3	C	R	changed	1	8.269e-06	120936	0	deleterious	0	probably_damaging	1
v1br_human	Vasopressin and oxytocin receptors	Peptide	Class A (Rhodopsin)	P47901	ENSG00000198049	3.28x28	110	TM3	V	I	similar	8	6.615e-05	120934	0	tolerated	0.12	benign	0.126
v1br_human	Vasopressin and oxytocin receptors	Peptide	Class A (Rhodopsin)	P47901	ENSG00000198049	3.29x29	111	TM3	K	M	changed	5	4.135e-05	120924	0	deleterious	0	probably_damaging	0.999
v1br_human	Vasopressin and oxytocin receptors	Peptide	Class A (Rhodopsin)	P47901	ENSG00000198049	3.31x31	113	TM3	L	V	similar	9	7.444e-05	120906	0	deleterious	0	probably_damaging	0.942
v1br_human	Vasopressin and oxytocin receptors	Peptide	Class A (Rhodopsin)	P47901	ENSG00000198049	3.33x33	115	TM3	V	A	similar	9	7.445e-05	120888	0	deleterious	0.03	benign	0.058
v1br_human	Vasopressin and oxytocin receptors	Peptide	Class A (Rhodopsin)	P47901	ENSG00000198049	3.40x40	122	TM3	T	S	changed	115	0.0009518	120818	1	deleterious	0.01	probably_damaging	0.999
v1br_human	Vasopressin and oxytocin receptors	Peptide	Class A (Rhodopsin)	P47901	ENSG00000198049	3.42x42	124	TM3	M	V	similar	1	8.279e-06	120786	0	deleterious	0.05	probably_damaging	0.996
v1br_human	Vasopressin and oxytocin receptors	Peptide	Class A (Rhodopsin)	P47901	ENSG00000198049	3.46x46	128	TM3	M	I	similar	1	8.283e-06	120724	0	deleterious	0.01	probably_damaging	0.998			yes
v1br_human	Vasopressin and oxytocin receptors	Peptide	Class A (Rhodopsin)	P47901	ENSG00000198049	3.47x47	129	TM3	T	M	changed	2	1.657e-05	120680	0	deleterious	0	probably_damaging	1
v1br_human	Vasopressin and oxytocin receptors	Peptide	Class A (Rhodopsin)	P47901	ENSG00000198049	3.50x50	132	TM3	R	C	changed	5	4.147e-05	120572	0	deleterious	0	probably_damaging	1	putative	putative		yes
v1br_human	Vasopressin and oxytocin receptors	Peptide	Class A (Rhodopsin)	P47901	ENSG00000198049	3.50x50	132	TM3	R	H	similar	9	7.466e-05	120548	0	deleterious	0	probably_damaging	1	putative	putative		yes
v1br_human	Vasopressin and oxytocin receptors	Peptide	Class A (Rhodopsin)	P47901	ENSG00000198049	3.54x54	136	TM3	V	L	similar	1	8.302e-06	120450	0	deleterious	0	possibly_damaging	0.754	putative	putative
v1br_human	Vasopressin and oxytocin receptors	Peptide	Class A (Rhodopsin)	P47901	ENSG00000198049	3.56x56	138	TM3	H	Q	changed	9	7.488e-05	120200	0	tolerated	0.29	probably_damaging	0.961	putative	putative
v1br_human	Vasopressin and oxytocin receptors	Peptide	Class A (Rhodopsin)	P47901	ENSG00000198049	34.53x53	142	ICL2	S	I	changed	1	8.411e-06	118894	0	deleterious	0	possibly_damaging	0.649	putative	putative
v1br_human	Vasopressin and oxytocin receptors	Peptide	Class A (Rhodopsin)	P47901	ENSG00000198049	34.55x55	144	ICL2	Q	K	changed	1	8.396e-06	119104	0	deleterious	0	possibly_damaging	0.452	putative
v1br_human	Vasopressin and oxytocin receptors	Peptide	Class A (Rhodopsin)	P47901	ENSG00000198049	34.57x57	146	ICL2	P	T	changed	1	8.379e-06	119340	0	deleterious	0.01	probably_damaging	0.936
v1br_human	Vasopressin and oxytocin receptors	Peptide	Class A (Rhodopsin)	P47901	ENSG00000198049	4.40x40	148	TM4	Q	P	changed	1	8.379e-06	119352	0	deleterious	0.01	possibly_damaging	0.566
v1br_human	Vasopressin and oxytocin receptors	Peptide	Class A (Rhodopsin)	P47901	ENSG00000198049	4.41x41	149	TM4	S	F	changed	1	8.382e-06	119306	0	deleterious	0.03	benign	0.038
v1br_human	Vasopressin and oxytocin receptors	Peptide	Class A (Rhodopsin)	P47901	ENSG00000198049	4.43x43	151	TM4	Y	H	similar	22	0.0001845	119244	0	tolerated	0.15	benign	0.094
v1br_human	Vasopressin and oxytocin receptors	Peptide	Class A (Rhodopsin)	P47901	ENSG00000198049	4.45x45	153	TM4	L	F	similar	1	8.399e-06	119064	0	deleterious	0.04	benign	0.094
v1br_human	Vasopressin and oxytocin receptors	Peptide	Class A (Rhodopsin)	P47901	ENSG00000198049	4.50x50	158	TM4	W	C	similar	2	1.69e-05	118350	0	deleterious	0	probably_damaging	1
v1br_human	Vasopressin and oxytocin receptors	Peptide	Class A (Rhodopsin)	P47901	ENSG00000198049	4.54x54	162	TM4	A	S	changed	1	8.431e-06	118612	0	tolerated	0.19	benign	0.167
v1br_human	Vasopressin and oxytocin receptors	Peptide	Class A (Rhodopsin)	P47901	ENSG00000198049	4.64x65	172	TM4	F	S	changed	2	1.698e-05	117804	0	deleterious	0	probably_damaging	1
v1br_human	Vasopressin and oxytocin receptors	Peptide	Class A (Rhodopsin)	P47901	ENSG00000198049	4.64x65	172	TM4	F	L	similar	4	3.396e-05	117778	0	deleterious	0	probably_damaging	0.999
v1br_human	Vasopressin and oxytocin receptors	Peptide	Class A (Rhodopsin)	P47901	ENSG00000198049		174	ECL2	L	R	changed	1	8.5e-06	117644	0	deleterious	0	probably_damaging	0.963
v1br_human	Vasopressin and oxytocin receptors	Peptide	Class A (Rhodopsin)	P47901	ENSG00000198049		175	ECL2	R	W	changed	5	4.25e-05	117656	0	deleterious	0.01	probably_damaging	0.943
v1br_human	Vasopressin and oxytocin receptors	Peptide	Class A (Rhodopsin)	P47901	ENSG00000198049		175	ECL2	R	Q	changed	5	4.25e-05	117642	0	tolerated	0.13	benign	0.072
v1br_human	Vasopressin and oxytocin receptors	Peptide	Class A (Rhodopsin)	P47901	ENSG00000198049		176	ECL2	E	Q	changed	1	8.502e-06	117624	0	deleterious	0.01	probably_damaging	1
v1br_human	Vasopressin and oxytocin receptors	Peptide	Class A (Rhodopsin)	P47901	ENSG00000198049		176	ECL2	E	V	changed	1	8.505e-06	117578	0	deleterious	0	probably_damaging	1
v1br_human	Vasopressin and oxytocin receptors	Peptide	Class A (Rhodopsin)	P47901	ENSG00000198049		185	ECL2	D	Y	changed	1	8.51e-06	117514	0	deleterious	0	probably_damaging	1
v1br_human	Vasopressin and oxytocin receptors	Peptide	Class A (Rhodopsin)	P47901	ENSG00000198049	45.50x50	186	ECL2	C	F	similar	2	1.702e-05	117514	0	deleterious	0	probably_damaging	1
v1br_human	Vasopressin and oxytocin receptors	Peptide	Class A (Rhodopsin)	P47901	ENSG00000198049	45.51x51	187	ECL2	W	R	changed	570	0.00485	117514	4	deleterious	0.01	possibly_damaging	0.896
v1br_human	Vasopressin and oxytocin receptors	Peptide	Class A (Rhodopsin)	P47901	ENSG00000198049	45.52x52	188	ECL2	A	E	changed	2	1.702e-05	117494	0	deleterious	0	probably_damaging	1
v1br_human	Vasopressin and oxytocin receptors	Peptide	Class A (Rhodopsin)	P47901	ENSG00000198049		189	ECL2	D	G	changed	1	8.51e-06	117502	0	tolerated	0.07	possibly_damaging	0.697
v1br_human	Vasopressin and oxytocin receptors	Peptide	Class A (Rhodopsin)	P47901	ENSG00000198049		191	ECL2	G	R	changed	6176	0.05254	117558	223	tolerated	0.66	benign	0.003
v1br_human	Vasopressin and oxytocin receptors	Peptide	Class A (Rhodopsin)	P47901	ENSG00000198049		191	ECL2	G	S	changed	3	2.552e-05	117558	0	tolerated	0.28	benign	0.084
v1br_human	Vasopressin and oxytocin receptors	Peptide	Class A (Rhodopsin)	P47901	ENSG00000198049	5.36x37	197	TM5	R	W	changed	6	5.107e-05	117488	0	deleterious	0	probably_damaging	0.956
v1br_human	Vasopressin and oxytocin receptors	Peptide	Class A (Rhodopsin)	P47901	ENSG00000198049	5.40x41	201	TM5	T	N	changed	1	8.508e-06	117540	0	deleterious	0	probably_damaging	1
v1br_human	Vasopressin and oxytocin receptors	Peptide	Class A (Rhodopsin)	P47901	ENSG00000198049	5.41x42	202	TM5	W	R	changed	6	5.104e-05	117556	0	deleterious	0	probably_damaging	1
v1br_human	Vasopressin and oxytocin receptors	Peptide	Class A (Rhodopsin)	P47901	ENSG00000198049	5.44x45	205	TM5	L	P	changed	1	8.499e-06	117654	0	deleterious	0.03	probably_damaging	0.95
v1br_human	Vasopressin and oxytocin receptors	Peptide	Class A (Rhodopsin)	P47901	ENSG00000198049	5.53x53	214	TM5	M	V	similar	1	8.482e-06	117902	0	tolerated	0.61	benign	0.001
v1br_human	Vasopressin and oxytocin receptors	Peptide	Class A (Rhodopsin)	P47901	ENSG00000198049	5.53x53	214	TM5	M	I	similar	1	8.482e-06	117890	0	tolerated	1	benign	0.002
v1br_human	Vasopressin and oxytocin receptors	Peptide	Class A (Rhodopsin)	P47901	ENSG00000198049	5.54x54	215	TM5	L	F	similar	1	8.482e-06	117896	0	deleterious	0	probably_damaging	1
v1br_human	Vasopressin and oxytocin receptors	Peptide	Class A (Rhodopsin)	P47901	ENSG00000198049	5.54x54	215	TM5	L	H	changed	1	8.481e-06	117910	0	deleterious	0	probably_damaging	1
v1br_human	Vasopressin and oxytocin receptors	Peptide	Class A (Rhodopsin)	P47901	ENSG00000198049	5.55x55	216	TM5	T	M	changed	3	2.545e-05	117886	0	tolerated	0.13	possibly_damaging	0.835
v1br_human	Vasopressin and oxytocin receptors	Peptide	Class A (Rhodopsin)	P47901	ENSG00000198049	5.62x62	223	TM5	C	F	similar	6	5.069e-05	118362	0	deleterious	0	possibly_damaging	0.81
v1br_human	Vasopressin and oxytocin receptors	Peptide	Class A (Rhodopsin)	P47901	ENSG00000198049	5.63x63	224	TM5	H	R	similar	1	8.446e-06	118402	0	tolerated	0.28	benign	0.015
v1br_human	Vasopressin and oxytocin receptors	Peptide	Class A (Rhodopsin)	P47901	ENSG00000198049	5.66x66	227	TM5	C	R	changed	3	2.531e-05	118532	0	deleterious	0.02	possibly_damaging	0.882
v1br_human	Vasopressin and oxytocin receptors	Peptide	Class A (Rhodopsin)	P47901	ENSG00000198049	5.66x66	227	TM5	C	Y	similar	2	1.687e-05	118540	0	tolerated	0.06	benign	0.052
v1br_human	Vasopressin and oxytocin receptors	Peptide	Class A (Rhodopsin)	P47901	ENSG00000198049	5.67x67	228	TM5	K	T	changed	1	8.434e-06	118570	0	deleterious	0.02	probably_damaging	0.969	putative
v1br_human	Vasopressin and oxytocin receptors	Peptide	Class A (Rhodopsin)	P47901	ENSG00000198049	5.74x74	235	TM5	Q	R	changed	1	8.446e-06	118402	0	tolerated	0.57	benign	0.015	putative
v1br_human	Vasopressin and oxytocin receptors	Peptide	Class A (Rhodopsin)	P47901	ENSG00000198049	5.75x75	236	TM5	A	P	changed	1	8.446e-06	118398	0	tolerated	0.08	possibly_damaging	0.832	putative
v1br_human	Vasopressin and oxytocin receptors	Peptide	Class A (Rhodopsin)	P47901	ENSG00000198049	5.76x76	237	TM5	W	S	changed	1	8.448e-06	118378	0	tolerated	0.75	benign	0.005
v1br_human	Vasopressin and oxytocin receptors	Peptide	Class A (Rhodopsin)	P47901	ENSG00000198049	5.76x76	237	TM5	W	C	similar	1	8.449e-06	118364	0	tolerated	0.09	benign	0.004
v1br_human	Vasopressin and oxytocin receptors	Peptide	Class A (Rhodopsin)	P47901	ENSG00000198049		238	ICL3	R	W	changed	7	5.916e-05	118314	0	deleterious	0	possibly_damaging	0.72
v1br_human	Vasopressin and oxytocin receptors	Peptide	Class A (Rhodopsin)	P47901	ENSG00000198049		238	ICL3	R	P	changed	1	8.445e-06	118414	0	tolerated	0.16	possibly_damaging	0.477
v1br_human	Vasopressin and oxytocin receptors	Peptide	Class A (Rhodopsin)	P47901	ENSG00000198049		238	ICL3	R	L	changed	3	2.533e-05	118414	0	tolerated	0.09	benign	0.138
v1br_human	Vasopressin and oxytocin receptors	Peptide	Class A (Rhodopsin)	P47901	ENSG00000198049		240	ICL3	G	V	changed	3	2.522e-05	118972	0	tolerated	0.21	benign	0.02
v1br_human	Vasopressin and oxytocin receptors	Peptide	Class A (Rhodopsin)	P47901	ENSG00000198049		240	ICL3	G	E	changed	2	1.681e-05	118972	0	tolerated	1	benign	0.003
v1br_human	Vasopressin and oxytocin receptors	Peptide	Class A (Rhodopsin)	P47901	ENSG00000198049		245	ICL3	R	S	changed	1	8.345e-06	119836	0	tolerated	0.26	benign	0.257
v1br_human	Vasopressin and oxytocin receptors	Peptide	Class A (Rhodopsin)	P47901	ENSG00000198049		247	ICL3	W	C	similar	1	8.333e-06	119998	0	tolerated	0.13	benign	0.016
v1br_human	Vasopressin and oxytocin receptors	Peptide	Class A (Rhodopsin)	P47901	ENSG00000198049		250	ICL3	P	S	changed	1	8.323e-06	120154	0	tolerated	0.54	benign	0.018
v1br_human	Vasopressin and oxytocin receptors	Peptide	Class A (Rhodopsin)	P47901	ENSG00000198049		260	ICL3	R	W	changed	2	1.657e-05	120702	0	tolerated	0.1	benign	0.017
v1br_human	Vasopressin and oxytocin receptors	Peptide	Class A (Rhodopsin)	P47901	ENSG00000198049		260	ICL3	R	Q	changed	1	8.279e-06	120794	0	tolerated	0.44	benign	0.012
v1br_human	Vasopressin and oxytocin receptors	Peptide	Class A (Rhodopsin)	P47901	ENSG00000198049		260	ICL3	R	P	changed	1	8.279e-06	120794	0	tolerated	0.19	benign	0.02
v1br_human	Vasopressin and oxytocin receptors	Peptide	Class A (Rhodopsin)	P47901	ENSG00000198049		261	ICL3	G	E	changed	1	8.275e-06	120848	0	deleterious	0.04	possibly_damaging	0.719
v1br_human	Vasopressin and oxytocin receptors	Peptide	Class A (Rhodopsin)	P47901	ENSG00000198049		263	ICL3	P	Q	changed	1	8.268e-06	120954	0	tolerated	0.5	possibly_damaging	0.882
v1br_human	Vasopressin and oxytocin receptors	Peptide	Class A (Rhodopsin)	P47901	ENSG00000198049		264	ICL3	S	F	changed	1	8.266e-06	120974	0	deleterious	0.01	probably_damaging	0.977
v1br_human	Vasopressin and oxytocin receptors	Peptide	Class A (Rhodopsin)	P47901	ENSG00000198049		265	ICL3	R	W	changed	5	4.132e-05	121002	0	deleterious	0.02	probably_damaging	0.991
v1br_human	Vasopressin and oxytocin receptors	Peptide	Class A (Rhodopsin)	P47901	ENSG00000198049		265	ICL3	R	L	changed	5	4.132e-05	121016	0	deleterious	0.04	possibly_damaging	0.899
v1br_human	Vasopressin and oxytocin receptors	Peptide	Class A (Rhodopsin)	P47901	ENSG00000198049		265	ICL3	R	Q	changed	1	8.263e-06	121016	0	tolerated	0.06	benign	0.319
v1br_human	Vasopressin and oxytocin receptors	Peptide	Class A (Rhodopsin)	P47901	ENSG00000198049		267	ICL3	S	G	changed	91	0.0007514	121102	1	deleterious	0.01	probably_damaging	0.999										Phosphorylation	yes
v1br_human	Vasopressin and oxytocin receptors	Peptide	Class A (Rhodopsin)	P47901	ENSG00000198049		268	ICL3	S	G	changed	1	8.255e-06	121142	0	deleterious	0.02	benign	0.186
v1br_human	Vasopressin and oxytocin receptors	Peptide	Class A (Rhodopsin)	P47901	ENSG00000198049		268	ICL3	S	N	changed	1	8.255e-06	121146	0	tolerated	0.06	probably_damaging	0.954
v1br_human	Vasopressin and oxytocin receptors	Peptide	Class A (Rhodopsin)	P47901	ENSG00000198049		269	ICL3	I	T	changed	1	8.254e-06	121160	0	tolerated	0.06	benign	0.032
v1br_human	Vasopressin and oxytocin receptors	Peptide	Class A (Rhodopsin)	P47901	ENSG00000198049		269	ICL3	I	N	changed	2	1.651e-05	121160	0	deleterious	0	possibly_damaging	0.845
v1br_human	Vasopressin and oxytocin receptors	Peptide	Class A (Rhodopsin)	P47901	ENSG00000198049		269	ICL3	I	M	similar	1	8.253e-06	121164	0	deleterious	0	possibly_damaging	0.882
v1br_human	Vasopressin and oxytocin receptors	Peptide	Class A (Rhodopsin)	P47901	ENSG00000198049	6.28x28	274	TM6	R	W	changed	1	8.25e-06	121214	0	deleterious	0	probably_damaging	1		putative
v1br_human	Vasopressin and oxytocin receptors	Peptide	Class A (Rhodopsin)	P47901	ENSG00000198049	6.28x28	274	TM6	R	Q	changed	7	5.775e-05	121218	0	deleterious	0.02	probably_damaging	1		putative
v1br_human	Vasopressin and oxytocin receptors	Peptide	Class A (Rhodopsin)	P47901	ENSG00000198049	6.32x32	278	TM6	R	Q	changed	5	4.124e-05	121230	0	deleterious	0.02	benign	0.43	putative
v1br_human	Vasopressin and oxytocin receptors	Peptide	Class A (Rhodopsin)	P47901	ENSG00000198049	6.32x32	278	TM6	R	P	changed	2	1.65e-05	121230	0	deleterious	0	probably_damaging	0.983	putative
v1br_human	Vasopressin and oxytocin receptors	Peptide	Class A (Rhodopsin)	P47901	ENSG00000198049	6.36x36	282	TM6	M	L	similar	2	1.65e-05	121244	0	deleterious	0	probably_damaging	0.996	putative	putative
v1br_human	Vasopressin and oxytocin receptors	Peptide	Class A (Rhodopsin)	P47901	ENSG00000198049	6.36x36	282	TM6	M	K	changed	1	8.248e-06	121238	0	deleterious	0.01	probably_damaging	0.999	putative	putative
v1br_human	Vasopressin and oxytocin receptors	Peptide	Class A (Rhodopsin)	P47901	ENSG00000198049	6.37x37	283	TM6	T	N	changed	4	3.3e-05	121212	0	deleterious	0	probably_damaging	0.921	putative	putative	yes
v1br_human	Vasopressin and oxytocin receptors	Peptide	Class A (Rhodopsin)	P47901	ENSG00000198049	6.42x42	288	TM6	L	V	similar	1	8.263e-06	121028	0	tolerated	0.31	possibly_damaging	0.465
v1br_human	Vasopressin and oxytocin receptors	Peptide	Class A (Rhodopsin)	P47901	ENSG00000198049	6.46x46	292	TM6	A	T	changed	1	8.317e-06	120234	0	deleterious	0.05	benign	0.261
v1br_human	Vasopressin and oxytocin receptors	Peptide	Class A (Rhodopsin)	P47901	ENSG00000198049	6.49x49	295	TM6	A	P	changed	1	8.349e-06	119780	0	deleterious	0	probably_damaging	0.996
v1br_human	Vasopressin and oxytocin receptors	Peptide	Class A (Rhodopsin)	P47901	ENSG00000198049	6.52x52	298	TM6	F	Y	similar	1	8.407e-06	118948	0	deleterious	0	probably_damaging	0.999
v1br_human	Vasopressin and oxytocin receptors	Peptide	Class A (Rhodopsin)	P47901	ENSG00000198049	6.55x55	301	TM6	Q	E	changed	128	0.001084	118046	0	deleterious	0	possibly_damaging	0.676
v1br_human	Vasopressin and oxytocin receptors	Peptide	Class A (Rhodopsin)	P47901	ENSG00000198049	6.57x57	303	TM6	W	R	changed	1	8.525e-06	117296	0	deleterious	0.02	probably_damaging	1
v1br_human	Vasopressin and oxytocin receptors	Peptide	Class A (Rhodopsin)	P47901	ENSG00000198049	6.57x57	303	TM6	W	C	similar	1	8.532e-06	117206	0	deleterious	0	probably_damaging	1
v1br_human	Vasopressin and oxytocin receptors	Peptide	Class A (Rhodopsin)	P47901	ENSG00000198049	6.61x61	307	TM6	D	G	changed	4	3.444e-05	116150	0	deleterious	0	probably_damaging	1
v1br_human	Vasopressin and oxytocin receptors	Peptide	Class A (Rhodopsin)	P47901	ENSG00000198049		310	ECL3	A	V	similar	1	8.686e-06	115124	0	tolerated	0.23	probably_damaging	0.958
v1br_human	Vasopressin and oxytocin receptors	Peptide	Class A (Rhodopsin)	P47901	ENSG00000198049		312	ECL3	D	H	changed	8	6.984e-05	114542	0	tolerated	0.49	benign	0.056
v1br_human	Vasopressin and oxytocin receptors	Peptide	Class A (Rhodopsin)	P47901	ENSG00000198049		312	ECL3	D	N	changed	1	8.73e-06	114542	0	tolerated	0.78	benign	0.014
v1br_human	Vasopressin and oxytocin receptors	Peptide	Class A (Rhodopsin)	P47901	ENSG00000198049	7.28x27	313	TM7	E	K	changed	66	0.0005784	114106	0	tolerated	0.08	probably_damaging	0.975
v1br_human	Vasopressin and oxytocin receptors	Peptide	Class A (Rhodopsin)	P47901	ENSG00000198049	7.29x28	314	TM7	D	E	similar	1	9.863e-06	101388	0	tolerated	0.44	benign	0.147
v1br_human	Vasopressin and oxytocin receptors	Peptide	Class A (Rhodopsin)	P47901	ENSG00000198049	7.33x32	318	TM7	V	E	changed	2	1.841e-05	108624	0	tolerated	0.1	benign	0.424
v1br_human	Vasopressin and oxytocin receptors	Peptide	Class A (Rhodopsin)	P47901	ENSG00000198049	7.38x37	323	TM7	S	F	changed	4	3.499e-05	114306	0	deleterious	0	possibly_damaging	0.882
v1br_human	Vasopressin and oxytocin receptors	Peptide	Class A (Rhodopsin)	P47901	ENSG00000198049	7.39x38	324	TM7	M	V	similar	1	8.709e-06	114818	0	tolerated	0.07	possibly_damaging	0.465
v1br_human	Vasopressin and oxytocin receptors	Peptide	Class A (Rhodopsin)	P47901	ENSG00000198049	7.39x38	324	TM7	M	I	similar	1	8.68e-06	115204	0	deleterious	0.03	probably_damaging	0.91
v1br_human	Vasopressin and oxytocin receptors	Peptide	Class A (Rhodopsin)	P47901	ENSG00000198049	7.41x40	326	TM7	L	S	changed	51	0.000439	116176	0	deleterious	0	probably_damaging	1
v1br_human	Vasopressin and oxytocin receptors	Peptide	Class A (Rhodopsin)	P47901	ENSG00000198049	7.44x43	329	TM7	L	I	similar	1	8.535e-06	117168	0	deleterious	0.01	benign	0.367
v1br_human	Vasopressin and oxytocin receptors	Peptide	Class A (Rhodopsin)	P47901	ENSG00000198049	7.49x49	334	TM7	N	H	changed	1	8.49e-06	117782	0	deleterious	0	probably_damaging	1				yes	yes
v1br_human	Vasopressin and oxytocin receptors	Peptide	Class A (Rhodopsin)	P47901	ENSG00000198049	7.50x50	335	TM7	P	S	changed	2	1.698e-05	117786	0	deleterious	0	probably_damaging	1				yes	yes
v1br_human	Vasopressin and oxytocin receptors	Peptide	Class A (Rhodopsin)	P47901	ENSG00000198049	7.54x54	339	TM7	M	I	similar	1	8.545e-06	117022	0	deleterious	0	benign	0.098
v1br_human	Vasopressin and oxytocin receptors	Peptide	Class A (Rhodopsin)	P47901	ENSG00000198049	8.51x51	346	H8	L	S	changed	1	8.713e-06	114774	0	deleterious	0	benign	0.398	putative
v1br_human	Vasopressin and oxytocin receptors	Peptide	Class A (Rhodopsin)	P47901	ENSG00000198049	8.52x52	347	H8	P	L	changed	3	2.63e-05	114080	0	tolerated	0.17	benign	0.003
v1br_human	Vasopressin and oxytocin receptors	Peptide	Class A (Rhodopsin)	P47901	ENSG00000198049	8.53x53	348	H8	R	W	changed	3	2.637e-05	113760	0	deleterious	0.02	benign	0.001
v1br_human	Vasopressin and oxytocin receptors	Peptide	Class A (Rhodopsin)	P47901	ENSG00000198049	8.53x53	348	H8	R	Q	changed	2	1.759e-05	113720	0	deleterious	0.01	benign	0.048
v1br_human	Vasopressin and oxytocin receptors	Peptide	Class A (Rhodopsin)	P47901	ENSG00000198049	8.54x54	349	H8	P	A	changed	1	8.804e-06	113584	0	tolerated	0.71	benign	0.003
v1br_human	Vasopressin and oxytocin receptors	Peptide	Class A (Rhodopsin)	P47901	ENSG00000198049	8.55x55	350	H8	L	P	changed	1	8.883e-06	112574	0	deleterious	0.02	possibly_damaging	0.736
v1br_human	Vasopressin and oxytocin receptors	Peptide	Class A (Rhodopsin)	P47901	ENSG00000198049	8.56x56	351	H8	R	C	changed	2	1.779e-05	112414	0	deleterious	0.05	benign	0.01
v1br_human	Vasopressin and oxytocin receptors	Peptide	Class A (Rhodopsin)	P47901	ENSG00000198049	8.56x56	351	H8	R	H	similar	2	1.779e-05	112416	0	tolerated	0.42	benign	0.004
v1br_human	Vasopressin and oxytocin receptors	Peptide	Class A (Rhodopsin)	P47901	ENSG00000198049		359	C-term	P	T	changed	1	9.139e-06	109426	0	tolerated	0.42	benign	0.075
v1br_human	Vasopressin and oxytocin receptors	Peptide	Class A (Rhodopsin)	P47901	ENSG00000198049		362	C-term	R	S	changed	2	1.872e-05	106852	0	tolerated	0.31	benign	0.002
v1br_human	Vasopressin and oxytocin receptors	Peptide	Class A (Rhodopsin)	P47901	ENSG00000198049		363	C-term	M	V	similar	2	1.882e-05	106268	0	tolerated	0.28	benign	0.001
v1br_human	Vasopressin and oxytocin receptors	Peptide	Class A (Rhodopsin)	P47901	ENSG00000198049		363	C-term	M	T	changed	1	9.479e-06	105498	0	tolerated	0.19	benign	0.036
v1br_human	Vasopressin and oxytocin receptors	Peptide	Class A (Rhodopsin)	P47901	ENSG00000198049		364	C-term	R	C	changed	1	9.647e-06	103664	0	tolerated	0.07	benign	0.002
v1br_human	Vasopressin and oxytocin receptors	Peptide	Class A (Rhodopsin)	P47901	ENSG00000198049		364	C-term	R	H	similar	13891	0.134	103670	1005	tolerated	0.27	benign	0.001
v1br_human	Vasopressin and oxytocin receptors	Peptide	Class A (Rhodopsin)	P47901	ENSG00000198049		364	C-term	R	L	changed	1	9.646e-06	103670	0	tolerated	0.07	benign	0.002
v1br_human	Vasopressin and oxytocin receptors	Peptide	Class A (Rhodopsin)	P47901	ENSG00000198049		365	C-term	R	W	changed	4	3.928e-05	101836	0	deleterious	0	probably_damaging	0.942
v1br_human	Vasopressin and oxytocin receptors	Peptide	Class A (Rhodopsin)	P47901	ENSG00000198049		365	C-term	R	G	changed	1	9.82e-06	101836	0	deleterious	0.03	possibly_damaging	0.652
v1br_human	Vasopressin and oxytocin receptors	Peptide	Class A (Rhodopsin)	P47901	ENSG00000198049		365	C-term	R	Q	changed	19	0.0001859	102190	0	tolerated	0.25	possibly_damaging	0.71
v1br_human	Vasopressin and oxytocin receptors	Peptide	Class A (Rhodopsin)	P47901	ENSG00000198049		366	C-term	R	W	changed	10	9.973e-05	100272	0	deleterious	0	benign	0.427
v1br_human	Vasopressin and oxytocin receptors	Peptide	Class A (Rhodopsin)	P47901	ENSG00000198049		369	C-term	D	N	changed	4	4.058e-05	98562	0	tolerated	0.42	benign	0
v1br_human	Vasopressin and oxytocin receptors	Peptide	Class A (Rhodopsin)	P47901	ENSG00000198049		370	C-term	G	S	changed	1	1.011e-05	98916	0	tolerated	0.94	benign	0.007
v1br_human	Vasopressin and oxytocin receptors	Peptide	Class A (Rhodopsin)	P47901	ENSG00000198049		370	C-term	G	R	changed	1	1.011e-05	98916	0	tolerated	0.1	benign	0.438
v1br_human	Vasopressin and oxytocin receptors	Peptide	Class A (Rhodopsin)	P47901	ENSG00000198049		371	C-term	S	C	changed	1	1.015e-05	98498	0	deleterious	0	possibly_damaging	0.873										Phosphorylation	yes
v1br_human	Vasopressin and oxytocin receptors	Peptide	Class A (Rhodopsin)	P47901	ENSG00000198049		371	C-term	S	R	changed	1	1.005e-05	99504	0	deleterious	0.02	benign	0.018										Phosphorylation	yes
v1br_human	Vasopressin and oxytocin receptors	Peptide	Class A (Rhodopsin)	P47901	ENSG00000198049		372	C-term	L	F	similar	1	1.001e-05	99936	0	tolerated	0.15	benign	0.018
v1br_human	Vasopressin and oxytocin receptors	Peptide	Class A (Rhodopsin)	P47901	ENSG00000198049		373	C-term	S	W	changed	2	2.003e-05	99834	0	deleterious	0	possibly_damaging	0.832
v1br_human	Vasopressin and oxytocin receptors	Peptide	Class A (Rhodopsin)	P47901	ENSG00000198049		373	C-term	S	L	changed	5	5.008e-05	99834	0	deleterious	0.04	benign	0.004
v1br_human	Vasopressin and oxytocin receptors	Peptide	Class A (Rhodopsin)	P47901	ENSG00000198049		374	C-term	S	N	changed	1	9.627e-06	103872	0	tolerated	0.06	benign	0.012
v1br_human	Vasopressin and oxytocin receptors	Peptide	Class A (Rhodopsin)	P47901	ENSG00000198049		375	C-term	R	C	changed	43	0.0004085	105260	0	deleterious	0	possibly_damaging	0.88
v1br_human	Vasopressin and oxytocin receptors	Peptide	Class A (Rhodopsin)	P47901	ENSG00000198049		375	C-term	R	H	similar	6	5.696e-05	105346	0	deleterious	0.01	possibly_damaging	0.782
v1br_human	Vasopressin and oxytocin receptors	Peptide	Class A (Rhodopsin)	P47901	ENSG00000198049		375	C-term	R	P	changed	1	9.493e-06	105346	0	deleterious	0	possibly_damaging	0.866
v1br_human	Vasopressin and oxytocin receptors	Peptide	Class A (Rhodopsin)	P47901	ENSG00000198049		376	C-term	H	Q	changed	2	1.874e-05	106738	0	tolerated	0.42	benign	0.024
v1br_human	Vasopressin and oxytocin receptors	Peptide	Class A (Rhodopsin)	P47901	ENSG00000198049		378	C-term	T	S	changed	1	9.313e-06	107376	0	tolerated	0.27	benign	0.197
v1br_human	Vasopressin and oxytocin receptors	Peptide	Class A (Rhodopsin)	P47901	ENSG00000198049		378	C-term	T	M	changed	13	0.0001209	107534	0	deleterious	0.03	benign	0.134
v1br_human	Vasopressin and oxytocin receptors	Peptide	Class A (Rhodopsin)	P47901	ENSG00000198049		379	C-term	L	R	changed	3	2.772e-05	108236	0	deleterious	0.04	probably_damaging	0.999
v1br_human	Vasopressin and oxytocin receptors	Peptide	Class A (Rhodopsin)	P47901	ENSG00000198049		382	C-term	R	C	changed	1	9.11e-06	109770	0	tolerated	0.05	benign	0.011
v1br_human	Vasopressin and oxytocin receptors	Peptide	Class A (Rhodopsin)	P47901	ENSG00000198049		382	C-term	R	H	similar	2	1.818e-05	110038	0	tolerated	0.43	benign	0.004
v1br_human	Vasopressin and oxytocin receptors	Peptide	Class A (Rhodopsin)	P47901	ENSG00000198049		384	C-term	S	G	changed	1	8.966e-06	111534	0	tolerated	0.06	benign	0.004
v1br_human	Vasopressin and oxytocin receptors	Peptide	Class A (Rhodopsin)	P47901	ENSG00000198049		386	C-term	P	L	changed	12	0.000106	113162	0	tolerated	0.07	benign	0.004
v1br_human	Vasopressin and oxytocin receptors	Peptide	Class A (Rhodopsin)	P47901	ENSG00000198049		387	C-term	A	V	similar	1	8.757e-06	114190	0	deleterious	0.05	benign	0.034
v1br_human	Vasopressin and oxytocin receptors	Peptide	Class A (Rhodopsin)	P47901	ENSG00000198049		396	C-term	T	S	changed	1	8.489e-06	117806	0	tolerated_low_confidence		benign	0
v1br_human	Vasopressin and oxytocin receptors	Peptide	Class A (Rhodopsin)	P47901	ENSG00000198049		396	C-term	T	N	changed	1	8.484e-06	117866	0	tolerated_low_confidence		benign	0.004
v1br_human	Vasopressin and oxytocin receptors	Peptide	Class A (Rhodopsin)	P47901	ENSG00000198049		400	C-term	R	T	changed	4	3.374e-05	118550	0	tolerated	0.29	benign	0.036
v1br_human	Vasopressin and oxytocin receptors	Peptide	Class A (Rhodopsin)	P47901	ENSG00000198049		405	C-term	E	K	changed	1	8.394e-06	119136	0	tolerated	0.15	benign	0.022
v1br_human	Vasopressin and oxytocin receptors	Peptide	Class A (Rhodopsin)	P47901	ENSG00000198049		405	C-term	E	G	changed	1	8.39e-06	119194	0	tolerated	0.21	benign	0.001
v1br_human	Vasopressin and oxytocin receptors	Peptide	Class A (Rhodopsin)	P47901	ENSG00000198049		411	C-term	E	D	similar	1	8.388e-06	119214	0	tolerated_low_confidence		benign	0.169
v1br_human	Vasopressin and oxytocin receptors	Peptide	Class A (Rhodopsin)	P47901	ENSG00000198049		415	C-term	G	E	changed	1	8.408e-06	118936	0	tolerated_low_confidence		benign	0.018
v1br_human	Vasopressin and oxytocin receptors	Peptide	Class A (Rhodopsin)	P47901	ENSG00000198049		416	C-term	E	V	changed	1	8.424e-06	118706	0	deleterious_low_confidence		possibly_damaging	0.606
v1br_human	Vasopressin and oxytocin receptors	Peptide	Class A (Rhodopsin)	P47901	ENSG00000198049		419	C-term	A	T	changed	5	4.236e-05	118022	0	tolerated	1	benign	0
v1br_human	Vasopressin and oxytocin receptors	Peptide	Class A (Rhodopsin)	P47901	ENSG00000198049		423	C-term	I	N	changed	36	0.000308	116866	0	deleterious_low_confidence		benign	0.118
v1br_human	Vasopressin and oxytocin receptors	Peptide	Class A (Rhodopsin)	P47901	ENSG00000198049		423	C-term	I	T	changed	1	8.557e-06	116866	0	tolerated_low_confidence		benign	0.001
hrh1_human	Histamine receptors	Aminergic	Class A (Rhodopsin)	P35367	ENSG00000196639		14	N-term	M	T	changed	1	8.489e-06	117796	0	deleterious_low_confidence		possibly_damaging	0.776
hrh1_human	Histamine receptors	Aminergic	Class A (Rhodopsin)	P35367	ENSG00000196639		14	N-term	M	I	similar	121	0.001026	117952	0	deleterious_low_confidence		benign	0.091
hrh1_human	Histamine receptors	Aminergic	Class A (Rhodopsin)	P35367	ENSG00000196639		18	N-term	N	H	changed	1	8.39e-06	119196	0	deleterious	0.01	probably_damaging	0.99
hrh1_human	Histamine receptors	Aminergic	Class A (Rhodopsin)	P35367	ENSG00000196639		19	N-term	K	N	changed	522	0.004356	119824	1	tolerated	0.29	benign	0.118
hrh1_human	Histamine receptors	Aminergic	Class A (Rhodopsin)	P35367	ENSG00000196639		22	N-term	M	V	similar	8	6.644e-05	120414	0	tolerated	0.34	benign	0
hrh1_human	Histamine receptors	Aminergic	Class A (Rhodopsin)	P35367	ENSG00000196639		24	N-term	S	G	changed	1	8.278e-06	120796	0	tolerated	0.09	benign	0.002
hrh1_human	Histamine receptors	Aminergic	Class A (Rhodopsin)	P35367	ENSG00000196639		26	N-term	Q	L	changed	1	8.258e-06	121090	0	deleterious	0.02	benign	0.411
hrh1_human	Histamine receptors	Aminergic	Class A (Rhodopsin)	P35367	ENSG00000196639	1.36x36	31	TM1	V	L	similar	1	8.246e-06	121272	0	tolerated	0.15	benign	0.231
hrh1_human	Histamine receptors	Aminergic	Class A (Rhodopsin)	P35367	ENSG00000196639	1.39x39	34	TM1	L	P	changed	1	8.244e-06	121304	0	deleterious	0	probably_damaging	0.994
hrh1_human	Histamine receptors	Aminergic	Class A (Rhodopsin)	P35367	ENSG00000196639	1.53x53	48	TM1	V	A	similar	1	8.24e-06	121352	0	deleterious	0	probably_damaging	1					yes
hrh1_human	Histamine receptors	Aminergic	Class A (Rhodopsin)	P35367	ENSG00000196639	1.55x55	50	TM1	Y	H	similar	1	8.24e-06	121360	0	tolerated	0.42	benign	0.201
hrh1_human	Histamine receptors	Aminergic	Class A (Rhodopsin)	P35367	ENSG00000196639	1.57x57	52	TM1	V	I	similar	3	2.472e-05	121348	0	tolerated	0.07	possibly_damaging	0.451
hrh1_human	Histamine receptors	Aminergic	Class A (Rhodopsin)	P35367	ENSG00000196639	1.58x58	53	TM1	R	W	changed	2	1.648e-05	121350	0	deleterious	0.03	probably_damaging	0.993
hrh1_human	Histamine receptors	Aminergic	Class A (Rhodopsin)	P35367	ENSG00000196639	1.58x58	53	TM1	R	Q	changed	31	0.0002555	121342	0	deleterious	0.02	benign	0.382
hrh1_human	Histamine receptors	Aminergic	Class A (Rhodopsin)	P35367	ENSG00000196639	12.48x48	56	ICL1	R	W	changed	4	3.297e-05	121332	0	deleterious	0	probably_damaging	0.999	putative
hrh1_human	Histamine receptors	Aminergic	Class A (Rhodopsin)	P35367	ENSG00000196639	12.48x48	56	ICL1	R	Q	changed	1	8.241e-06	121340	0	deleterious	0.01	probably_damaging	0.984	putative
hrh1_human	Histamine receptors	Aminergic	Class A (Rhodopsin)	P35367	ENSG00000196639	2.39x39	62	TM2	G	E	changed	1	8.242e-06	121324	0	deleterious	0	probably_damaging	0.999		putative
hrh1_human	Histamine receptors	Aminergic	Class A (Rhodopsin)	P35367	ENSG00000196639	2.40x40	63	TM2	N	K	changed	1	8.243e-06	121318	0	deleterious	0	probably_damaging	1
hrh1_human	Histamine receptors	Aminergic	Class A (Rhodopsin)	P35367	ENSG00000196639	2.43x43	66	TM2	I	V	similar	3	2.473e-05	121312	0	deleterious	0.02	probably_damaging	1
hrh1_human	Histamine receptors	Aminergic	Class A (Rhodopsin)	P35367	ENSG00000196639	2.44x44	67	TM2	V	I	similar	3	2.474e-05	121284	0	tolerated	0.08	possibly_damaging	0.573
hrh1_human	Histamine receptors	Aminergic	Class A (Rhodopsin)	P35367	ENSG00000196639	2.47x47	70	TM2	S	L	changed	1	8.248e-06	121244	0	deleterious	0	probably_damaging	0.997										Phosphorylation	yes
hrh1_human	Histamine receptors	Aminergic	Class A (Rhodopsin)	P35367	ENSG00000196639	2.53x53	76	TM2	V	M	similar	3	2.474e-05	121244	0	deleterious	0	probably_damaging	0.999
hrh1_human	Histamine receptors	Aminergic	Class A (Rhodopsin)	P35367	ENSG00000196639	2.56x551	79	TM2	V	I	similar	25	0.0002062	121252	2	tolerated	0.16	benign	0.021
hrh1_human	Histamine receptors	Aminergic	Class A (Rhodopsin)	P35367	ENSG00000196639	2.62x61	85	TM2	I	T	changed	1	8.245e-06	121284	0	deleterious	0	possibly_damaging	0.842
hrh1_human	Histamine receptors	Aminergic	Class A (Rhodopsin)	P35367	ENSG00000196639	2.67x66	90	TM2	M	T	changed	1	8.243e-06	121314	0	tolerated	0.48	benign	0.008
hrh1_human	Histamine receptors	Aminergic	Class A (Rhodopsin)	P35367	ENSG00000196639	3.22x22	97	TM3	R	H	similar	6	4.945e-05	121332	0	tolerated	0.43	benign	0.052
hrh1_human	Histamine receptors	Aminergic	Class A (Rhodopsin)	P35367	ENSG00000196639	3.24x24	99	TM3	L	F	similar	1	8.242e-06	121334	0	tolerated	0.11	probably_damaging	0.985
hrh1_human	Histamine receptors	Aminergic	Class A (Rhodopsin)	P35367	ENSG00000196639	3.43x43	118	TM3	V	I	similar	40	0.0003297	121328	0	deleterious	0.05	benign	0.068
hrh1_human	Histamine receptors	Aminergic	Class A (Rhodopsin)	P35367	ENSG00000196639	3.52x52	127	TM3	R	C	changed	2	1.649e-05	121274	0	deleterious	0	probably_damaging	1
hrh1_human	Histamine receptors	Aminergic	Class A (Rhodopsin)	P35367	ENSG00000196639	3.52x52	127	TM3	R	H	similar	3	2.474e-05	121266	0	deleterious	0.02	probably_damaging	0.909
hrh1_human	Histamine receptors	Aminergic	Class A (Rhodopsin)	P35367	ENSG00000196639	34.51x51	133	ICL2	L	F	similar	1	8.245e-06	121284	0	deleterious	0	probably_damaging	1	putative	putative
hrh1_human	Histamine receptors	Aminergic	Class A (Rhodopsin)	P35367	ENSG00000196639	34.52x52	134	ICL2	R	M	changed	1	8.246e-06	121270	0	deleterious	0	probably_damaging	0.928	putative
hrh1_human	Histamine receptors	Aminergic	Class A (Rhodopsin)	P35367	ENSG00000196639	34.57x57	139	ICL2	R	C	changed	1	8.248e-06	121246	0	deleterious	0	probably_damaging	1
hrh1_human	Histamine receptors	Aminergic	Class A (Rhodopsin)	P35367	ENSG00000196639	34.57x57	139	ICL2	R	H	similar	7	5.772e-05	121276	1	deleterious	0	probably_damaging	1
hrh1_human	Histamine receptors	Aminergic	Class A (Rhodopsin)	P35367	ENSG00000196639	4.41x41	143	TM4	R	G	changed	1	8.246e-06	121278	0	deleterious	0	probably_damaging	0.992
hrh1_human	Histamine receptors	Aminergic	Class A (Rhodopsin)	P35367	ENSG00000196639	4.41x41	143	TM4	R	Q	changed	15	0.0001237	121302	0	deleterious	0.05	possibly_damaging	0.7
hrh1_human	Histamine receptors	Aminergic	Class A (Rhodopsin)	P35367	ENSG00000196639	4.43x43	145	TM4	S	L	changed	3	2.474e-05	121276	0	tolerated	0.18	benign	0.055
hrh1_human	Histamine receptors	Aminergic	Class A (Rhodopsin)	P35367	ENSG00000196639	4.45x45	147	TM4	T	A	changed	2	1.649e-05	121268	0	deleterious	0.02	possibly_damaging	0.696
hrh1_human	Histamine receptors	Aminergic	Class A (Rhodopsin)	P35367	ENSG00000196639	4.49x49	151	TM4	A	T	changed	1	8.242e-06	121336	0	tolerated	0.05	possibly_damaging	0.708
hrh1_human	Histamine receptors	Aminergic	Class A (Rhodopsin)	P35367	ENSG00000196639	4.51x51	153	TM4	F	S	changed	1	8.24e-06	121358	0	deleterious	0	benign	0.208
hrh1_human	Histamine receptors	Aminergic	Class A (Rhodopsin)	P35367	ENSG00000196639	4.62x63	164	TM4	G	A	changed	1	8.238e-06	121396	0	deleterious	0.05	possibly_damaging	0.802
hrh1_human	Histamine receptors	Aminergic	Class A (Rhodopsin)	P35367	ENSG00000196639		173	ECL2	S	L	changed	1	8.237e-06	121398	0	tolerated	0.18	benign	0.005
hrh1_human	Histamine receptors	Aminergic	Class A (Rhodopsin)	P35367	ENSG00000196639		174	ECL2	V	M	similar	2	1.647e-05	121398	0	tolerated	0.11	benign	0.094
hrh1_human	Histamine receptors	Aminergic	Class A (Rhodopsin)	P35367	ENSG00000196639		175	ECL2	R	C	changed	3	2.471e-05	121392	0	tolerated	0.14	benign	0.001
hrh1_human	Histamine receptors	Aminergic	Class A (Rhodopsin)	P35367	ENSG00000196639		175	ECL2	R	H	similar	4	3.295e-05	121390	0	tolerated	0.41	benign	0
hrh1_human	Histamine receptors	Aminergic	Class A (Rhodopsin)	P35367	ENSG00000196639		176	ECL2	R	Q	changed	6	4.943e-05	121396	0	tolerated	0.51	benign	0.009
hrh1_human	Histamine receptors	Aminergic	Class A (Rhodopsin)	P35367	ENSG00000196639		177	ECL2	E	K	changed	1	8.238e-06	121396	0	tolerated	0.21	benign	0.03
hrh1_human	Histamine receptors	Aminergic	Class A (Rhodopsin)	P35367	ENSG00000196639		184	ECL2	F	C	similar	1	8.238e-06	121392	0	deleterious	0	probably_damaging	1
hrh1_human	Histamine receptors	Aminergic	Class A (Rhodopsin)	P35367	ENSG00000196639	5.36x37	188	TM5	T	I	changed	1	8.238e-06	121388	0	deleterious	0	probably_damaging	0.934
hrh1_human	Histamine receptors	Aminergic	Class A (Rhodopsin)	P35367	ENSG00000196639	5.42x43	194	TM5	T	A	changed	1	8.239e-06	121374	0	tolerated	0.09	possibly_damaging	0.889						12.658
hrh1_human	Histamine receptors	Aminergic	Class A (Rhodopsin)	P35367	ENSG00000196639	5.44x45	196	TM5	I	V	similar	15	0.0001236	121372	0	tolerated	0.3	possibly_damaging	0.456
hrh1_human	Histamine receptors	Aminergic	Class A (Rhodopsin)	P35367	ENSG00000196639	5.53x53	205	TM5	L	F	similar	1	8.241e-06	121348	0	deleterious	0	probably_damaging	0.967
hrh1_human	Histamine receptors	Aminergic	Class A (Rhodopsin)	P35367	ENSG00000196639	5.57x57	209	TM5	F	L	similar	1	8.242e-06	121334	0	tolerated	0.08	benign	0.387
hrh1_human	Histamine receptors	Aminergic	Class A (Rhodopsin)	P35367	ENSG00000196639	5.58x58	210	TM5	Y	C	similar	2	1.648e-05	121326	0	deleterious	0	probably_damaging	1				yes
hrh1_human	Histamine receptors	Aminergic	Class A (Rhodopsin)	P35367	ENSG00000196639	5.61x61	213	TM5	I	M	similar	2	1.649e-05	121282	0	deleterious	0	probably_damaging	1	putative	putative
hrh1_human	Histamine receptors	Aminergic	Class A (Rhodopsin)	P35367	ENSG00000196639	5.65x65	217	TM5	V	I	similar	1	8.248e-06	121236	0	deleterious	0	probably_damaging	0.97	putative
hrh1_human	Histamine receptors	Aminergic	Class A (Rhodopsin)	P35367	ENSG00000196639	5.66x66	218	TM5	R	Q	changed	1	8.25e-06	121212	0	tolerated	0.11	benign	0.379
hrh1_human	Histamine receptors	Aminergic	Class A (Rhodopsin)	P35367	ENSG00000196639	5.68x68	220	TM5	H	R	similar	1	8.251e-06	121202	0	deleterious	0	probably_damaging	0.923	putative	putative
hrh1_human	Histamine receptors	Aminergic	Class A (Rhodopsin)	P35367	ENSG00000196639	5.70x70	222	TM5	Q	H	changed	1	8.254e-06	121152	0	deleterious	0	probably_damaging	0.981
hrh1_human	Histamine receptors	Aminergic	Class A (Rhodopsin)	P35367	ENSG00000196639	5.71x71	223	TM5	H	R	similar	1	8.254e-06	121148	0	deleterious	0.03	possibly_damaging	0.71	putative	putative
hrh1_human	Histamine receptors	Aminergic	Class A (Rhodopsin)	P35367	ENSG00000196639	5.72x72	224	TM5	R	W	changed	10	8.255e-05	121136	0	deleterious	0	probably_damaging	0.914	putative	putative
hrh1_human	Histamine receptors	Aminergic	Class A (Rhodopsin)	P35367	ENSG00000196639	5.72x72	224	TM5	R	Q	changed	35	0.0002889	121134	0	deleterious	0	probably_damaging	0.959	putative	putative
hrh1_human	Histamine receptors	Aminergic	Class A (Rhodopsin)	P35367	ENSG00000196639		229	ICL3	R	S	changed	1	8.264e-06	121012	0	tolerated	0.09	benign	0.003
hrh1_human	Histamine receptors	Aminergic	Class A (Rhodopsin)	P35367	ENSG00000196639		231	ICL3	L	F	similar	1	8.266e-06	120978	0	tolerated	0.7	benign	0.006
hrh1_human	Histamine receptors	Aminergic	Class A (Rhodopsin)	P35367	ENSG00000196639		238	ICL3	K	R	similar	1	8.287e-06	120674	0	tolerated	0.14	benign	0.056
hrh1_human	Histamine receptors	Aminergic	Class A (Rhodopsin)	P35367	ENSG00000196639		242	ICL3	E	D	similar	2	1.66e-05	120486	0	tolerated	0.22	benign	0.01
hrh1_human	Histamine receptors	Aminergic	Class A (Rhodopsin)	P35367	ENSG00000196639		243	ICL3	N	I	changed	1	8.301e-06	120472	0	deleterious	0.04	benign	0.076
hrh1_human	Histamine receptors	Aminergic	Class A (Rhodopsin)	P35367	ENSG00000196639		245	ICL3	K	R	similar	9	7.474e-05	120416	0	tolerated	0.31	benign	0.015
hrh1_human	Histamine receptors	Aminergic	Class A (Rhodopsin)	P35367	ENSG00000196639		246	ICL3	G	E	changed	1	8.306e-06	120388	0	tolerated	1	benign	0.002
hrh1_human	Histamine receptors	Aminergic	Class A (Rhodopsin)	P35367	ENSG00000196639		248	ICL3	A	T	changed	1	8.309e-06	120358	0	tolerated	0.53	benign	0.002
hrh1_human	Histamine receptors	Aminergic	Class A (Rhodopsin)	P35367	ENSG00000196639		258	ICL3	E	D	similar	1	8.303e-06	120434	0	tolerated	0.54	benign	0.015
hrh1_human	Histamine receptors	Aminergic	Class A (Rhodopsin)	P35367	ENSG00000196639		264	ICL3	P	A	changed	1	8.289e-06	120648	0	tolerated	0.58	benign	0.002
hrh1_human	Histamine receptors	Aminergic	Class A (Rhodopsin)	P35367	ENSG00000196639		270	ICL3	G	R	changed	1	8.272e-06	120884	0	tolerated	0.54	benign	0.015
hrh1_human	Histamine receptors	Aminergic	Class A (Rhodopsin)	P35367	ENSG00000196639		270	ICL3	G	E	changed	546	0.004516	120904	17	tolerated	0.96	benign	0.006
hrh1_human	Histamine receptors	Aminergic	Class A (Rhodopsin)	P35367	ENSG00000196639		276	ICL3	P	L	changed	2	1.653e-05	121010	0	tolerated	0.32	benign	0.006
hrh1_human	Histamine receptors	Aminergic	Class A (Rhodopsin)	P35367	ENSG00000196639		286	ICL3	P	S	changed	1	8.254e-06	121154	0	tolerated	0.47	benign	0.088
hrh1_human	Histamine receptors	Aminergic	Class A (Rhodopsin)	P35367	ENSG00000196639		286	ICL3	P	A	changed	1	8.254e-06	121154	0	tolerated	0.28	benign	0.076
hrh1_human	Histamine receptors	Aminergic	Class A (Rhodopsin)	P35367	ENSG00000196639		288	ICL3	V	F	similar	1	8.252e-06	121186	0	tolerated	0.7	benign	0.006
hrh1_human	Histamine receptors	Aminergic	Class A (Rhodopsin)	P35367	ENSG00000196639		294	ICL3	D	V	changed	1	8.247e-06	121260	0	tolerated	0.08	benign	0.025
hrh1_human	Histamine receptors	Aminergic	Class A (Rhodopsin)	P35367	ENSG00000196639		294	ICL3	D	G	changed	1	8.247e-06	121260	0	tolerated	0.33	benign	0.01
hrh1_human	Histamine receptors	Aminergic	Class A (Rhodopsin)	P35367	ENSG00000196639		295	ICL3	R	K	similar	5	4.123e-05	121266	0	tolerated	0.92	benign	0.004
hrh1_human	Histamine receptors	Aminergic	Class A (Rhodopsin)	P35367	ENSG00000196639		302	ICL3	C	F	similar	1	8.241e-06	121346	0	tolerated	0.08	benign	0.202
hrh1_human	Histamine receptors	Aminergic	Class A (Rhodopsin)	P35367	ENSG00000196639		307	ICL3	I	V	similar	1	8.239e-06	121372	0	tolerated	0.67	benign	0.01
hrh1_human	Histamine receptors	Aminergic	Class A (Rhodopsin)	P35367	ENSG00000196639		310	ICL3	M	V	similar	1	8.239e-06	121370	0	tolerated	0.28	benign	0.002
hrh1_human	Histamine receptors	Aminergic	Class A (Rhodopsin)	P35367	ENSG00000196639		310	ICL3	M	I	similar	1	8.239e-06	121374	0	tolerated	0.2	benign	0.002
hrh1_human	Histamine receptors	Aminergic	Class A (Rhodopsin)	P35367	ENSG00000196639		313	ICL3	A	V	similar	28	0.0002307	121376	0	tolerated	0.37	benign	0.002
hrh1_human	Histamine receptors	Aminergic	Class A (Rhodopsin)	P35367	ENSG00000196639		317	ICL3	S	C	changed	38	0.000313	121392	0	tolerated	0.05	benign	0.025
hrh1_human	Histamine receptors	Aminergic	Class A (Rhodopsin)	P35367	ENSG00000196639		319	ICL3	R	G	changed	3	2.471e-05	121390	0	tolerated	0.32	benign	0.01
hrh1_human	Histamine receptors	Aminergic	Class A (Rhodopsin)	P35367	ENSG00000196639		320	ICL3	D	V	changed	1	8.238e-06	121394	0	tolerated	0.2	benign	0.079
hrh1_human	Histamine receptors	Aminergic	Class A (Rhodopsin)	P35367	ENSG00000196639		321	ICL3	Y	N	changed	1	8.238e-06	121394	0	tolerated	0.28	benign	0.078										Phosphorylation	yes
hrh1_human	Histamine receptors	Aminergic	Class A (Rhodopsin)	P35367	ENSG00000196639		321	ICL3	Y	C	similar	3	2.471e-05	121390	0	tolerated	0.21	benign	0.01										Phosphorylation	yes
hrh1_human	Histamine receptors	Aminergic	Class A (Rhodopsin)	P35367	ENSG00000196639		323	ICL3	A	S	changed	1	8.238e-06	121392	0	tolerated	0.74	benign	0.009
hrh1_human	Histamine receptors	Aminergic	Class A (Rhodopsin)	P35367	ENSG00000196639		324	ICL3	V	I	similar	49	0.0004036	121396	0	tolerated	0.36	benign	0.01
hrh1_human	Histamine receptors	Aminergic	Class A (Rhodopsin)	P35367	ENSG00000196639		325	ICL3	N	S	changed	1	8.237e-06	121400	0	tolerated	0.58	benign	0.005
hrh1_human	Histamine receptors	Aminergic	Class A (Rhodopsin)	P35367	ENSG00000196639		326	ICL3	R	W	changed	6	4.943e-05	121392	0	deleterious	0	benign	0.018
hrh1_human	Histamine receptors	Aminergic	Class A (Rhodopsin)	P35367	ENSG00000196639		326	ICL3	R	Q	changed	239	0.001969	121396	4	tolerated	0.66	benign	0.003
hrh1_human	Histamine receptors	Aminergic	Class A (Rhodopsin)	P35367	ENSG00000196639		334	ICL3	D	N	changed	2	1.648e-05	121392	0	tolerated	0.28	benign	0.017
hrh1_human	Histamine receptors	Aminergic	Class A (Rhodopsin)	P35367	ENSG00000196639		334	ICL3	D	Y	changed	1	8.238e-06	121392	0	deleterious	0.01	possibly_damaging	0.827
hrh1_human	Histamine receptors	Aminergic	Class A (Rhodopsin)	P35367	ENSG00000196639		334	ICL3	D	G	changed	4	3.295e-05	121392	0	tolerated	0.24	benign	0.005
hrh1_human	Histamine receptors	Aminergic	Class A (Rhodopsin)	P35367	ENSG00000196639		337	ICL3	G	S	changed	3	2.471e-05	121386	0	tolerated	0.79	benign	0.003
hrh1_human	Histamine receptors	Aminergic	Class A (Rhodopsin)	P35367	ENSG00000196639		337	ICL3	G	D	changed	1	8.239e-06	121380	0	tolerated	0.63	benign	0.007
hrh1_human	Histamine receptors	Aminergic	Class A (Rhodopsin)	P35367	ENSG00000196639		340	ICL3	T	S	changed	1	8.239e-06	121376	0	tolerated	0.7	benign	0.079
hrh1_human	Histamine receptors	Aminergic	Class A (Rhodopsin)	P35367	ENSG00000196639		345	ICL3	E	K	changed	8	6.593e-05	121350	0	tolerated	0.42	benign	0.027
hrh1_human	Histamine receptors	Aminergic	Class A (Rhodopsin)	P35367	ENSG00000196639		345	ICL3	E	V	changed	1	8.24e-06	121352	0	tolerated	0.13	benign	0.17
hrh1_human	Histamine receptors	Aminergic	Class A (Rhodopsin)	P35367	ENSG00000196639		346	ICL3	I	K	changed	1	8.24e-06	121352	0	tolerated	0.91	benign	0.004
hrh1_human	Histamine receptors	Aminergic	Class A (Rhodopsin)	P35367	ENSG00000196639		349	ICL3	D	H	changed	189	0.001558	121320	2	tolerated	0.13	possibly_damaging	0.764
hrh1_human	Histamine receptors	Aminergic	Class A (Rhodopsin)	P35367	ENSG00000196639		353	ICL3	G	S	changed	1	8.244e-06	121300	0	tolerated	0.56	benign	0.032
hrh1_human	Histamine receptors	Aminergic	Class A (Rhodopsin)	P35367	ENSG00000196639		354	ICL3	D	E	similar	1	8.245e-06	121284	0	tolerated	0.27	benign	0.01
hrh1_human	Histamine receptors	Aminergic	Class A (Rhodopsin)	P35367	ENSG00000196639		356	ICL3	Q	R	changed	3	2.474e-05	121270	0	tolerated	0.49	benign	0.071
hrh1_human	Histamine receptors	Aminergic	Class A (Rhodopsin)	P35367	ENSG00000196639		360	ICL3	R	Q	changed	2	1.65e-05	121204	0	tolerated	0.35	benign	0.007
hrh1_human	Histamine receptors	Aminergic	Class A (Rhodopsin)	P35367	ENSG00000196639		361	ICL3	T	M	changed	3	2.475e-05	121210	0	tolerated	0.08	benign	0.126
hrh1_human	Histamine receptors	Aminergic	Class A (Rhodopsin)	P35367	ENSG00000196639		363	ICL3	S	P	changed	83	0.0006849	121194	0	tolerated	0.11	benign	0.015
hrh1_human	Histamine receptors	Aminergic	Class A (Rhodopsin)	P35367	ENSG00000196639		364	ICL3	D	G	changed	1	8.252e-06	121190	0	tolerated	0.19	benign	0.257
hrh1_human	Histamine receptors	Aminergic	Class A (Rhodopsin)	P35367	ENSG00000196639		368	ICL3	E	G	changed	2	1.65e-05	121176	0	tolerated	0.14	benign	0.015
hrh1_human	Histamine receptors	Aminergic	Class A (Rhodopsin)	P35367	ENSG00000196639		371	ICL3	P	S	changed	1	8.254e-06	121148	0	tolerated	0.77	benign	0.003
hrh1_human	Histamine receptors	Aminergic	Class A (Rhodopsin)	P35367	ENSG00000196639		377	ICL3	R	S	changed	1	8.255e-06	121132	0	tolerated	0.36	benign	0.124
hrh1_human	Histamine receptors	Aminergic	Class A (Rhodopsin)	P35367	ENSG00000196639		378	ICL3	S	N	changed	1	8.255e-06	121136	0	tolerated	0.69	benign	0.004										Phosphorylation	yes
hrh1_human	Histamine receptors	Aminergic	Class A (Rhodopsin)	P35367	ENSG00000196639		379	ICL3	G	R	changed	21	0.0001733	121144	0	tolerated	0.57	benign	0.002
hrh1_human	Histamine receptors	Aminergic	Class A (Rhodopsin)	P35367	ENSG00000196639		379	ICL3	G	E	changed	3	2.477e-05	121128	0	tolerated	1	benign	0.002
hrh1_human	Histamine receptors	Aminergic	Class A (Rhodopsin)	P35367	ENSG00000196639		386	ICL3	Y	H	similar	1	8.255e-06	121136	0	tolerated	0.09	probably_damaging	0.986										Phosphorylation	yes
hrh1_human	Histamine receptors	Aminergic	Class A (Rhodopsin)	P35367	ENSG00000196639		388	ICL3	K	E	changed	1	8.255e-06	121140	0	deleterious	0	possibly_damaging	0.886
hrh1_human	Histamine receptors	Aminergic	Class A (Rhodopsin)	P35367	ENSG00000196639		395	ICL3	R	C	changed	5	4.127e-05	121154	0	tolerated	0.12	benign	0.212
hrh1_human	Histamine receptors	Aminergic	Class A (Rhodopsin)	P35367	ENSG00000196639		395	ICL3	R	S	changed	1	8.254e-06	121154	0	tolerated	0.16	probably_damaging	0.927
hrh1_human	Histamine receptors	Aminergic	Class A (Rhodopsin)	P35367	ENSG00000196639		395	ICL3	R	H	similar	2	1.651e-05	121152	0	tolerated	0.37	benign	0.212
hrh1_human	Histamine receptors	Aminergic	Class A (Rhodopsin)	P35367	ENSG00000196639		396	ICL3	S	P	changed	1	8.254e-06	121160	0	deleterious	0.02	possibly_damaging	0.702										Phosphorylation	yes
hrh1_human	Histamine receptors	Aminergic	Class A (Rhodopsin)	P35367	ENSG00000196639		396	ICL3	S	W	changed	1	8.254e-06	121160	0	deleterious	0	probably_damaging	0.948										Phosphorylation	yes
hrh1_human	Histamine receptors	Aminergic	Class A (Rhodopsin)	P35367	ENSG00000196639		401	ICL3	Y	C	similar	2	1.65e-05	121198	0	tolerated	0.13	benign	0.06										Phosphorylation	yes
hrh1_human	Histamine receptors	Aminergic	Class A (Rhodopsin)	P35367	ENSG00000196639	6.29x29	409	TM6	R	C	changed	1	8.249e-06	121230	0	deleterious	0	probably_damaging	0.996	putative	putative
hrh1_human	Histamine receptors	Aminergic	Class A (Rhodopsin)	P35367	ENSG00000196639	6.29x29	409	TM6	R	H	similar	2	1.65e-05	121228	0	deleterious	0	probably_damaging	0.996	putative	putative
hrh1_human	Histamine receptors	Aminergic	Class A (Rhodopsin)	P35367	ENSG00000196639	6.30x30	410	TM6	E	K	changed	4	3.299e-05	121242	0	deleterious	0	probably_damaging	0.996				yes
hrh1_human	Histamine receptors	Aminergic	Class A (Rhodopsin)	P35367	ENSG00000196639	6.32x32	412	TM6	K	N	changed	1	8.246e-06	121276	0	deleterious	0	probably_damaging	1	putative
hrh1_human	Histamine receptors	Aminergic	Class A (Rhodopsin)	P35367	ENSG00000196639	6.34x34	414	TM6	A	T	changed	1	8.246e-06	121266	0	deleterious	0	probably_damaging	1
hrh1_human	Histamine receptors	Aminergic	Class A (Rhodopsin)	P35367	ENSG00000196639	6.35x35	415	TM6	K	R	similar	1	8.244e-06	121300	0	tolerated	0.13	benign	0.434
hrh1_human	Histamine receptors	Aminergic	Class A (Rhodopsin)	P35367	ENSG00000196639	6.36x36	416	TM6	Q	L	changed	1	8.243e-06	121310	0	deleterious	0	probably_damaging	1	putative	putative
hrh1_human	Histamine receptors	Aminergic	Class A (Rhodopsin)	P35367	ENSG00000196639	6.37x37	417	TM6	L	F	similar	1	8.244e-06	121306	0	deleterious	0	probably_damaging	1	putative	putative	yes
hrh1_human	Histamine receptors	Aminergic	Class A (Rhodopsin)	P35367	ENSG00000196639	6.42x42	422	TM6	A	V	similar	6	4.946e-05	121302	0	tolerated	0.06	benign	0.169
hrh1_human	Histamine receptors	Aminergic	Class A (Rhodopsin)	P35367	ENSG00000196639	6.53x53	433	TM6	I	V	similar	1	8.241e-06	121338	0	tolerated	1	benign	0.022						11.96
hrh1_human	Histamine receptors	Aminergic	Class A (Rhodopsin)	P35367	ENSG00000196639	6.57x57	437	TM6	V	F	similar	14	0.0001154	121348	0	deleterious	0	probably_damaging	0.999
hrh1_human	Histamine receptors	Aminergic	Class A (Rhodopsin)	P35367	ENSG00000196639	6.58x58	438	TM6	I	V	similar	2	1.648e-05	121348	0	tolerated	0.1	benign	0.042
hrh1_human	Histamine receptors	Aminergic	Class A (Rhodopsin)	P35367	ENSG00000196639	6.58x58	438	TM6	I	T	changed	1	8.241e-06	121348	0	tolerated	0.1	benign	0.189
hrh1_human	Histamine receptors	Aminergic	Class A (Rhodopsin)	P35367	ENSG00000196639	6.61x61	441	TM6	C	Y	similar	1	8.24e-06	121354	0	tolerated	0.08	probably_damaging	0.995
hrh1_human	Histamine receptors	Aminergic	Class A (Rhodopsin)	P35367	ENSG00000196639		442	ECL3	K	E	changed	3	2.472e-05	121352	0	tolerated	0.84	benign	0.004
hrh1_human	Histamine receptors	Aminergic	Class A (Rhodopsin)	P35367	ENSG00000196639	7.31x30	446	TM7	N	D	changed	1	8.241e-06	121348	0	tolerated	0.2	benign	0.142
hrh1_human	Histamine receptors	Aminergic	Class A (Rhodopsin)	P35367	ENSG00000196639	7.31x30	446	TM7	N	S	changed	10	8.241e-05	121346	0	tolerated	0.42	benign	0.034
hrh1_human	Histamine receptors	Aminergic	Class A (Rhodopsin)	P35367	ENSG00000196639	7.33x32	448	TM7	H	R	similar	1	8.241e-06	121342	0	tolerated	0.43	benign	0.002
hrh1_human	Histamine receptors	Aminergic	Class A (Rhodopsin)	P35367	ENSG00000196639	7.38x37	453	TM7	T	S	changed	1	8.243e-06	121310	0	deleterious	0	probably_damaging	0.996
hrh1_human	Histamine receptors	Aminergic	Class A (Rhodopsin)	P35367	ENSG00000196639	7.40x39	455	TM7	W	C	similar	1	8.246e-06	121266	0	deleterious	0	probably_damaging	1
hrh1_human	Histamine receptors	Aminergic	Class A (Rhodopsin)	P35367	ENSG00000196639	7.53x53	468	TM7	Y	D	changed	1	8.353e-06	119716	0	deleterious	0	probably_damaging	1			yes	yes	yes
hrh1_human	Histamine receptors	Aminergic	Class A (Rhodopsin)	P35367	ENSG00000196639	7.54x54	469	TM7	P	R	changed	1	8.374e-06	119412	0	deleterious	0	probably_damaging	0.998
hrh1_human	Histamine receptors	Aminergic	Class A (Rhodopsin)	P35367	ENSG00000196639	8.50x50	475	H8	F	S	changed	1	8.504e-06	117592	0	deleterious	0	probably_damaging	1
hrh1_human	Histamine receptors	Aminergic	Class A (Rhodopsin)	P35367	ENSG00000196639	8.52x52	477	H8	K	T	changed	2	1.712e-05	116822	0	deleterious	0.02	possibly_damaging	0.566
hrh1_human	Histamine receptors	Aminergic	Class A (Rhodopsin)	P35367	ENSG00000196639	8.54x54	479	H8	F	S	changed	2	1.719e-05	116320	0	deleterious	0	probably_damaging	1
hrh1_human	Histamine receptors	Aminergic	Class A (Rhodopsin)	P35367	ENSG00000196639		486	C-term	R	G	changed	3	2.634e-05	113892	0	tolerated	0.08	benign	0.012
hrh1_human	Histamine receptors	Aminergic	Class A (Rhodopsin)	P35367	ENSG00000196639		486	C-term	R	H	similar	1	8.804e-06	113588	0	tolerated	0.39	benign	0.004
cnr2_human	Cannabinoid receptors	Lipid	Class A (Rhodopsin)	P34972	ENSG00000188822		357	C-term	L	F	similar	2	1.667e-05	119990	0	tolerated_low_confidence		benign	0
cnr2_human	Cannabinoid receptors	Lipid	Class A (Rhodopsin)	P34972	ENSG00000188822		354	C-term	D	H	changed	3	2.489e-05	120532	0	tolerated_low_confidence		benign	0.135
cnr2_human	Cannabinoid receptors	Lipid	Class A (Rhodopsin)	P34972	ENSG00000188822		352	C-term	S	C	changed	1	8.278e-06	120800	0	deleterious	0.01	possibly_damaging	0.635										Phosphorylation	yes
cnr2_human	Cannabinoid receptors	Lipid	Class A (Rhodopsin)	P34972	ENSG00000188822		348	C-term	P	L	changed	10	8.252e-05	121184	0	tolerated	0.41	benign	0
cnr2_human	Cannabinoid receptors	Lipid	Class A (Rhodopsin)	P34972	ENSG00000188822		342	C-term	A	T	changed	1	8.241e-06	121346	0	tolerated	0.11	benign	0.004
cnr2_human	Cannabinoid receptors	Lipid	Class A (Rhodopsin)	P34972	ENSG00000188822		339	C-term	E	K	changed	1	8.238e-06	121382	0	tolerated	0.09	benign	0.04
cnr2_human	Cannabinoid receptors	Lipid	Class A (Rhodopsin)	P34972	ENSG00000188822		338	C-term	T	I	changed	5	4.118e-05	121406	0	tolerated	0.27	benign	0.031										Phosphorylation	yes
cnr2_human	Cannabinoid receptors	Lipid	Class A (Rhodopsin)	P34972	ENSG00000188822		335	C-term	S	F	changed	1	8.237e-06	121406	0	deleterious	0.02	probably_damaging	0.99										Phosphorylation	yes
cnr2_human	Cannabinoid receptors	Lipid	Class A (Rhodopsin)	P34972	ENSG00000188822		333	C-term	P	R	changed	1	8.237e-06	121404	0	tolerated	0.11	benign	0.257
cnr2_human	Cannabinoid receptors	Lipid	Class A (Rhodopsin)	P34972	ENSG00000188822		330	C-term	E	K	changed	6	4.942e-05	121404	0	tolerated	0.1	benign	0.001
cnr2_human	Cannabinoid receptors	Lipid	Class A (Rhodopsin)	P34972	ENSG00000188822		328	C-term	A	V	similar	3	2.471e-05	121406	0	tolerated	0.19	benign	0.013
cnr2_human	Cannabinoid receptors	Lipid	Class A (Rhodopsin)	P34972	ENSG00000188822		328	C-term	A	T	changed	2	1.647e-05	121406	0	tolerated	0.4	benign	0.001
cnr2_human	Cannabinoid receptors	Lipid	Class A (Rhodopsin)	P34972	ENSG00000188822		325	C-term	G	E	changed	1	8.237e-06	121404	0	tolerated	0.4	benign	0.019
cnr2_human	Cannabinoid receptors	Lipid	Class A (Rhodopsin)	P34972	ENSG00000188822		325	C-term	G	R	changed	1	8.237e-06	121406	0	tolerated	0.16	benign	0.015
cnr2_human	Cannabinoid receptors	Lipid	Class A (Rhodopsin)	P34972	ENSG00000188822		320	C-term	C	Y	similar	2	1.647e-05	121402	0	tolerated	1	benign	0
cnr2_human	Cannabinoid receptors	Lipid	Class A (Rhodopsin)	P34972	ENSG00000188822		320	C-term	C	R	changed	1	8.237e-06	121398	0	tolerated	0.36	benign	0
cnr2_human	Cannabinoid receptors	Lipid	Class A (Rhodopsin)	P34972	ENSG00000188822		316	C-term	H	Y	similar	11804	0.09724	121392	700	tolerated	1	benign	0.05
cnr2_human	Cannabinoid receptors	Lipid	Class A (Rhodopsin)	P34972	ENSG00000188822		316	C-term	H	N	changed	2	1.648e-05	121392	0	tolerated	0.34	benign	0.001
cnr2_human	Cannabinoid receptors	Lipid	Class A (Rhodopsin)	P34972	ENSG00000188822	8.59x59	315	H8	A	V	similar	3	2.471e-05	121402	0	tolerated	0.2	benign	0.004
cnr2_human	Cannabinoid receptors	Lipid	Class A (Rhodopsin)	P34972	ENSG00000188822	8.57x57	313	H8	C	Y	similar	1	8.237e-06	121402	0	tolerated	1	benign	0.032
cnr2_human	Cannabinoid receptors	Lipid	Class A (Rhodopsin)	P34972	ENSG00000188822	8.52x52	308	H8	S	F	changed	1	8.237e-06	121402	0	tolerated	0.08	possibly_damaging	0.653
cnr2_human	Cannabinoid receptors	Lipid	Class A (Rhodopsin)	P34972	ENSG00000188822	8.51x51	307	H8	R	H	similar	2	1.647e-05	121404	0	deleterious	0.05	benign	0.063	putative
cnr2_human	Cannabinoid receptors	Lipid	Class A (Rhodopsin)	P34972	ENSG00000188822	8.51x51	307	H8	R	C	changed	2	1.647e-05	121404	0	deleterious	0.02	benign	0.037	putative
cnr2_human	Cannabinoid receptors	Lipid	Class A (Rhodopsin)	P34972	ENSG00000188822	8.51x51	307	H8	R	G	changed	1	8.237e-06	121404	0	deleterious	0.01	possibly_damaging	0.524	putative
cnr2_human	Cannabinoid receptors	Lipid	Class A (Rhodopsin)	P34972	ENSG00000188822	8.50x50	306	H8	I	V	similar	1	8.237e-06	121402	0	tolerated	0.06	benign	0.012
cnr2_human	Cannabinoid receptors	Lipid	Class A (Rhodopsin)	P34972	ENSG00000188822	7.56x56	302	TM7	R	W	changed	1	8.237e-06	121402	0	deleterious	0.02	probably_damaging	1	putative
cnr2_human	Cannabinoid receptors	Lipid	Class A (Rhodopsin)	P34972	ENSG00000188822	7.51x51	297	TM7	V	I	similar	1	8.237e-06	121400	0	tolerated	1	benign	0.004
cnr2_human	Cannabinoid receptors	Lipid	Class A (Rhodopsin)	P34972	ENSG00000188822	7.44x43	290	TM7	I	V	similar	1	8.237e-06	121400	0	tolerated	1	benign	0
cnr2_human	Cannabinoid receptors	Lipid	Class A (Rhodopsin)	P34972	ENSG00000188822	7.39x38	285	TM7	S	F	changed	1	8.237e-06	121398	0	deleterious	0	probably_damaging	0.983													interacting
cnr2_human	Cannabinoid receptors	Lipid	Class A (Rhodopsin)	P34972	ENSG00000188822	7.34x33	280	TM7	A	V	similar	74	0.0006096	121382	0	tolerated	1	benign	0.004
cnr2_human	Cannabinoid receptors	Lipid	Class A (Rhodopsin)	P34972	ENSG00000188822		275	ECL3	D	E	similar	1	8.24e-06	121366	0	tolerated	0.22	benign	0.015
cnr2_human	Cannabinoid receptors	Lipid	Class A (Rhodopsin)	P34972	ENSG00000188822		275	ECL3	D	A	changed	2	1.648e-05	121366	0	tolerated	0.07	benign	0.257
cnr2_human	Cannabinoid receptors	Lipid	Class A (Rhodopsin)	P34972	ENSG00000188822		272	ECL3	T	M	changed	11	9.064e-05	121358	0	tolerated	0.05	possibly_damaging	0.873
cnr2_human	Cannabinoid receptors	Lipid	Class A (Rhodopsin)	P34972	ENSG00000188822	6.61x61	271	TM6	T	A	changed	1	8.24e-06	121356	0	tolerated	1	benign	0.001
cnr2_human	Cannabinoid receptors	Lipid	Class A (Rhodopsin)	P34972	ENSG00000188822	6.60x60	270	TM6	A	D	changed	1	8.24e-06	121358	0	tolerated	0.06	benign	0.295
cnr2_human	Cannabinoid receptors	Lipid	Class A (Rhodopsin)	P34972	ENSG00000188822	6.56x56	266	TM6	A	S	changed	2	1.648e-05	121350	0	deleterious	0.02	benign	0.077
cnr2_human	Cannabinoid receptors	Lipid	Class A (Rhodopsin)	P34972	ENSG00000188822	6.55x55	265	TM6	M	R	changed	2	1.648e-05	121352	0	deleterious	0	probably_damaging	0.912
cnr2_human	Cannabinoid receptors	Lipid	Class A (Rhodopsin)	P34972	ENSG00000188822	6.44x44	254	TM6	L	F	similar	20	0.0001648	121346	0	deleterious	0	probably_damaging	0.969
cnr2_human	Cannabinoid receptors	Lipid	Class A (Rhodopsin)	P34972	ENSG00000188822	6.40x40	250	TM6	V	L	similar	1	8.246e-06	121274	0	tolerated	0.2	benign	0.09		putative
cnr2_human	Cannabinoid receptors	Lipid	Class A (Rhodopsin)	P34972	ENSG00000188822	6.38x38	248	TM6	G	V	changed	1	8.247e-06	121250	0	tolerated	0.3	possibly_damaging	0.487
cnr2_human	Cannabinoid receptors	Lipid	Class A (Rhodopsin)	P34972	ENSG00000188822	6.38x38	248	TM6	G	R	changed	2	1.65e-05	121246	0	tolerated	0.07	probably_damaging	0.993
cnr2_human	Cannabinoid receptors	Lipid	Class A (Rhodopsin)	P34972	ENSG00000188822	6.34x34	244	TM6	A	D	changed	1	8.252e-06	121176	0	deleterious	0	probably_damaging	1
cnr2_human	Cannabinoid receptors	Lipid	Class A (Rhodopsin)	P34972	ENSG00000188822	6.34x34	244	TM6	A	V	similar	16	0.000132	121176	0	deleterious	0	probably_damaging	1
cnr2_human	Cannabinoid receptors	Lipid	Class A (Rhodopsin)	P34972	ENSG00000188822	6.32x32	242	TM6	R	S	changed	1	8.259e-06	121084	0	deleterious	0.01	benign	0.345	putative
cnr2_human	Cannabinoid receptors	Lipid	Class A (Rhodopsin)	P34972	ENSG00000188822	6.32x32	242	TM6	R	M	changed	1	8.26e-06	121062	0	tolerated	0.21	benign	0.078	putative
cnr2_human	Cannabinoid receptors	Lipid	Class A (Rhodopsin)	P34972	ENSG00000188822	6.26x26	236	TM6	R	Q	changed	5	4.141e-05	120742	0	tolerated	0.23	possibly_damaging	0.908		putative
cnr2_human	Cannabinoid receptors	Lipid	Class A (Rhodopsin)	P34972	ENSG00000188822	6.26x26	236	TM6	R	G	changed	1	8.283e-06	120734	0	deleterious	0.02	probably_damaging	0.945		putative
cnr2_human	Cannabinoid receptors	Lipid	Class A (Rhodopsin)	P34972	ENSG00000188822	6.23x23	233	TM6	G	E	changed	1	8.291e-06	120610	0	tolerated	0.46	possibly_damaging	0.825
cnr2_human	Cannabinoid receptors	Lipid	Class A (Rhodopsin)	P34972	ENSG00000188822		229	ICL3	R	K	similar	1	8.304e-06	120426	0	tolerated	0.35	benign	0.01
cnr2_human	Cannabinoid receptors	Lipid	Class A (Rhodopsin)	P34972	ENSG00000188822		228	ICL3	D	N	changed	3	2.492e-05	120370	0	tolerated	0.51	benign	0.01
cnr2_human	Cannabinoid receptors	Lipid	Class A (Rhodopsin)	P34972	ENSG00000188822	5.67x67	218	TM5	Q	H	changed	1	8.434e-06	118570	0	tolerated	0.25	probably_damaging	0.946	putative
cnr2_human	Cannabinoid receptors	Lipid	Class A (Rhodopsin)	P34972	ENSG00000188822	5.67x67	218	TM5	Q	R	changed	1	8.428e-06	118654	0	tolerated	0.4	benign	0.065	putative
cnr2_human	Cannabinoid receptors	Lipid	Class A (Rhodopsin)	P34972	ENSG00000188822	5.65x65	216	TM5	A	V	similar	6	5.066e-05	118440	0	deleterious	0	probably_damaging	1	putative
cnr2_human	Cannabinoid receptors	Lipid	Class A (Rhodopsin)	P34972	ENSG00000188822	5.60x60	211	TM5	H	Q	changed	1	8.461e-06	118196	0	tolerated	0.11	benign	0.422
cnr2_human	Cannabinoid receptors	Lipid	Class A (Rhodopsin)	P34972	ENSG00000188822	5.60x60	211	TM5	H	L	changed	1	8.464e-06	118142	0	tolerated	0.31	possibly_damaging	0.608
cnr2_human	Cannabinoid receptors	Lipid	Class A (Rhodopsin)	P34972	ENSG00000188822	5.59x59	210	TM5	G	R	changed	1	8.476e-06	117986	0	tolerated	0.14	possibly_damaging	0.882
cnr2_human	Cannabinoid receptors	Lipid	Class A (Rhodopsin)	P34972	ENSG00000188822	5.53x53	204	TM5	G	R	changed	4	3.4e-05	117650	0	tolerated	0.37	probably_damaging	0.921
cnr2_human	Cannabinoid receptors	Lipid	Class A (Rhodopsin)	P34972	ENSG00000188822	5.52x52	203	TM5	S	C	changed	1	8.503e-06	117608	0	tolerated	0.2	benign	0.017
cnr2_human	Cannabinoid receptors	Lipid	Class A (Rhodopsin)	P34972	ENSG00000188822	5.48x48	199	TM5	A	G	changed	1	8.517e-06	117408	0	tolerated	0.23	possibly_damaging	0.532
cnr2_human	Cannabinoid receptors	Lipid	Class A (Rhodopsin)	P34972	ENSG00000188822	5.48x48	199	TM5	A	T	changed	11	9.378e-05	117298	0	tolerated	0.44	benign	0.025
cnr2_human	Cannabinoid receptors	Lipid	Class A (Rhodopsin)	P34972	ENSG00000188822	5.39x39	190	TM5	Y	C	similar	1	8.573e-06	116644	0	deleterious	0	probably_damaging	0.999
cnr2_human	Cannabinoid receptors	Lipid	Class A (Rhodopsin)	P34972	ENSG00000188822		186	ECL2	I	N	changed	1	8.608e-06	116166	0	deleterious	0	probably_damaging	0.939
cnr2_human	Cannabinoid receptors	Lipid	Class A (Rhodopsin)	P34972	ENSG00000188822		178	ECL2	P	T	changed	3	2.594e-05	115670	0	tolerated	1	benign	0.026
cnr2_human	Cannabinoid receptors	Lipid	Class A (Rhodopsin)	P34972	ENSG00000188822		174	ECL2	C	Y	similar	1	8.648e-06	115638	0	deleterious	0	probably_damaging	1
cnr2_human	Cannabinoid receptors	Lipid	Class A (Rhodopsin)	P34972	ENSG00000188822	4.56x56	164	TM4	V	I	similar	1	8.547e-06	116994	0	tolerated	1	benign	0.023
cnr2_human	Cannabinoid receptors	Lipid	Class A (Rhodopsin)	P34972	ENSG00000188822	4.51x51	159	TM4	V	F	similar	1	8.459e-06	118216	0	tolerated	0.07	benign	0.089
cnr2_human	Cannabinoid receptors	Lipid	Class A (Rhodopsin)	P34972	ENSG00000188822	4.50x50	158	TM4	W	C	similar	1	8.449e-06	118354	0	deleterious	0	probably_damaging	1
cnr2_human	Cannabinoid receptors	Lipid	Class A (Rhodopsin)	P34972	ENSG00000188822	4.47x47	155	TM4	G	S	changed	1	8.264e-06	121006	0	tolerated	0.56	benign	0.08
cnr2_human	Cannabinoid receptors	Lipid	Class A (Rhodopsin)	P34972	ENSG00000188822	4.46x46	154	TM4	L	V	similar	1	8.262e-06	121036	0	deleterious	0.01	probably_damaging	0.982
cnr2_human	Cannabinoid receptors	Lipid	Class A (Rhodopsin)	P34972	ENSG00000188822	4.40x40	148	TM4	G	R	changed	1	8.252e-06	121188	0	tolerated	0.74	benign	0.023
cnr2_human	Cannabinoid receptors	Lipid	Class A (Rhodopsin)	P34972	ENSG00000188822	4.39x39	147	TM4	R	H	similar	8	6.602e-05	121178	0	tolerated	0.09	benign	0.04
cnr2_human	Cannabinoid receptors	Lipid	Class A (Rhodopsin)	P34972	ENSG00000188822	34.56x56	144	ICL2	L	Q	changed	1	8.249e-06	121228	0	deleterious	0	probably_damaging	0.993
cnr2_human	Cannabinoid receptors	Lipid	Class A (Rhodopsin)	P34972	ENSG00000188822	34.54x54	142	ICL2	K	R	similar	1	8.248e-06	121242	0	tolerated	0.12	benign	0.255	putative	putative
cnr2_human	Cannabinoid receptors	Lipid	Class A (Rhodopsin)	P34972	ENSG00000188822	34.51x51	139	ICL2	P	T	changed	1	8.247e-06	121256	0	tolerated	0.98	benign	0.018	putative	putative
cnr2_human	Cannabinoid receptors	Lipid	Class A (Rhodopsin)	P34972	ENSG00000188822	3.56x56	137	TM3	Y	C	similar	1	8.246e-06	121264	0	deleterious	0.01	possibly_damaging	0.866	putative	putative								Phosphorylation	yes
cnr2_human	Cannabinoid receptors	Lipid	Class A (Rhodopsin)	P34972	ENSG00000188822	3.55x55	136	TM3	R	H	similar	7	5.773e-05	121258	0	tolerated	1	benign	0.002	putative	putative
cnr2_human	Cannabinoid receptors	Lipid	Class A (Rhodopsin)	P34972	ENSG00000188822	3.55x55	136	TM3	R	C	changed	8	6.597e-05	121272	0	tolerated	0.24	benign	0	putative	putative
cnr2_human	Cannabinoid receptors	Lipid	Class A (Rhodopsin)	P34972	ENSG00000188822	3.53x53	134	TM3	C	Y	similar	1	8.246e-06	121270	0	deleterious	0	probably_damaging	0.995	putative
cnr2_human	Cannabinoid receptors	Lipid	Class A (Rhodopsin)	P34972	ENSG00000188822	3.52x52	133	TM3	L	I	similar	441	0.003636	121284	3	tolerated	0.9	possibly_damaging	0.721							umls:C0005586	0.000271442	Bipolar Disorder
cnr2_human	Cannabinoid receptors	Lipid	Class A (Rhodopsin)	P34972	ENSG00000188822	3.50x50	131	TM3	R	Q	changed	3	2.474e-05	121278	0	deleterious	0	probably_damaging	1	putative	putative		yes
cnr2_human	Cannabinoid receptors	Lipid	Class A (Rhodopsin)	P34972	ENSG00000188822	3.47x47	128	TM3	A	S	changed	1	8.245e-06	121292	0	deleterious	0	probably_damaging	1
cnr2_human	Cannabinoid receptors	Lipid	Class A (Rhodopsin)	P34972	ENSG00000188822	3.38x38	119	TM3	A	D	changed	1	8.242e-06	121336	0	deleterious	0	probably_damaging	0.991
cnr2_human	Cannabinoid receptors	Lipid	Class A (Rhodopsin)	P34972	ENSG00000188822	3.36x36	117	TM3	F	S	changed	1	8.241e-06	121342	0	deleterious	0	probably_damaging	1
cnr2_human	Cannabinoid receptors	Lipid	Class A (Rhodopsin)	P34972	ENSG00000188822	3.33x33	114	TM3	T	P	changed	1	8.241e-06	121346	0	deleterious	0.01	probably_damaging	0.996										Phosphorylation	yes
cnr2_human	Cannabinoid receptors	Lipid	Class A (Rhodopsin)	P34972	ENSG00000188822	3.32x32	113	TM3	V	M	similar	1	8.241e-06	121350	0	deleterious	0	probably_damaging	1													interacting
cnr2_human	Cannabinoid receptors	Lipid	Class A (Rhodopsin)	P34972	ENSG00000188822	3.30x30	111	TM3	G	S	changed	2	1.648e-05	121348	0	deleterious	0.02	probably_damaging	0.975
cnr2_human	Cannabinoid receptors	Lipid	Class A (Rhodopsin)	P34972	ENSG00000188822	3.29x29	110	TM3	I	M	similar	2	1.648e-05	121350	0	deleterious	0.01	possibly_damaging	0.794													interacting
cnr2_human	Cannabinoid receptors	Lipid	Class A (Rhodopsin)	P34972	ENSG00000188822	3.29x29	110	TM3	I	T	changed	31	0.0002555	121352	0	deleterious	0	possibly_damaging	0.751													interacting
cnr2_human	Cannabinoid receptors	Lipid	Class A (Rhodopsin)	P34972	ENSG00000188822	3.20x20	101	TM3	D	A	changed	1	8.24e-06	121352	0	deleterious	0	probably_damaging	0.92
cnr2_human	Cannabinoid receptors	Lipid	Class A (Rhodopsin)	P34972	ENSG00000188822	2.65x65	95	TM2	H	R	similar	1	8.24e-06	121354	0	deleterious	0	probably_damaging	1
cnr2_human	Cannabinoid receptors	Lipid	Class A (Rhodopsin)	P34972	ENSG00000188822	2.62x62	92	TM2	V	M	similar	1	8.24e-06	121354	0	deleterious	0	probably_damaging	0.968
cnr2_human	Cannabinoid receptors	Lipid	Class A (Rhodopsin)	P34972	ENSG00000188822	2.60x60	90	TM2	S	N	changed	1	8.24e-06	121356	0	tolerated	0.2	benign	0.036
cnr2_human	Cannabinoid receptors	Lipid	Class A (Rhodopsin)	P34972	ENSG00000188822	2.59x59	89	TM2	C	Y	similar	2	1.648e-05	121356	0	tolerated	1	benign	0.024
cnr2_human	Cannabinoid receptors	Lipid	Class A (Rhodopsin)	P34972	ENSG00000188822	2.59x59	89	TM2	C	R	changed	1	8.24e-06	121358	0	tolerated	0.18	benign	0.039
cnr2_human	Cannabinoid receptors	Lipid	Class A (Rhodopsin)	P34972	ENSG00000188822	2.54x54	84	TM2	S	C	changed	5	4.12e-05	121350	0	deleterious	0.02	possibly_damaging	0.729
cnr2_human	Cannabinoid receptors	Lipid	Class A (Rhodopsin)	P34972	ENSG00000188822	2.44x44	74	TM2	G	C	changed	1	8.24e-06	121358	0	deleterious	0	probably_damaging	0.975
cnr2_human	Cannabinoid receptors	Lipid	Class A (Rhodopsin)	P34972	ENSG00000188822	2.40x40	70	TM2	Y	H	similar	6	4.944e-05	121354	0	deleterious	0.01	probably_damaging	0.995
cnr2_human	Cannabinoid receptors	Lipid	Class A (Rhodopsin)	P34972	ENSG00000188822	2.36x36	66	TM2	R	Q	changed	424	0.003504	121004	9	tolerated	0.17	benign	0.319
cnr2_human	Cannabinoid receptors	Lipid	Class A (Rhodopsin)	P34972	ENSG00000188822	2.36x36	66	TM2	R	W	changed	5	4.128e-05	121114	0	deleterious	0.01	probably_damaging	0.991
cnr2_human	Cannabinoid receptors	Lipid	Class A (Rhodopsin)	P34972	ENSG00000188822	12.51x51	65	ICL1	R	H	similar	2	1.651e-05	121124	0	deleterious	0.01	benign	0.265
cnr2_human	Cannabinoid receptors	Lipid	Class A (Rhodopsin)	P34972	ENSG00000188822	12.51x51	65	ICL1	R	C	changed	15	0.0001237	121238	0	deleterious	0.01	probably_damaging	0.993
cnr2_human	Cannabinoid receptors	Lipid	Class A (Rhodopsin)	P34972	ENSG00000188822	12.49x49	63	ICL1	Q	R	changed	74778	0.6182	120970	23628	tolerated	1	benign	0	putative	putative					umls:C0398650	0.000542884	Immune thrombocytopenic purpura
cnr2_human	Cannabinoid receptors	Lipid	Class A (Rhodopsin)	P34972	ENSG00000188822	12.49x49	63	ICL1	Q	K	changed	1	8.244e-06	121298	0	tolerated	0.86	benign	0	putative	putative					umls:C0398650	0.000542884	Immune thrombocytopenic purpura
cnr2_human	Cannabinoid receptors	Lipid	Class A (Rhodopsin)	P34972	ENSG00000188822	12.48x48	62	ICL1	H	R	similar	1	8.243e-06	121310	0	tolerated	0.8	benign	0.002	putative
cnr2_human	Cannabinoid receptors	Lipid	Class A (Rhodopsin)	P34972	ENSG00000188822	1.60x60	61	TM1	S	F	changed	2	1.648e-05	121324	0	deleterious	0	probably_damaging	0.984
cnr2_human	Cannabinoid receptors	Lipid	Class A (Rhodopsin)	P34972	ENSG00000188822	1.51x51	52	TM1	V	M	similar	7	5.772e-05	121270	0	tolerated	0.19	benign	0.013
cnr2_human	Cannabinoid receptors	Lipid	Class A (Rhodopsin)	P34972	ENSG00000188822	1.46x46	47	TM1	S	R	changed	1	8.248e-06	121242	0	deleterious	0.03	possibly_damaging	0.73
cnr2_human	Cannabinoid receptors	Lipid	Class A (Rhodopsin)	P34972	ENSG00000188822	1.39x39	40	TM1	C	Y	similar	4	3.303e-05	121094	0	deleterious	0	probably_damaging	0.999													interacting
cnr2_human	Cannabinoid receptors	Lipid	Class A (Rhodopsin)	P34972	ENSG00000188822	1.29x29	30	TM1	G	D	changed	12	9.938e-05	120750	0	tolerated	0.68	benign	0.002
cnr2_human	Cannabinoid receptors	Lipid	Class A (Rhodopsin)	P34972	ENSG00000188822		29	N-term	S	R	changed	1	8.284e-06	120716	0	deleterious	0.01	possibly_damaging	0.478										Phosphorylation	yes
cnr2_human	Cannabinoid receptors	Lipid	Class A (Rhodopsin)	P34972	ENSG00000188822		22	N-term	M	I	similar	1	8.331e-06	120038	0	tolerated	0.08	benign	0.004
cnr2_human	Cannabinoid receptors	Lipid	Class A (Rhodopsin)	P34972	ENSG00000188822		22	N-term	M	V	similar	3	2.501e-05	119954	0	deleterious	0.03	benign	0.049
cnr2_human	Cannabinoid receptors	Lipid	Class A (Rhodopsin)	P34972	ENSG00000188822		22	N-term	M	L	similar	1	8.337e-06	119954	0	tolerated	0.24	benign	0.004
cnr2_human	Cannabinoid receptors	Lipid	Class A (Rhodopsin)	P34972	ENSG00000188822		20	N-term	N	S	changed	3	2.507e-05	119646	0	tolerated	0.57	benign	0.007
cnr2_human	Cannabinoid receptors	Lipid	Class A (Rhodopsin)	P34972	ENSG00000188822		18	N-term	D	V	changed	1	8.414e-06	118848	0	deleterious	0.03	benign	0.059
cnr2_human	Cannabinoid receptors	Lipid	Class A (Rhodopsin)	P34972	ENSG00000188822		16	N-term	G	V	changed	1	8.457e-06	118244	0	deleterious	0.03	benign	0.157
cnr2_human	Cannabinoid receptors	Lipid	Class A (Rhodopsin)	P34972	ENSG00000188822		15	N-term	D	Y	changed	5	4.245e-05	117788	0	deleterious	0.04	benign	0.428
cnr2_human	Cannabinoid receptors	Lipid	Class A (Rhodopsin)	P34972	ENSG00000188822		11	N-term	N	S	changed	2	1.718e-05	116444	0	tolerated	0.05	benign	0.091
cnr2_human	Cannabinoid receptors	Lipid	Class A (Rhodopsin)	P34972	ENSG00000188822		9	N-term	I	M	similar	1	8.64e-06	115736	0	tolerated	0.18	benign	0.029
cnr2_human	Cannabinoid receptors	Lipid	Class A (Rhodopsin)	P34972	ENSG00000188822		9	N-term	I	T	changed	2	1.73e-05	115616	0	tolerated	0.67	benign	0
cnr2_human	Cannabinoid receptors	Lipid	Class A (Rhodopsin)	P34972	ENSG00000188822		4	N-term	C	Y	similar	1	8.846e-06	113046	0	deleterious	0	probably_damaging	0.938
adrb3_human	Adrenoceptors	Aminergic	Class A (Rhodopsin)	P13945	ENSG00000188778		406	C-term	G	E	changed	1	8.496e-06	117708	0	deleterious_low_confidence		benign	0.028
adrb3_human	Adrenoceptors	Aminergic	Class A (Rhodopsin)	P13945	ENSG00000188778		403	C-term	A	V	similar	2	1.707e-05	117192	0	tolerated_low_confidence		benign	0.003
adrb3_human	Adrenoceptors	Aminergic	Class A (Rhodopsin)	P13945	ENSG00000188778		403	C-term	A	P	changed	5	4.269e-05	117110	0	deleterious_low_confidence		benign	0.277
adrb3_human	Adrenoceptors	Aminergic	Class A (Rhodopsin)	P13945	ENSG00000188778		375	C-term	A	T	changed	21	0.001795	11702	0	tolerated	0.16	benign	0.004
adrb3_human	Adrenoceptors	Aminergic	Class A (Rhodopsin)	P13945	ENSG00000188778		374	C-term	A	S	changed	1	8.538e-05	11712	0	tolerated	0.45	benign	0.199
adrb3_human	Adrenoceptors	Aminergic	Class A (Rhodopsin)	P13945	ENSG00000188778		374	C-term	A	T	changed	1	8.538e-05	11712	0	tolerated	0.45	benign	0.006
adrb3_human	Adrenoceptors	Aminergic	Class A (Rhodopsin)	P13945	ENSG00000188778	8.53x53	355	H8	A	T	changed	1	6.745e-05	14826	0	deleterious	0.02	probably_damaging	0.979
adrb3_human	Adrenoceptors	Aminergic	Class A (Rhodopsin)	P13945	ENSG00000188778	8.51x51	353	H8	R	C	changed	69	0.004538	15204	1	deleterious	0	probably_damaging	0.932	putative
adrb3_human	Adrenoceptors	Aminergic	Class A (Rhodopsin)	P13945	ENSG00000188778	8.51x51	353	H8	R	G	changed	1	6.577e-05	15204	0	deleterious	0	possibly_damaging	0.719	putative
adrb3_human	Adrenoceptors	Aminergic	Class A (Rhodopsin)	P13945	ENSG00000188778	8.50x50	352	H8	F	L	similar	1	6.552e-05	15262	0	deleterious	0	probably_damaging	0.989
adrb3_human	Adrenoceptors	Aminergic	Class A (Rhodopsin)	P13945	ENSG00000188778	7.52x52	345	TM7	I	V	similar	3	0.0001858	16148	0	deleterious	0	probably_damaging	0.996
adrb3_human	Adrenoceptors	Aminergic	Class A (Rhodopsin)	P13945	ENSG00000188778	7.45x45	338	TM7	N	S	changed	2	0.0001191	16794	0	deleterious	0	probably_damaging	0.999					yes
adrb3_human	Adrenoceptors	Aminergic	Class A (Rhodopsin)	P13945	ENSG00000188778	7.36x35	329	TM7	L	F	similar	1	5.955e-05	16794	0	tolerated	0.05	probably_damaging	0.956													interacting
adrb3_human	Adrenoceptors	Aminergic	Class A (Rhodopsin)	P13945	ENSG00000188778		320	ECL3	P	A	changed	2	0.0001255	15936	0	tolerated	0.49	probably_damaging	0.999
adrb3_human	Adrenoceptors	Aminergic	Class A (Rhodopsin)	P13945	ENSG00000188778	6.60x60	317	TM6	L	V	similar	1	6.31e-05	15848	0	tolerated	0.12	benign	0.075
adrb3_human	Adrenoceptors	Aminergic	Class A (Rhodopsin)	P13945	ENSG00000188778	6.54x54	311	TM6	A	S	changed	1	6.428e-05	15558	0	deleterious	0.02	possibly_damaging	0.88
adrb3_human	Adrenoceptors	Aminergic	Class A (Rhodopsin)	P13945	ENSG00000188778	6.38x38	295	TM6	G	A	changed	3	0.000227	13218	0	deleterious	0	probably_damaging	1
adrb3_human	Adrenoceptors	Aminergic	Class A (Rhodopsin)	P13945	ENSG00000188778	6.37x37	294	TM6	L	W	similar	1	7.649e-05	13074	0	deleterious	0	probably_damaging	0.987	putative	putative	yes
adrb3_human	Adrenoceptors	Aminergic	Class A (Rhodopsin)	P13945	ENSG00000188778		276	ICL3	G	D	changed	1	9.05e-05	11050	0	tolerated	0.06	possibly_damaging	0.47
adrb3_human	Adrenoceptors	Aminergic	Class A (Rhodopsin)	P13945	ENSG00000188778		270	ICL3	E	K	changed	3	0.000281	10678	0	tolerated	0.89	benign	0.129
adrb3_human	Adrenoceptors	Aminergic	Class A (Rhodopsin)	P13945	ENSG00000188778		268	ICL3	P	L	changed	1	9.395e-05	10644	0	tolerated	0.33	benign	0.108
adrb3_human	Adrenoceptors	Aminergic	Class A (Rhodopsin)	P13945	ENSG00000188778		267	ICL3	A	V	similar	1	9.397e-05	10642	0	tolerated	0.15	possibly_damaging	0.515
adrb3_human	Adrenoceptors	Aminergic	Class A (Rhodopsin)	P13945	ENSG00000188778		265	ICL3	T	M	changed	13	0.001242	10470	0	tolerated	0.13	benign	0.028						1.037
adrb3_human	Adrenoceptors	Aminergic	Class A (Rhodopsin)	P13945	ENSG00000188778		265	ICL3	T	R	changed	1	9.551e-05	10470	0	tolerated	0.6	benign	0.009
adrb3_human	Adrenoceptors	Aminergic	Class A (Rhodopsin)	P13945	ENSG00000188778		262	ICL3	P	R	changed	1	9.275e-05	10782	0	tolerated	0.6	benign	0.009
adrb3_human	Adrenoceptors	Aminergic	Class A (Rhodopsin)	P13945	ENSG00000188778		252	ICL3	P	L	changed	1	7.026e-05	14232	0	tolerated	0.12	benign	0.426
adrb3_human	Adrenoceptors	Aminergic	Class A (Rhodopsin)	P13945	ENSG00000188778		248	ICL3	E	Q	changed	9	0.0005619	16018	0	tolerated	0.63	benign	0.146
adrb3_human	Adrenoceptors	Aminergic	Class A (Rhodopsin)	P13945	ENSG00000188778		244	ICL3	R	L	changed	1	5.861e-05	17062	0	deleterious	0.01	probably_damaging	1
adrb3_human	Adrenoceptors	Aminergic	Class A (Rhodopsin)	P13945	ENSG00000188778	5.75x75	241	TM5	E	V	changed	1	5.587e-05	17900	0	tolerated	0.28	probably_damaging	1	putative
adrb3_human	Adrenoceptors	Aminergic	Class A (Rhodopsin)	P13945	ENSG00000188778	5.73x73	239	TM5	R	H	similar	1	5.491e-05	18212	0	deleterious	0.05	probably_damaging	0.988
adrb3_human	Adrenoceptors	Aminergic	Class A (Rhodopsin)	P13945	ENSG00000188778	5.65x65	231	TM5	A	V	similar	2	0.0001034	19350	0	deleterious	0	probably_damaging	0.999	putative
adrb3_human	Adrenoceptors	Aminergic	Class A (Rhodopsin)	P13945	ENSG00000188778	5.62x62	228	TM5	F	L	similar	1	5.079e-05	19690	0	deleterious	0.01	benign	0.107
adrb3_human	Adrenoceptors	Aminergic	Class A (Rhodopsin)	P13945	ENSG00000188778	5.59x59	225	TM5	A	T	changed	8	0.0004018	19912	0	tolerated	0.15	probably_damaging	1
adrb3_human	Adrenoceptors	Aminergic	Class A (Rhodopsin)	P13945	ENSG00000188778	45.51x51	197	ECL2	A	T	changed	1	4.822e-05	20740	0	tolerated	0.08	benign	0.026													interacting
adrb3_human	Adrenoceptors	Aminergic	Class A (Rhodopsin)	P13945	ENSG00000188778		194	ECL2	R	P	changed	1	4.834e-05	20686	0	tolerated	0.11	possibly_damaging	0.778
adrb3_human	Adrenoceptors	Aminergic	Class A (Rhodopsin)	P13945	ENSG00000188778		193	ECL2	P	L	changed	3	0.0001457	20588	0	deleterious	0.03	probably_damaging	1
adrb3_human	Adrenoceptors	Aminergic	Class A (Rhodopsin)	P13945	ENSG00000188778		186	ECL2	A	E	changed	5	0.0002539	19690	0	deleterious	0.02	probably_damaging	1
adrb3_human	Adrenoceptors	Aminergic	Class A (Rhodopsin)	P13945	ENSG00000188778	4.59x59	171	TM4	A	G	changed	14	0.000679	20618	0	deleterious	0	probably_damaging	0.957
adrb3_human	Adrenoceptors	Aminergic	Class A (Rhodopsin)	P13945	ENSG00000188778	4.57x57	169	TM4	S	L	changed	1	4.721e-05	21180	0	deleterious	0	probably_damaging	0.999
adrb3_human	Adrenoceptors	Aminergic	Class A (Rhodopsin)	P13945	ENSG00000188778	4.57x57	169	TM4	S	W	changed	1	4.721e-05	21180	0	deleterious	0	probably_damaging	1
adrb3_human	Adrenoceptors	Aminergic	Class A (Rhodopsin)	P13945	ENSG00000188778	4.43x43	155	TM4	R	Q	changed	1	3.808e-05	26262	0	deleterious	0.01	probably_damaging	0.935
adrb3_human	Adrenoceptors	Aminergic	Class A (Rhodopsin)	P13945	ENSG00000188778	4.43x43	155	TM4	R	G	changed	2	7.498e-05	26674	0	deleterious	0.01	benign	0.075
adrb3_human	Adrenoceptors	Aminergic	Class A (Rhodopsin)	P13945	ENSG00000188778	4.42x42	154	TM4	A	D	changed	12	0.0004417	27166	0	deleterious	0	probably_damaging	0.978
adrb3_human	Adrenoceptors	Aminergic	Class A (Rhodopsin)	P13945	ENSG00000188778	4.42x42	154	TM4	A	S	changed	1	3.668e-05	27260	0	deleterious	0	probably_damaging	0.924
adrb3_human	Adrenoceptors	Aminergic	Class A (Rhodopsin)	P13945	ENSG00000188778	4.41x41	153	TM4	C	F	similar	2	7.183e-05	27844	0	deleterious	0	benign	0.166
adrb3_human	Adrenoceptors	Aminergic	Class A (Rhodopsin)	P13945	ENSG00000188778	4.40x40	152	TM4	R	L	changed	1	3.543e-05	28228	0	tolerated	0.68	benign	0.075
adrb3_human	Adrenoceptors	Aminergic	Class A (Rhodopsin)	P13945	ENSG00000188778	4.39x39	151	TM4	K	R	similar	8	0.0002761	28980	0	tolerated	0.18	probably_damaging	0.999
adrb3_human	Adrenoceptors	Aminergic	Class A (Rhodopsin)	P13945	ENSG00000188778	34.50x50	142	ICL2	P	T	changed	1	2.585e-05	38690	0	deleterious	0	probably_damaging	0.997	putative	putative
adrb3_human	Adrenoceptors	Aminergic	Class A (Rhodopsin)	P13945	ENSG00000188778	3.52x52	137	TM3	L	P	changed	1	2.13e-05	46946	0	deleterious	0	probably_damaging	0.988
adrb3_human	Adrenoceptors	Aminergic	Class A (Rhodopsin)	P13945	ENSG00000188778	3.45x45	130	TM3	A	S	changed	1	1.386e-05	72154	0	deleterious	0	probably_damaging	0.959
adrb3_human	Adrenoceptors	Aminergic	Class A (Rhodopsin)	P13945	ENSG00000188778	3.45x45	130	TM3	A	T	changed	1	1.386e-05	72154	0	deleterious	0.02	probably_damaging	0.933
adrb3_human	Adrenoceptors	Aminergic	Class A (Rhodopsin)	P13945	ENSG00000188778	3.44x44	129	TM3	C	Y	similar	1	1.323e-05	75580	0	deleterious	0	probably_damaging	1
adrb3_human	Adrenoceptors	Aminergic	Class A (Rhodopsin)	P13945	ENSG00000188778	3.41x41	126	TM3	E	K	changed	2	2.422e-05	82568	0	deleterious	0	possibly_damaging	0.908
adrb3_human	Adrenoceptors	Aminergic	Class A (Rhodopsin)	P13945	ENSG00000188778	3.40x40	125	TM3	I	T	changed	1	1.196e-05	83578	0	deleterious	0	probably_damaging	0.917				yes
adrb3_human	Adrenoceptors	Aminergic	Class A (Rhodopsin)	P13945	ENSG00000188778	3.37x37	122	TM3	T	I	changed	2	2.31e-05	86588	0	deleterious	0	probably_damaging	1													interacting
adrb3_human	Adrenoceptors	Aminergic	Class A (Rhodopsin)	P13945	ENSG00000188778	3.25x25	110	TM3	C	Y	similar	2	2.168e-05	92252	0	deleterious	0	probably_damaging	1
adrb3_human	Adrenoceptors	Aminergic	Class A (Rhodopsin)	P13945	ENSG00000188778	2.67x66	100	TM2	T	I	changed	1	1.073e-05	93174	0	tolerated	0.44	benign	0.2
adrb3_human	Adrenoceptors	Aminergic	Class A (Rhodopsin)	P13945	ENSG00000188778	2.63x62	96	TM2	T	I	changed	1	1.048e-05	95446	0	deleterious	0.04	probably_damaging	0.984
adrb3_human	Adrenoceptors	Aminergic	Class A (Rhodopsin)	P13945	ENSG00000188778	2.59x58	92	TM2	P	L	changed	1	1.002e-05	99816	0	deleterious	0	probably_damaging	1
adrb3_human	Adrenoceptors	Aminergic	Class A (Rhodopsin)	P13945	ENSG00000188778	2.50x50	83	TM2	D	N	changed	1	9.133e-06	109496	0	deleterious	0	probably_damaging	1					yes
adrb3_human	Adrenoceptors	Aminergic	Class A (Rhodopsin)	P13945	ENSG00000188778	2.49x49	82	TM2	A	S	changed	1	9.095e-06	109956	0	deleterious	0	probably_damaging	0.999					yes
adrb3_human	Adrenoceptors	Aminergic	Class A (Rhodopsin)	P13945	ENSG00000188778	2.48x48	81	TM2	A	T	changed	1	9.035e-06	110678	0	tolerated	0.25	benign	0.012
adrb3_human	Adrenoceptors	Aminergic	Class A (Rhodopsin)	P13945	ENSG00000188778	2.43x43	76	TM2	V	L	similar	1	8.788e-06	113794	0	deleterious	0	probably_damaging	0.999
adrb3_human	Adrenoceptors	Aminergic	Class A (Rhodopsin)	P13945	ENSG00000188778	2.41x41	74	TM2	V	M	similar	1	8.726e-06	114598	0	deleterious	0.03	probably_damaging	1
adrb3_human	Adrenoceptors	Aminergic	Class A (Rhodopsin)	P13945	ENSG00000188778	12.48x48	66	ICL1	P	L	changed	1	8.656e-06	115524	0	deleterious	0.01	probably_damaging	1	putative
adrb3_human	Adrenoceptors	Aminergic	Class A (Rhodopsin)	P13945	ENSG00000188778	1.59x59	64	TM1	W	R	changed	12257	0.1057	115984	797	tolerated	1	benign	0						1.738	umls:C0028754	0.44	Obesity
adrb3_human	Adrenoceptors	Aminergic	Class A (Rhodopsin)	P13945	ENSG00000188778	1.58x58	63	TM1	A	V	similar	2	1.73e-05	115638	0	deleterious	0.02	possibly_damaging	0.617
adrb3_human	Adrenoceptors	Aminergic	Class A (Rhodopsin)	P13945	ENSG00000188778	1.55x55	60	TM1	V	L	similar	2	1.737e-05	115162	0	tolerated	0.11	possibly_damaging	0.61
adrb3_human	Adrenoceptors	Aminergic	Class A (Rhodopsin)	P13945	ENSG00000188778	1.42x42	47	TM1	A	E	changed	1	9.275e-06	107818	0	tolerated	0.05	benign	0.025
adrb3_human	Adrenoceptors	Aminergic	Class A (Rhodopsin)	P13945	ENSG00000188778	1.38x38	43	TM1	L	P	changed	1	9.585e-06	104332	0	deleterious	0	probably_damaging	0.999
adrb3_human	Adrenoceptors	Aminergic	Class A (Rhodopsin)	P13945	ENSG00000188778	1.37x37	42	TM1	A	S	changed	7	6.83e-05	102492	0	deleterious	0.02	possibly_damaging	0.529
adrb3_human	Adrenoceptors	Aminergic	Class A (Rhodopsin)	P13945	ENSG00000188778	1.30x30	35	TM1	W	C	similar	1	1.059e-05	94386	0	deleterious	0.01	possibly_damaging	0.806
adrb3_human	Adrenoceptors	Aminergic	Class A (Rhodopsin)	P13945	ENSG00000188778		27	N-term	T	I	changed	1	1.138e-05	87850	0	deleterious	0.02	benign	0.101
adrb3_human	Adrenoceptors	Aminergic	Class A (Rhodopsin)	P13945	ENSG00000188778		25	N-term	A	T	changed	1	1.178e-05	84870	0	tolerated	0.13	benign	0.103
adrb3_human	Adrenoceptors	Aminergic	Class A (Rhodopsin)	P13945	ENSG00000188778		17	N-term	L	F	similar	10	0.0001251	79956	0	tolerated	0.38	benign	0.019
adrb3_human	Adrenoceptors	Aminergic	Class A (Rhodopsin)	P13945	ENSG00000188778		14	N-term	W	R	changed	8	0.0001046	76452	0	deleterious_low_confidence		benign	0.01
adrb3_human	Adrenoceptors	Aminergic	Class A (Rhodopsin)	P13945	ENSG00000188778		12	N-term	A	V	similar	2	2.681e-05	74604	0	tolerated_low_confidence		benign	0.001
adrb3_human	Adrenoceptors	Aminergic	Class A (Rhodopsin)	P13945	ENSG00000188778		7	N-term	E	D	similar	3	4.452e-05	67382	0	tolerated	0.17	benign	0.013
adrb3_human	Adrenoceptors	Aminergic	Class A (Rhodopsin)	P13945	ENSG00000188778		4	N-term	W	C	similar	4	6.486e-05	61670	0	deleterious_low_confidence		possibly_damaging	0.885
acthr_human	Melanocortin receptors	Peptide	Class A (Rhodopsin)	Q01718	ENSG00000185231		296	C-term	Y	S	changed	1	8.317e-06	120236	0	deleterious	0.03	benign	0.042
acthr_human	Melanocortin receptors	Peptide	Class A (Rhodopsin)	Q01718	ENSG00000185231		296	C-term	Y	C	similar	1	8.317e-06	120236	0	tolerated	0.12	benign	0.001
acthr_human	Melanocortin receptors	Peptide	Class A (Rhodopsin)	Q01718	ENSG00000185231		295	C-term	R	K	similar	1	8.314e-06	120286	0	tolerated	0.86	benign	0
acthr_human	Melanocortin receptors	Peptide	Class A (Rhodopsin)	Q01718	ENSG00000185231		294	C-term	S	N	changed	3	2.494e-05	120308	0	tolerated	0.11	benign	0
acthr_human	Melanocortin receptors	Peptide	Class A (Rhodopsin)	Q01718	ENSG00000185231	8.58x58	291	H8	I	N	changed	2	1.66e-05	120468	0	deleterious	0	benign	0.092
acthr_human	Melanocortin receptors	Peptide	Class A (Rhodopsin)	Q01718	ENSG00000185231	8.57x57	290	H8	M	V	similar	1	8.296e-06	120544	0	tolerated	0.84	benign	0.012
acthr_human	Melanocortin receptors	Peptide	Class A (Rhodopsin)	Q01718	ENSG00000185231	8.54x54	287	H8	F	L	similar	1	8.29e-06	120630	0	tolerated	0.62	benign	0.01
acthr_human	Melanocortin receptors	Peptide	Class A (Rhodopsin)	Q01718	ENSG00000185231	8.53x53	286	H8	A	T	changed	6	4.971e-05	120712	0	tolerated	1	benign	0.006
acthr_human	Melanocortin receptors	Peptide	Class A (Rhodopsin)	Q01718	ENSG00000185231	8.52x52	285	H8	D	H	changed	5	4.138e-05	120818	0	tolerated	0.12	benign	0.121
acthr_human	Melanocortin receptors	Peptide	Class A (Rhodopsin)	Q01718	ENSG00000185231	7.56x56	279	TM7	R	L	changed	1	8.258e-06	121094	0	deleterious	0	probably_damaging	0.997	putative
acthr_human	Melanocortin receptors	Peptide	Class A (Rhodopsin)	Q01718	ENSG00000185231	7.55x55	278	TM7	F	C	similar	859	0.00709	121152	33	deleterious	0	possibly_damaging	0.863
acthr_human	Melanocortin receptors	Peptide	Class A (Rhodopsin)	Q01718	ENSG00000185231	7.53x53	276	TM7	Y	D	changed	5	4.125e-05	121226	0	deleterious	0	probably_damaging	0.999			yes	yes	yes
acthr_human	Melanocortin receptors	Peptide	Class A (Rhodopsin)	Q01718	ENSG00000185231	7.52x52	275	TM7	I	V	similar	1	8.248e-06	121240	0	deleterious	0.01	probably_damaging	0.991
acthr_human	Melanocortin receptors	Peptide	Class A (Rhodopsin)	Q01718	ENSG00000185231	7.48x48	271	TM7	I	T	changed	1	8.246e-06	121272	0	deleterious	0.03	possibly_damaging	0.533
acthr_human	Melanocortin receptors	Peptide	Class A (Rhodopsin)	Q01718	ENSG00000185231	7.47x47	270	TM7	V	I	similar	12	9.895e-05	121272	0	tolerated	0.59	benign	0.041
acthr_human	Melanocortin receptors	Peptide	Class A (Rhodopsin)	Q01718	ENSG00000185231	7.43x42	266	TM7	M	T	changed	2	1.649e-05	121274	0	deleterious	0.02	probably_damaging	0.989
acthr_human	Melanocortin receptors	Peptide	Class A (Rhodopsin)	Q01718	ENSG00000185231	7.43x42	266	TM7	M	L	similar	1	8.246e-06	121276	0	tolerated	0.1	probably_damaging	0.96
acthr_human	Melanocortin receptors	Peptide	Class A (Rhodopsin)	Q01718	ENSG00000185231	7.41x40	264	TM7	L	S	changed	1	8.246e-06	121268	0	deleterious	0	probably_damaging	1
acthr_human	Melanocortin receptors	Peptide	Class A (Rhodopsin)	Q01718	ENSG00000185231	7.39x38	262	TM7	G	S	changed	1	8.247e-06	121256	0	deleterious	0	probably_damaging	0.926
acthr_human	Melanocortin receptors	Peptide	Class A (Rhodopsin)	Q01718	ENSG00000185231	7.32x31	255	TM7	M	I	similar	69	0.0005693	121212	0	tolerated	0.12	benign	0.01
acthr_human	Melanocortin receptors	Peptide	Class A (Rhodopsin)	Q01718	ENSG00000185231	7.29x28	252	TM7	A	T	changed	53	0.0004374	121178	1	tolerated	0.71	benign	0.01
acthr_human	Melanocortin receptors	Peptide	Class A (Rhodopsin)	Q01718	ENSG00000185231		249	ECL3	P	A	changed	1	8.255e-06	121142	0	deleterious	0.01	probably_damaging	0.999
acthr_human	Melanocortin receptors	Peptide	Class A (Rhodopsin)	Q01718	ENSG00000185231		248	ECL3	N	K	changed	3	2.476e-05	121144	0	deleterious	0.01	possibly_damaging	0.653
acthr_human	Melanocortin receptors	Peptide	Class A (Rhodopsin)	Q01718	ENSG00000185231	6.58x58	242	TM6	M	V	similar	1	8.258e-06	121102	0	tolerated	0.14	benign	0.003
acthr_human	Melanocortin receptors	Peptide	Class A (Rhodopsin)	Q01718	ENSG00000185231	6.56x56	240	TM6	L	F	similar	1	8.258e-06	121102	0	deleterious	0.01	probably_damaging	1
acthr_human	Melanocortin receptors	Peptide	Class A (Rhodopsin)	Q01718	ENSG00000185231	6.55x55	239	TM6	V	I	similar	106	0.0008753	121106	0	tolerated	0.07	benign	0.003
acthr_human	Melanocortin receptors	Peptide	Class A (Rhodopsin)	Q01718	ENSG00000185231	6.49x49	233	TM6	A	V	similar	1	8.259e-06	121086	0	deleterious	0	probably_damaging	0.999
acthr_human	Melanocortin receptors	Peptide	Class A (Rhodopsin)	Q01718	ENSG00000185231	6.49x49	233	TM6	A	T	changed	2	1.652e-05	121084	0	deleterious	0.01	probably_damaging	0.999
acthr_human	Melanocortin receptors	Peptide	Class A (Rhodopsin)	Q01718	ENSG00000185231	6.45x45	229	TM6	I	T	changed	1	8.258e-06	121102	0	deleterious	0.03	possibly_damaging	0.709
acthr_human	Melanocortin receptors	Peptide	Class A (Rhodopsin)	Q01718	ENSG00000185231	6.43x43	227	TM6	V	F	similar	2	1.652e-05	121092	0	deleterious	0.02	possibly_damaging	0.821
acthr_human	Melanocortin receptors	Peptide	Class A (Rhodopsin)	Q01718	ENSG00000185231	6.43x43	227	TM6	V	L	similar	3	2.477e-05	121092	0	deleterious	0.03	benign	0.339
acthr_human	Melanocortin receptors	Peptide	Class A (Rhodopsin)	Q01718	ENSG00000185231	6.42x42	226	TM6	G	R	changed	1	8.259e-06	121076	0	deleterious	0	probably_damaging	1
acthr_human	Melanocortin receptors	Peptide	Class A (Rhodopsin)	Q01718	ENSG00000185231	6.35x35	219	TM6	I	M	similar	1	8.255e-06	121146	0	deleterious	0.05	benign	0.094
acthr_human	Melanocortin receptors	Peptide	Class A (Rhodopsin)	Q01718	ENSG00000185231	6.35x35	219	TM6	I	T	changed	1	8.254e-06	121160	0	deleterious	0.02	benign	0.379
acthr_human	Melanocortin receptors	Peptide	Class A (Rhodopsin)	Q01718	ENSG00000185231	6.31x31	215	TM6	M	K	changed	19	0.0001568	121186	0	deleterious	0	probably_damaging	0.989
acthr_human	Melanocortin receptors	Peptide	Class A (Rhodopsin)	Q01718	ENSG00000185231	6.31x31	215	TM6	M	V	similar	1	8.252e-06	121190	0	deleterious	0.03	probably_damaging	0.983
acthr_human	Melanocortin receptors	Peptide	Class A (Rhodopsin)	Q01718	ENSG00000185231	6.29x29	213	TM6	A	V	similar	1	8.251e-06	121196	0	tolerated	0.08	benign	0.021	putative	putative
acthr_human	Melanocortin receptors	Peptide	Class A (Rhodopsin)	Q01718	ENSG00000185231	6.29x29	213	TM6	A	S	changed	7	5.775e-05	121204	1	tolerated	0.68	benign	0.304	putative	putative
acthr_human	Melanocortin receptors	Peptide	Class A (Rhodopsin)	Q01718	ENSG00000185231		211	ICL3	P	S	changed	3	2.475e-05	121214	0	tolerated	0.08	benign	0.01
acthr_human	Melanocortin receptors	Peptide	Class A (Rhodopsin)	Q01718	ENSG00000185231		207	ICL3	I	N	changed	1	8.247e-06	121252	0	deleterious	0	possibly_damaging	0.602
acthr_human	Melanocortin receptors	Peptide	Class A (Rhodopsin)	Q01718	ENSG00000185231		206	ICL3	K	T	changed	3	2.474e-05	121264	0	deleterious	0.04	benign	0.171
acthr_human	Melanocortin receptors	Peptide	Class A (Rhodopsin)	Q01718	ENSG00000185231		204	ICL3	T	N	changed	12	9.895e-05	121276	0	deleterious	0.02	benign	0.136
acthr_human	Melanocortin receptors	Peptide	Class A (Rhodopsin)	Q01718	ENSG00000185231	5.68x68	203	TM5	H	L	changed	2	1.649e-05	121288	0	deleterious	0	possibly_damaging	0.746	putative	putative
acthr_human	Melanocortin receptors	Peptide	Class A (Rhodopsin)	Q01718	ENSG00000185231	5.66x66	201	TM5	R	Q	changed	3	2.473e-05	121294	0	deleterious	0.05	possibly_damaging	0.603
acthr_human	Melanocortin receptors	Peptide	Class A (Rhodopsin)	Q01718	ENSG00000185231	5.58x58	193	TM5	Y	C	similar	1	8.242e-06	121334	0	deleterious	0	probably_damaging	0.999				yes
acthr_human	Melanocortin receptors	Peptide	Class A (Rhodopsin)	Q01718	ENSG00000185231	5.52x52	187	TM5	V	L	similar	1	8.24e-06	121360	0	tolerated	0.41	benign	0.009
acthr_human	Melanocortin receptors	Peptide	Class A (Rhodopsin)	Q01718	ENSG00000185231	5.48x48	183	TM5	P	L	changed	3	2.472e-05	121368	0	tolerated	1	probably_damaging	1
acthr_human	Melanocortin receptors	Peptide	Class A (Rhodopsin)	Q01718	ENSG00000185231	5.48x48	183	TM5	P	S	changed	1	8.239e-06	121370	0	tolerated	0.12	probably_damaging	0.999
acthr_human	Melanocortin receptors	Peptide	Class A (Rhodopsin)	Q01718	ENSG00000185231	5.44x44	179	TM5	T	M	changed	2	1.648e-05	121374	0	deleterious	0	probably_damaging	0.977
acthr_human	Melanocortin receptors	Peptide	Class A (Rhodopsin)	Q01718	ENSG00000185231	4.62x62	167	TM4	I	N	changed	1	8.238e-06	121382	0	tolerated	0.07	benign	0.287
acthr_human	Melanocortin receptors	Peptide	Class A (Rhodopsin)	Q01718	ENSG00000185231	4.60x60	165	TM4	M	T	changed	3	2.472e-05	121378	0	deleterious	0.02	benign	0.171
acthr_human	Melanocortin receptors	Peptide	Class A (Rhodopsin)	Q01718	ENSG00000185231	4.56x56	161	TM4	T	S	changed	19	0.0001565	121380	0	tolerated	1	benign	0
acthr_human	Melanocortin receptors	Peptide	Class A (Rhodopsin)	Q01718	ENSG00000185231	4.55x55	160	TM4	G	R	changed	1	8.239e-06	121374	0	tolerated	0.09	possibly_damaging	0.841
acthr_human	Melanocortin receptors	Peptide	Class A (Rhodopsin)	Q01718	ENSG00000185231	4.54x54	159	TM4	T	R	changed	1	8.239e-06	121370	0	tolerated	0.21	possibly_damaging	0.506
acthr_human	Melanocortin receptors	Peptide	Class A (Rhodopsin)	Q01718	ENSG00000185231	4.54x54	159	TM4	T	M	changed	4	3.296e-05	121370	0	tolerated	0.15	benign	0.03
acthr_human	Melanocortin receptors	Peptide	Class A (Rhodopsin)	Q01718	ENSG00000185231	4.54x54	159	TM4	T	K	changed	1	8.239e-06	121370	0	tolerated	0.17	benign	0.312
acthr_human	Melanocortin receptors	Peptide	Class A (Rhodopsin)	Q01718	ENSG00000185231	4.51x51	156	TM4	T	M	changed	8	6.591e-05	121380	0	tolerated	0.13	benign	0.05
acthr_human	Melanocortin receptors	Peptide	Class A (Rhodopsin)	Q01718	ENSG00000185231	4.51x51	156	TM4	T	K	changed	1	8.239e-06	121380	0	tolerated	0.06	benign	0.278
acthr_human	Melanocortin receptors	Peptide	Class A (Rhodopsin)	Q01718	ENSG00000185231	4.47x47	152	TM4	T	M	changed	1	8.239e-06	121376	0	deleterious	0.04	benign	0.008
acthr_human	Melanocortin receptors	Peptide	Class A (Rhodopsin)	Q01718	ENSG00000185231	4.47x47	152	TM4	T	K	changed	1	8.239e-06	121376	0	deleterious	0.01	benign	0.132
acthr_human	Melanocortin receptors	Peptide	Class A (Rhodopsin)	Q01718	ENSG00000185231	4.44x44	149	TM4	V	M	similar	1	8.239e-06	121368	0	tolerated	0.2	benign	0.299
acthr_human	Melanocortin receptors	Peptide	Class A (Rhodopsin)	Q01718	ENSG00000185231	4.42x42	147	TM4	T	S	changed	1	8.239e-06	121372	0	tolerated	0.1	benign	0.004
acthr_human	Melanocortin receptors	Peptide	Class A (Rhodopsin)	Q01718	ENSG00000185231	4.41x41	146	TM4	R	H	similar	5	4.12e-05	121366	0	deleterious	0	benign	0.033
acthr_human	Melanocortin receptors	Peptide	Class A (Rhodopsin)	Q01718	ENSG00000185231	4.41x41	146	TM4	R	C	changed	1	8.24e-06	121364	0	deleterious	0	possibly_damaging	0.896
acthr_human	Melanocortin receptors	Peptide	Class A (Rhodopsin)	Q01718	ENSG00000185231	4.39x39	144	TM4	M	T	changed	1	8.239e-06	121368	0	tolerated	0.28	benign	0.002
acthr_human	Melanocortin receptors	Peptide	Class A (Rhodopsin)	Q01718	ENSG00000185231	34.57x57	142	ICL2	V	M	similar	4	3.296e-05	121358	0	tolerated	1	benign	0.052
acthr_human	Melanocortin receptors	Peptide	Class A (Rhodopsin)	Q01718	ENSG00000185231	34.55x55	140	ICL2	S	N	changed	1	8.24e-06	121362	0	tolerated	0.51	benign	0.009	putative
acthr_human	Melanocortin receptors	Peptide	Class A (Rhodopsin)	Q01718	ENSG00000185231	34.54x54	139	ICL2	H	Q	changed	16	0.0001318	121364	0	deleterious	0.02	benign	0.029	putative	putative
acthr_human	Melanocortin receptors	Peptide	Class A (Rhodopsin)	Q01718	ENSG00000185231	34.54x54	139	ICL2	H	R	similar	1	8.24e-06	121366	0	deleterious	0.01	benign	0.322	putative	putative
acthr_human	Melanocortin receptors	Peptide	Class A (Rhodopsin)	Q01718	ENSG00000185231	34.52x52	137	ICL2	R	W	changed	2	1.648e-05	121358	0	deleterious	0	possibly_damaging	0.498	putative						umls:C1859974	0.4419	GLUCOCORTICOID DEFICIENCY 1
acthr_human	Melanocortin receptors	Peptide	Class A (Rhodopsin)	Q01718	ENSG00000185231	34.50x50	135	ICL2	A	T	changed	5	4.12e-05	121360	0	deleterious	0.02	possibly_damaging	0.764	putative	putative
acthr_human	Melanocortin receptors	Peptide	Class A (Rhodopsin)	Q01718	ENSG00000185231	34.50x50	135	ICL2	A	S	changed	1	8.24e-06	121360	0	deleterious	0.01	benign	0.259	putative	putative
acthr_human	Melanocortin receptors	Peptide	Class A (Rhodopsin)	Q01718	ENSG00000185231	3.55x55	133	TM3	F	C	similar	1	8.24e-06	121364	0	deleterious	0	probably_damaging	0.999	putative	putative
acthr_human	Melanocortin receptors	Peptide	Class A (Rhodopsin)	Q01718	ENSG00000185231	3.50x50	128	TM3	R	H	similar	4	3.297e-05	121328	0	deleterious	0	probably_damaging	0.999	putative	putative		yes			umls:C1859974	0.4419	GLUCOCORTICOID DEFICIENCY 1
acthr_human	Melanocortin receptors	Peptide	Class A (Rhodopsin)	Q01718	ENSG00000185231	3.50x50	128	TM3	R	C	changed	3	2.472e-05	121350	0	deleterious	0	probably_damaging	0.999	putative	putative		yes			umls:C1859974	0.4419	GLUCOCORTICOID DEFICIENCY 1
acthr_human	Melanocortin receptors	Peptide	Class A (Rhodopsin)	Q01718	ENSG00000185231	3.48x48	126	TM3	A	V	similar	12	9.89e-05	121336	0	tolerated	1	benign	0.008
acthr_human	Melanocortin receptors	Peptide	Class A (Rhodopsin)	Q01718	ENSG00000185231	3.48x48	126	TM3	A	T	changed	1	8.241e-06	121350	0	deleterious	0.03	benign	0.008
acthr_human	Melanocortin receptors	Peptide	Class A (Rhodopsin)	Q01718	ENSG00000185231	3.42x42	120	TM3	S	R	changed	1	8.24e-06	121358	0	deleterious	0	probably_damaging	0.999							umls:C1859974	0.4419	GLUCOCORTICOID DEFICIENCY 1
acthr_human	Melanocortin receptors	Peptide	Class A (Rhodopsin)	Q01718	ENSG00000185231	3.40x40	118	TM3	I	V	similar	1	8.24e-06	121366	0	deleterious	0.04	probably_damaging	0.991				yes
acthr_human	Melanocortin receptors	Peptide	Class A (Rhodopsin)	Q01718	ENSG00000185231	3.35x35	113	TM3	S	F	changed	1	8.239e-06	121380	0	deleterious	0	probably_damaging	0.999
acthr_human	Melanocortin receptors	Peptide	Class A (Rhodopsin)	Q01718	ENSG00000185231	3.29x29	107	TM3	D	N	changed	1	8.238e-06	121392	0	deleterious	0	probably_damaging	0.999							umls:C1859974	0.4419	GLUCOCORTICOID DEFICIENCY 1
acthr_human	Melanocortin receptors	Peptide	Class A (Rhodopsin)	Q01718	ENSG00000185231	3.27x27	105	TM3	I	V	similar	1	8.238e-06	121396	0	tolerated	1	benign	0.006
acthr_human	Melanocortin receptors	Peptide	Class A (Rhodopsin)	Q01718	ENSG00000185231	3.25x25	103	TM3	D	N	changed	1	8.237e-06	121398	0	deleterious	0	probably_damaging	0.999
acthr_human	Melanocortin receptors	Peptide	Class A (Rhodopsin)	Q01718	ENSG00000185231	3.20x20	98	TM3	F	L	similar	4	3.295e-05	121400	0	tolerated	0.18	benign	0.024
acthr_human	Melanocortin receptors	Peptide	Class A (Rhodopsin)	Q01718	ENSG00000185231		95	ECL1	R	H	similar	2	1.647e-05	121398	0	tolerated	0.12	benign	0.016
acthr_human	Melanocortin receptors	Peptide	Class A (Rhodopsin)	Q01718	ENSG00000185231		95	ECL1	R	L	changed	2	1.647e-05	121398	0	tolerated	0.07	benign	0.011
acthr_human	Melanocortin receptors	Peptide	Class A (Rhodopsin)	Q01718	ENSG00000185231		95	ECL1	R	C	changed	2	1.647e-05	121400	0	deleterious	0.01	possibly_damaging	0.803
acthr_human	Melanocortin receptors	Peptide	Class A (Rhodopsin)	Q01718	ENSG00000185231		90	ECL1	G	A	changed	1	8.237e-06	121402	0	deleterious	0.01	probably_damaging	1
acthr_human	Melanocortin receptors	Peptide	Class A (Rhodopsin)	Q01718	ENSG00000185231		90	ECL1	G	S	changed	1	8.237e-06	121402	0	deleterious	0.04	probably_damaging	1
acthr_human	Melanocortin receptors	Peptide	Class A (Rhodopsin)	Q01718	ENSG00000185231		89	ECL1	M	I	similar	1	8.237e-06	121400	0	tolerated	0.2	benign	0.019
acthr_human	Melanocortin receptors	Peptide	Class A (Rhodopsin)	Q01718	ENSG00000185231		89	ECL1	M	T	changed	2	1.647e-05	121402	0	tolerated	0.59	benign	0.001
acthr_human	Melanocortin receptors	Peptide	Class A (Rhodopsin)	Q01718	ENSG00000185231	2.65x65	85	TM2	I	T	changed	3	2.471e-05	121400	0	tolerated	0.11	benign	0.051
acthr_human	Melanocortin receptors	Peptide	Class A (Rhodopsin)	Q01718	ENSG00000185231	2.63x63	83	TM2	L	V	similar	3	2.471e-05	121398	0	tolerated	0.47	probably_damaging	0.998
acthr_human	Melanocortin receptors	Peptide	Class A (Rhodopsin)	Q01718	ENSG00000185231	2.61x61	81	TM2	N	Y	changed	1	8.237e-06	121400	0	deleterious	0	probably_damaging	0.961
acthr_human	Melanocortin receptors	Peptide	Class A (Rhodopsin)	Q01718	ENSG00000185231	2.54x54	74	TM2	S	I	changed	22	0.0001812	121398	0	deleterious	0	probably_damaging	0.999							umls:C1859974	0.4419	GLUCOCORTICOID DEFICIENCY 1
acthr_human	Melanocortin receptors	Peptide	Class A (Rhodopsin)	Q01718	ENSG00000185231	2.50x50	70	TM2	D	H	changed	1	8.238e-06	121392	0	deleterious	0.01	probably_damaging	1					yes
acthr_human	Melanocortin receptors	Peptide	Class A (Rhodopsin)	Q01718	ENSG00000185231	2.39x39	59	TM2	M	I	similar	1	8.238e-06	121390	0	deleterious	0	benign	0.074		putative
acthr_human	Melanocortin receptors	Peptide	Class A (Rhodopsin)	Q01718	ENSG00000185231	2.39x39	59	TM2	M	V	similar	1	8.238e-06	121390	0	deleterious	0.01	benign	0.006		putative
acthr_human	Melanocortin receptors	Peptide	Class A (Rhodopsin)	Q01718	ENSG00000185231	2.37x37	57	TM2	A	E	changed	12	9.885e-05	121390	0	deleterious	0	benign	0.032		putative
acthr_human	Melanocortin receptors	Peptide	Class A (Rhodopsin)	Q01718	ENSG00000185231	12.49x49	54	ICL1	N	K	changed	1	8.238e-06	121390	0	deleterious	0.01	benign	0.043	putative	putative
acthr_human	Melanocortin receptors	Peptide	Class A (Rhodopsin)	Q01718	ENSG00000185231	1.57x57	49	TM1	V	M	similar	2	1.648e-05	121382	0	deleterious	0	probably_damaging	0.999
acthr_human	Melanocortin receptors	Peptide	Class A (Rhodopsin)	Q01718	ENSG00000185231	1.53x53	45	TM1	V	I	similar	113	0.000931	121376	0	deleterious	0.03	benign	0.015					yes
acthr_human	Melanocortin receptors	Peptide	Class A (Rhodopsin)	Q01718	ENSG00000185231	1.44x44	36	TM1	I	V	similar	2	1.648e-05	121356	0	tolerated	0.38	benign	0.002
acthr_human	Melanocortin receptors	Peptide	Class A (Rhodopsin)	Q01718	ENSG00000185231	1.41x41	33	TM1	T	I	changed	104	0.0008571	121342	1	tolerated	0.16	benign	0.002
acthr_human	Melanocortin receptors	Peptide	Class A (Rhodopsin)	Q01718	ENSG00000185231	1.35x35	27	TM1	P	R	changed	330	0.00272	121336	1	deleterious	0	probably_damaging	0.999
acthr_human	Melanocortin receptors	Peptide	Class A (Rhodopsin)	Q01718	ENSG00000185231	1.35x35	27	TM1	P	Q	changed	1	8.242e-06	121336	0	deleterious	0.03	probably_damaging	0.999
acthr_human	Melanocortin receptors	Peptide	Class A (Rhodopsin)	Q01718	ENSG00000185231	1.33x33	25	TM1	V	I	similar	9	7.418e-05	121328	0	tolerated	0.22	benign	0.005
acthr_human	Melanocortin receptors	Peptide	Class A (Rhodopsin)	Q01718	ENSG00000185231	1.31x31	23	TM1	R	L	changed	1	8.244e-06	121306	0	tolerated	0.07	benign	0
acthr_human	Melanocortin receptors	Peptide	Class A (Rhodopsin)	Q01718	ENSG00000185231	1.31x31	23	TM1	R	H	similar	9	7.419e-05	121306	0	tolerated	0.16	benign	0
acthr_human	Melanocortin receptors	Peptide	Class A (Rhodopsin)	Q01718	ENSG00000185231		20	N-term	D	N	changed	1	8.245e-06	121284	0	tolerated	0.16	benign	0.028
acthr_human	Melanocortin receptors	Peptide	Class A (Rhodopsin)	Q01718	ENSG00000185231		10	N-term	N	S	changed	1	8.254e-06	121148	0	tolerated	0.2	benign	0.002
acthr_human	Melanocortin receptors	Peptide	Class A (Rhodopsin)	Q01718	ENSG00000185231		7	N-term	S	L	changed	1	8.263e-06	121026	0	tolerated	0.37	benign	0
acm5_human	Acetylcholine receptors (muscarinic)	Aminergic	Class A (Rhodopsin)	P08912	ENSG00000184984		6	N-term	Y	H	similar	1	8.625e-06	115946	0	deleterious_low_confidence		benign	0.001
acm5_human	Acetylcholine receptors (muscarinic)	Aminergic	Class A (Rhodopsin)	P08912	ENSG00000184984		6	N-term	Y	C	similar	1	8.612e-06	116116	0	deleterious_low_confidence		benign	0.267
acm5_human	Acetylcholine receptors (muscarinic)	Aminergic	Class A (Rhodopsin)	P08912	ENSG00000184984		9	N-term	A	G	changed	1	8.502e-06	117626	0	tolerated_low_confidence		benign	0.021
acm5_human	Acetylcholine receptors (muscarinic)	Aminergic	Class A (Rhodopsin)	P08912	ENSG00000184984		12	N-term	V	I	similar	2	1.68e-05	119080	0	deleterious_low_confidence		benign	0.001
acm5_human	Acetylcholine receptors (muscarinic)	Aminergic	Class A (Rhodopsin)	P08912	ENSG00000184984		13	N-term	N	S	changed	5	4.18e-05	119628	0	deleterious_low_confidence		possibly_damaging	0.477
acm5_human	Acetylcholine receptors (muscarinic)	Aminergic	Class A (Rhodopsin)	P08912	ENSG00000184984		16	N-term	P	S	changed	97	0.000807	120204	1	deleterious_low_confidence		benign	0.001
acm5_human	Acetylcholine receptors (muscarinic)	Aminergic	Class A (Rhodopsin)	P08912	ENSG00000184984		16	N-term	P	L	changed	23	0.0001912	120262	1	deleterious_low_confidence		benign	0.001
acm5_human	Acetylcholine receptors (muscarinic)	Aminergic	Class A (Rhodopsin)	P08912	ENSG00000184984		19	N-term	H	Q	changed	1	8.274e-06	120866	0	tolerated	0.33	benign	0.003
acm5_human	Acetylcholine receptors (muscarinic)	Aminergic	Class A (Rhodopsin)	P08912	ENSG00000184984		21	N-term	P	S	changed	1	8.264e-06	121002	0	deleterious	0.03	benign	0.002
acm5_human	Acetylcholine receptors (muscarinic)	Aminergic	Class A (Rhodopsin)	P08912	ENSG00000184984		24	N-term	R	C	changed	1	8.251e-06	121202	0	deleterious	0	benign	0.28
acm5_human	Acetylcholine receptors (muscarinic)	Aminergic	Class A (Rhodopsin)	P08912	ENSG00000184984	1.31x31	29	TM1	E	K	changed	2	1.648e-05	121364	0	tolerated	0.09	possibly_damaging	0.583
acm5_human	Acetylcholine receptors (muscarinic)	Aminergic	Class A (Rhodopsin)	P08912	ENSG00000184984	1.33x33	31	TM1	I	V	similar	2	1.648e-05	121376	0	tolerated	0.91	benign	0.009
acm5_human	Acetylcholine receptors (muscarinic)	Aminergic	Class A (Rhodopsin)	P08912	ENSG00000184984	1.34x34	32	TM1	T	N	changed	1	8.238e-06	121388	0	deleterious	0.02	possibly_damaging	0.642
acm5_human	Acetylcholine receptors (muscarinic)	Aminergic	Class A (Rhodopsin)	P08912	ENSG00000184984	1.37x37	35	TM1	A	T	changed	1	8.238e-06	121392	0	tolerated	0.67	benign	0.001
acm5_human	Acetylcholine receptors (muscarinic)	Aminergic	Class A (Rhodopsin)	P08912	ENSG00000184984	1.39x39	37	TM1	T	N	changed	1	8.237e-06	121400	0	deleterious	0	benign	0.23
acm5_human	Acetylcholine receptors (muscarinic)	Aminergic	Class A (Rhodopsin)	P08912	ENSG00000184984	1.41x41	39	TM1	V	M	similar	2	1.647e-05	121406	0	tolerated	0.21	possibly_damaging	0.779
acm5_human	Acetylcholine receptors (muscarinic)	Aminergic	Class A (Rhodopsin)	P08912	ENSG00000184984	1.44x44	42	TM1	L	M	similar	1	8.237e-06	121408	0	deleterious	0	benign	0.11
acm5_human	Acetylcholine receptors (muscarinic)	Aminergic	Class A (Rhodopsin)	P08912	ENSG00000184984	1.52x52	50	TM1	L	F	similar	1	8.237e-06	121410	0	deleterious	0	benign	0.367
acm5_human	Acetylcholine receptors (muscarinic)	Aminergic	Class A (Rhodopsin)	P08912	ENSG00000184984	1.54x54	52	TM1	M	I	similar	1	8.237e-06	121410	0	tolerated	0.48	benign	0.019
acm5_human	Acetylcholine receptors (muscarinic)	Aminergic	Class A (Rhodopsin)	P08912	ENSG00000184984	1.55x55	53	TM1	I	F	similar	71	0.0005848	121410	1	deleterious	0.03	possibly_damaging	0.47
acm5_human	Acetylcholine receptors (muscarinic)	Aminergic	Class A (Rhodopsin)	P08912	ENSG00000184984	1.56x56	54	TM1	S	P	changed	1	8.237e-06	121408	0	deleterious	0	probably_damaging	0.961
acm5_human	Acetylcholine receptors (muscarinic)	Aminergic	Class A (Rhodopsin)	P08912	ENSG00000184984	12.50x50	61	ICL1	L	F	similar	1	8.237e-06	121404	0	deleterious	0	probably_damaging	1
acm5_human	Acetylcholine receptors (muscarinic)	Aminergic	Class A (Rhodopsin)	P08912	ENSG00000184984	2.50x50	76	TM2	D	E	similar	1	8.249e-06	121230	0	deleterious	0	probably_damaging	1					yes
acm5_human	Acetylcholine receptors (muscarinic)	Aminergic	Class A (Rhodopsin)	P08912	ENSG00000184984	2.60x59	86	TM2	L	I	similar	3	2.478e-05	121066	0	deleterious	0	probably_damaging	0.999
acm5_human	Acetylcholine receptors (muscarinic)	Aminergic	Class A (Rhodopsin)	P08912	ENSG00000184984	23.49x49	95	ECL1	R	C	changed	2	1.652e-05	121098	0	deleterious	0.02	possibly_damaging	0.893
acm5_human	Acetylcholine receptors (muscarinic)	Aminergic	Class A (Rhodopsin)	P08912	ENSG00000184984	23.52x52	98	ECL1	L	F	similar	3	2.475e-05	121202	0	deleterious	0	probably_damaging	0.995
acm5_human	Acetylcholine receptors (muscarinic)	Aminergic	Class A (Rhodopsin)	P08912	ENSG00000184984	23.52x52	98	ECL1	L	P	changed	1	8.251e-06	121200	0	deleterious	0.01	possibly_damaging	0.651
acm5_human	Acetylcholine receptors (muscarinic)	Aminergic	Class A (Rhodopsin)	P08912	ENSG00000184984	3.24x24	102	TM3	A	V	similar	1	8.242e-06	121336	0	tolerated	0.11	probably_damaging	0.992
acm5_human	Acetylcholine receptors (muscarinic)	Aminergic	Class A (Rhodopsin)	P08912	ENSG00000184984	3.26x26	104	TM3	D	H	changed	1	8.24e-06	121358	0	deleterious	0	probably_damaging	1
acm5_human	Acetylcholine receptors (muscarinic)	Aminergic	Class A (Rhodopsin)	P08912	ENSG00000184984	3.28x28	106	TM3	W	R	changed	1	8.239e-06	121370	0	deleterious	0	probably_damaging	1
acm5_human	Acetylcholine receptors (muscarinic)	Aminergic	Class A (Rhodopsin)	P08912	ENSG00000184984	3.31x31	109	TM3	L	P	changed	1	8.238e-06	121384	0	deleterious	0	probably_damaging	0.98
acm5_human	Acetylcholine receptors (muscarinic)	Aminergic	Class A (Rhodopsin)	P08912	ENSG00000184984	3.34x34	112	TM3	V	M	similar	2	1.648e-05	121388	0	deleterious	0	probably_damaging	1
acm5_human	Acetylcholine receptors (muscarinic)	Aminergic	Class A (Rhodopsin)	P08912	ENSG00000184984	3.41x41	119	TM3	M	L	similar	1	8.237e-06	121404	0	deleterious	0	probably_damaging	0.997
acm5_human	Acetylcholine receptors (muscarinic)	Aminergic	Class A (Rhodopsin)	P08912	ENSG00000184984	3.47x47	125	TM3	S	N	changed	2	1.647e-05	121406	0	deleterious	0	probably_damaging	1
acm5_human	Acetylcholine receptors (muscarinic)	Aminergic	Class A (Rhodopsin)	P08912	ENSG00000184984	3.50x50	128	TM3	R	C	changed	1	8.237e-06	121406	0	deleterious	0	probably_damaging	1	putative	putative		yes
acm5_human	Acetylcholine receptors (muscarinic)	Aminergic	Class A (Rhodopsin)	P08912	ENSG00000184984	3.50x50	128	TM3	R	H	similar	1	8.237e-06	121406	0	deleterious	0	probably_damaging	1	putative	putative		yes
acm5_human	Acetylcholine receptors (muscarinic)	Aminergic	Class A (Rhodopsin)	P08912	ENSG00000184984	34.54x54	139	ICL2	R	Q	changed	3	2.471e-05	121410	0	deleterious	0	probably_damaging	1	putative	putative
acm5_human	Acetylcholine receptors (muscarinic)	Aminergic	Class A (Rhodopsin)	P08912	ENSG00000184984	34.54x54	139	ICL2	R	L	changed	1	8.237e-06	121410	0	deleterious	0	probably_damaging	1	putative	putative
acm5_human	Acetylcholine receptors (muscarinic)	Aminergic	Class A (Rhodopsin)	P08912	ENSG00000184984	34.56x56	141	ICL2	K	M	changed	4	3.295e-05	121408	0	deleterious	0	probably_damaging	1
acm5_human	Acetylcholine receptors (muscarinic)	Aminergic	Class A (Rhodopsin)	P08912	ENSG00000184984	34.57x57	142	ICL2	R	C	changed	7	5.766e-05	121408	0	deleterious	0	probably_damaging	1
acm5_human	Acetylcholine receptors (muscarinic)	Aminergic	Class A (Rhodopsin)	P08912	ENSG00000184984	34.57x57	142	ICL2	R	G	changed	1	8.237e-06	121408	0	deleterious	0	probably_damaging	1
acm5_human	Acetylcholine receptors (muscarinic)	Aminergic	Class A (Rhodopsin)	P08912	ENSG00000184984	4.39x39	144	TM4	P	L	changed	1	8.237e-06	121408	0	deleterious	0.01	probably_damaging	1
acm5_human	Acetylcholine receptors (muscarinic)	Aminergic	Class A (Rhodopsin)	P08912	ENSG00000184984	4.40x40	145	TM4	K	E	changed	1	8.237e-06	121408	0	deleterious	0	possibly_damaging	0.838
acm5_human	Acetylcholine receptors (muscarinic)	Aminergic	Class A (Rhodopsin)	P08912	ENSG00000184984	4.62x62	167	TM4	L	F	similar	11	9.061e-05	121406	0	deleterious	0	possibly_damaging	0.908
acm5_human	Acetylcholine receptors (muscarinic)	Aminergic	Class A (Rhodopsin)	P08912	ENSG00000184984		176	ECL2	R	W	changed	2	1.647e-05	121400	0	deleterious	0	probably_damaging	1
acm5_human	Acetylcholine receptors (muscarinic)	Aminergic	Class A (Rhodopsin)	P08912	ENSG00000184984		176	ECL2	R	Q	changed	3	2.471e-05	121402	0	deleterious	0.02	probably_damaging	0.997
acm5_human	Acetylcholine receptors (muscarinic)	Aminergic	Class A (Rhodopsin)	P08912	ENSG00000184984		178	ECL2	V	D	changed	4	3.295e-05	121402	0	deleterious	0	probably_damaging	1
acm5_human	Acetylcholine receptors (muscarinic)	Aminergic	Class A (Rhodopsin)	P08912	ENSG00000184984	5.37x38	192	TM5	T	I	changed	2	1.648e-05	121390	0	tolerated	1	benign	0.022
acm5_human	Acetylcholine receptors (muscarinic)	Aminergic	Class A (Rhodopsin)	P08912	ENSG00000184984	5.42x43	197	TM5	T	A	changed	1	8.239e-06	121380	0	deleterious	0	probably_damaging	0.999													interacting
acm5_human	Acetylcholine receptors (muscarinic)	Aminergic	Class A (Rhodopsin)	P08912	ENSG00000184984	5.44x45	199	TM5	I	V	similar	3	2.472e-05	121382	0	deleterious	0.03	probably_damaging	0.998
acm5_human	Acetylcholine receptors (muscarinic)	Aminergic	Class A (Rhodopsin)	P08912	ENSG00000184984	5.56x56	211	TM5	I	T	changed	1	8.241e-06	121346	0	tolerated	0.08	benign	0.132
acm5_human	Acetylcholine receptors (muscarinic)	Aminergic	Class A (Rhodopsin)	P08912	ENSG00000184984	5.59x59	214	TM5	C	Y	similar	1	8.242e-06	121332	0	deleterious	0.02	probably_damaging	0.988
acm5_human	Acetylcholine receptors (muscarinic)	Aminergic	Class A (Rhodopsin)	P08912	ENSG00000184984	5.60x60	215	TM5	R	Q	changed	4	3.297e-05	121322	0	deleterious	0	probably_damaging	0.975
acm5_human	Acetylcholine receptors (muscarinic)	Aminergic	Class A (Rhodopsin)	P08912	ENSG00000184984	5.63x63	218	TM5	R	W	changed	9	7.419e-05	121308	0	tolerated	0.08	probably_damaging	0.981
acm5_human	Acetylcholine receptors (muscarinic)	Aminergic	Class A (Rhodopsin)	P08912	ENSG00000184984	5.63x63	218	TM5	R	Q	changed	2	1.649e-05	121302	0	tolerated	0.21	possibly_damaging	0.558
acm5_human	Acetylcholine receptors (muscarinic)	Aminergic	Class A (Rhodopsin)	P08912	ENSG00000184984	5.64x64	219	TM5	E	K	changed	1	8.244e-06	121298	0	deleterious	0	probably_damaging	1	putative	putative
acm5_human	Acetylcholine receptors (muscarinic)	Aminergic	Class A (Rhodopsin)	P08912	ENSG00000184984	5.72x72	227	TM5	L	P	changed	1	8.249e-06	121224	0	deleterious	0	probably_damaging	1	putative	putative
acm5_human	Acetylcholine receptors (muscarinic)	Aminergic	Class A (Rhodopsin)	P08912	ENSG00000184984	5.74x74	229	TM5	D	E	similar	2	1.65e-05	121206	0	tolerated	0.81	benign	0.014	putative
acm5_human	Acetylcholine receptors (muscarinic)	Aminergic	Class A (Rhodopsin)	P08912	ENSG00000184984	5.75x75	230	TM5	L	F	similar	5	4.126e-05	121192	0	tolerated	0.05	probably_damaging	1	putative
acm5_human	Acetylcholine receptors (muscarinic)	Aminergic	Class A (Rhodopsin)	P08912	ENSG00000184984		232	ICL3	G	C	changed	1	8.252e-06	121186	0	deleterious	0	probably_damaging	1
acm5_human	Acetylcholine receptors (muscarinic)	Aminergic	Class A (Rhodopsin)	P08912	ENSG00000184984		241	ICL3	K	R	similar	7	5.781e-05	121078	0	tolerated	0.52	benign	0.002
acm5_human	Acetylcholine receptors (muscarinic)	Aminergic	Class A (Rhodopsin)	P08912	ENSG00000184984		242	ICL3	R	K	similar	1	8.259e-06	121080	0	tolerated	0.93	benign	0.001
acm5_human	Acetylcholine receptors (muscarinic)	Aminergic	Class A (Rhodopsin)	P08912	ENSG00000184984		255	ICL3	R	C	changed	11	9.096e-05	120930	0	deleterious	0.02	benign	0.436
acm5_human	Acetylcholine receptors (muscarinic)	Aminergic	Class A (Rhodopsin)	P08912	ENSG00000184984		255	ICL3	R	L	changed	1	8.27e-06	120922	0	tolerated	0.09	benign	0.055
acm5_human	Acetylcholine receptors (muscarinic)	Aminergic	Class A (Rhodopsin)	P08912	ENSG00000184984		255	ICL3	R	H	similar	2	1.654e-05	120922	0	tolerated	0.2	benign	0.001
acm5_human	Acetylcholine receptors (muscarinic)	Aminergic	Class A (Rhodopsin)	P08912	ENSG00000184984		258	ICL3	R	Q	changed	1	8.274e-06	120864	0	tolerated	0.8	benign	0.002
acm5_human	Acetylcholine receptors (muscarinic)	Aminergic	Class A (Rhodopsin)	P08912	ENSG00000184984		264	ICL3	R	W	changed	1	8.279e-06	120782	0	deleterious	0.01	possibly_damaging	0.79
acm5_human	Acetylcholine receptors (muscarinic)	Aminergic	Class A (Rhodopsin)	P08912	ENSG00000184984		264	ICL3	R	Q	changed	1	8.279e-06	120782	0	tolerated	0.38	benign	0.046
acm5_human	Acetylcholine receptors (muscarinic)	Aminergic	Class A (Rhodopsin)	P08912	ENSG00000184984		266	ICL3	R	K	similar	1	8.279e-06	120786	0	tolerated	0.72	benign	0.029
acm5_human	Acetylcholine receptors (muscarinic)	Aminergic	Class A (Rhodopsin)	P08912	ENSG00000184984		268	ICL3	Q	K	changed	2	1.656e-05	120746	0	tolerated	0.57	benign	0.403
acm5_human	Acetylcholine receptors (muscarinic)	Aminergic	Class A (Rhodopsin)	P08912	ENSG00000184984		269	ICL3	A	P	changed	2	1.657e-05	120736	0	tolerated	0.31	possibly_damaging	0.895
acm5_human	Acetylcholine receptors (muscarinic)	Aminergic	Class A (Rhodopsin)	P08912	ENSG00000184984		271	ICL3	W	S	changed	1	8.285e-06	120702	0	tolerated	0.1	probably_damaging	1
acm5_human	Acetylcholine receptors (muscarinic)	Aminergic	Class A (Rhodopsin)	P08912	ENSG00000184984		271	ICL3	W	C	similar	1	8.286e-06	120688	0	tolerated	0.1	probably_damaging	1
acm5_human	Acetylcholine receptors (muscarinic)	Aminergic	Class A (Rhodopsin)	P08912	ENSG00000184984		275	ICL3	R	C	changed	3	2.487e-05	120614	0	tolerated	0.05	benign	0.004
acm5_human	Acetylcholine receptors (muscarinic)	Aminergic	Class A (Rhodopsin)	P08912	ENSG00000184984		275	ICL3	R	H	similar	3	2.487e-05	120608	0	tolerated	0.23	benign	0.004
acm5_human	Acetylcholine receptors (muscarinic)	Aminergic	Class A (Rhodopsin)	P08912	ENSG00000184984		278	ICL3	T	P	changed	1	8.294e-06	120570	0	tolerated	0.18	possibly_damaging	0.745
acm5_human	Acetylcholine receptors (muscarinic)	Aminergic	Class A (Rhodopsin)	P08912	ENSG00000184984		285	ICL3	S	F	changed	5	4.145e-05	120634	0	deleterious	0.05	benign	0.438
acm5_human	Acetylcholine receptors (muscarinic)	Aminergic	Class A (Rhodopsin)	P08912	ENSG00000184984		289	ICL3	G	V	changed	1	8.287e-06	120676	0	tolerated	0.22	benign	0.112
acm5_human	Acetylcholine receptors (muscarinic)	Aminergic	Class A (Rhodopsin)	P08912	ENSG00000184984		292	ICL3	A	T	changed	15	0.0001243	120690	0	tolerated	0.42	benign	0.001
acm5_human	Acetylcholine receptors (muscarinic)	Aminergic	Class A (Rhodopsin)	P08912	ENSG00000184984		293	ICL3	N	S	changed	22	0.0001822	120754	0	tolerated	1	benign	0
acm5_human	Acetylcholine receptors (muscarinic)	Aminergic	Class A (Rhodopsin)	P08912	ENSG00000184984		293	ICL3	N	I	changed	1	8.281e-06	120754	0	tolerated	0.09	benign	0.001
acm5_human	Acetylcholine receptors (muscarinic)	Aminergic	Class A (Rhodopsin)	P08912	ENSG00000184984		303	ICL3	C	R	changed	1	8.272e-06	120890	0	tolerated	0.29	possibly_damaging	0.748
acm5_human	Acetylcholine receptors (muscarinic)	Aminergic	Class A (Rhodopsin)	P08912	ENSG00000184984		310	ICL3	E	A	changed	3	2.479e-05	120998	0	tolerated	0.07	possibly_damaging	0.559
acm5_human	Acetylcholine receptors (muscarinic)	Aminergic	Class A (Rhodopsin)	P08912	ENSG00000184984		311	ICL3	D	N	changed	1	8.264e-06	121000	0	tolerated	0.19	possibly_damaging	0.87
acm5_human	Acetylcholine receptors (muscarinic)	Aminergic	Class A (Rhodopsin)	P08912	ENSG00000184984		313	ICL3	D	A	changed	1	8.266e-06	120984	0	tolerated	0.09	benign	0.032
acm5_human	Acetylcholine receptors (muscarinic)	Aminergic	Class A (Rhodopsin)	P08912	ENSG00000184984		314	ICL3	K	Q	changed	1	8.262e-06	121036	0	tolerated	0.58	benign	0.024
acm5_human	Acetylcholine receptors (muscarinic)	Aminergic	Class A (Rhodopsin)	P08912	ENSG00000184984		316	ICL3	A	T	changed	118	0.0009741	121142	0	tolerated	0.55	benign	0.002
acm5_human	Acetylcholine receptors (muscarinic)	Aminergic	Class A (Rhodopsin)	P08912	ENSG00000184984		321	ICL3	L	F	similar	4	3.3e-05	121208	0	tolerated	0.83	benign	0
acm5_human	Acetylcholine receptors (muscarinic)	Aminergic	Class A (Rhodopsin)	P08912	ENSG00000184984		322	ICL3	Q	R	changed	1	8.249e-06	121226	0	tolerated	0.34	benign	0.023
acm5_human	Acetylcholine receptors (muscarinic)	Aminergic	Class A (Rhodopsin)	P08912	ENSG00000184984		323	ICL3	V	L	similar	1	8.249e-06	121234	0	tolerated	0.42	benign	0.016
acm5_human	Acetylcholine receptors (muscarinic)	Aminergic	Class A (Rhodopsin)	P08912	ENSG00000184984		325	ICL3	Y	H	similar	1	8.247e-06	121250	0	tolerated	0.51	possibly_damaging	0.815
acm5_human	Acetylcholine receptors (muscarinic)	Aminergic	Class A (Rhodopsin)	P08912	ENSG00000184984		328	ICL3	Q	P	changed	1	8.246e-06	121276	0	tolerated	0.99	benign	0.006
acm5_human	Acetylcholine receptors (muscarinic)	Aminergic	Class A (Rhodopsin)	P08912	ENSG00000184984		329	ICL3	G	C	changed	86	0.0007091	121278	0	deleterious	0.01	benign	0.421
acm5_human	Acetylcholine receptors (muscarinic)	Aminergic	Class A (Rhodopsin)	P08912	ENSG00000184984		329	ICL3	G	D	changed	2	1.649e-05	121274	0	tolerated	0.17	benign	0.002
acm5_human	Acetylcholine receptors (muscarinic)	Aminergic	Class A (Rhodopsin)	P08912	ENSG00000184984		330	ICL3	K	R	similar	2	1.649e-05	121288	0	tolerated	0.51	benign	0.243
acm5_human	Acetylcholine receptors (muscarinic)	Aminergic	Class A (Rhodopsin)	P08912	ENSG00000184984		333	ICL3	P	L	changed	3	2.473e-05	121312	0	tolerated	0.07	possibly_damaging	0.898
acm5_human	Acetylcholine receptors (muscarinic)	Aminergic	Class A (Rhodopsin)	P08912	ENSG00000184984		335	ICL3	E	K	changed	1	8.243e-06	121318	0	tolerated	0.38	benign	0.036
acm5_human	Acetylcholine receptors (muscarinic)	Aminergic	Class A (Rhodopsin)	P08912	ENSG00000184984		337	ICL3	F	C	similar	2	1.648e-05	121336	0	tolerated	0.17	possibly_damaging	0.8
acm5_human	Acetylcholine receptors (muscarinic)	Aminergic	Class A (Rhodopsin)	P08912	ENSG00000184984		342	ICL3	T	N	changed	1	8.239e-06	121376	0	tolerated	0.5	benign	0.004
acm5_human	Acetylcholine receptors (muscarinic)	Aminergic	Class A (Rhodopsin)	P08912	ENSG00000184984		343	ICL3	E	V	changed	3	2.472e-05	121378	0	tolerated	0.21	benign	0.002
acm5_human	Acetylcholine receptors (muscarinic)	Aminergic	Class A (Rhodopsin)	P08912	ENSG00000184984		349	ICL3	A	G	changed	3	2.471e-05	121394	0	tolerated	0.47	benign	0
acm5_human	Acetylcholine receptors (muscarinic)	Aminergic	Class A (Rhodopsin)	P08912	ENSG00000184984		351	ICL3	T	I	changed	5	4.119e-05	121394	0	tolerated	0.18	benign	0.049
acm5_human	Acetylcholine receptors (muscarinic)	Aminergic	Class A (Rhodopsin)	P08912	ENSG00000184984		353	ICL3	K	R	similar	18	0.0001483	121398	0	tolerated	0.56	benign	0.049
acm5_human	Acetylcholine receptors (muscarinic)	Aminergic	Class A (Rhodopsin)	P08912	ENSG00000184984		355	ICL3	D	H	changed	1	8.237e-06	121400	0	tolerated	0.06	possibly_damaging	0.743
acm5_human	Acetylcholine receptors (muscarinic)	Aminergic	Class A (Rhodopsin)	P08912	ENSG00000184984		355	ICL3	D	G	changed	2	1.647e-05	121398	0	tolerated	0.27	benign	0.002
acm5_human	Acetylcholine receptors (muscarinic)	Aminergic	Class A (Rhodopsin)	P08912	ENSG00000184984		359	ICL3	P	S	changed	1	8.237e-06	121400	0	tolerated	0.67	benign	0.007
acm5_human	Acetylcholine receptors (muscarinic)	Aminergic	Class A (Rhodopsin)	P08912	ENSG00000184984		359	ICL3	P	L	changed	1	8.237e-06	121402	0	tolerated	0.18	benign	0.049
acm5_human	Acetylcholine receptors (muscarinic)	Aminergic	Class A (Rhodopsin)	P08912	ENSG00000184984		365	ICL3	P	L	changed	1	8.238e-06	121388	0	tolerated	0.15	possibly_damaging	0.546
acm5_human	Acetylcholine receptors (muscarinic)	Aminergic	Class A (Rhodopsin)	P08912	ENSG00000184984		367	ICL3	A	G	changed	1	8.238e-06	121394	0	tolerated	0.37	benign	0.077
acm5_human	Acetylcholine receptors (muscarinic)	Aminergic	Class A (Rhodopsin)	P08912	ENSG00000184984		368	ICL3	A	T	changed	1	8.238e-06	121392	0	tolerated	0.49	benign	0.049
acm5_human	Acetylcholine receptors (muscarinic)	Aminergic	Class A (Rhodopsin)	P08912	ENSG00000184984		377	ICL3	V	G	changed	15	0.0001236	121378	0	tolerated	0.22	possibly_damaging	0.481
acm5_human	Acetylcholine receptors (muscarinic)	Aminergic	Class A (Rhodopsin)	P08912	ENSG00000184984		379	ICL3	Y	S	changed	2	1.648e-05	121380	0	tolerated	0.39	possibly_damaging	0.876
acm5_human	Acetylcholine receptors (muscarinic)	Aminergic	Class A (Rhodopsin)	P08912	ENSG00000184984		382	ICL3	R	Q	changed	33	0.0002719	121376	1	tolerated	0.26	benign	0.029
acm5_human	Acetylcholine receptors (muscarinic)	Aminergic	Class A (Rhodopsin)	P08912	ENSG00000184984		385	ICL3	V	I	similar	8	6.591e-05	121376	0	tolerated	0.29	benign	0.178
acm5_human	Acetylcholine receptors (muscarinic)	Aminergic	Class A (Rhodopsin)	P08912	ENSG00000184984		387	ICL3	A	S	changed	3	2.472e-05	121370	0	tolerated	0.58	benign	0.438
acm5_human	Acetylcholine receptors (muscarinic)	Aminergic	Class A (Rhodopsin)	P08912	ENSG00000184984		387	ICL3	A	T	changed	1	8.239e-06	121370	0	tolerated	0.58	possibly_damaging	0.697
acm5_human	Acetylcholine receptors (muscarinic)	Aminergic	Class A (Rhodopsin)	P08912	ENSG00000184984		389	ICL3	G	R	changed	28	0.0002307	121368	0	tolerated	0.1	probably_damaging	0.931
acm5_human	Acetylcholine receptors (muscarinic)	Aminergic	Class A (Rhodopsin)	P08912	ENSG00000184984		393	ICL3	T	S	changed	1	8.239e-06	121374	0	tolerated	0.89	benign	0.02
acm5_human	Acetylcholine receptors (muscarinic)	Aminergic	Class A (Rhodopsin)	P08912	ENSG00000184984		406	ICL3	P	A	changed	1	8.237e-06	121400	0	tolerated	0.77	benign	0.02
acm5_human	Acetylcholine receptors (muscarinic)	Aminergic	Class A (Rhodopsin)	P08912	ENSG00000184984		412	ICL3	E	K	changed	1007	0.008295	121398	46	tolerated	0.93	benign	0.049
acm5_human	Acetylcholine receptors (muscarinic)	Aminergic	Class A (Rhodopsin)	P08912	ENSG00000184984		413	ICL3	P	T	changed	3	2.471e-05	121396	0	tolerated	0.63	benign	0.002
acm5_human	Acetylcholine receptors (muscarinic)	Aminergic	Class A (Rhodopsin)	P08912	ENSG00000184984		415	ICL3	T	M	changed	2	1.647e-05	121398	0	deleterious	0.04	benign	0.398
acm5_human	Acetylcholine receptors (muscarinic)	Aminergic	Class A (Rhodopsin)	P08912	ENSG00000184984		423	ICL3	S	N	changed	1	8.237e-06	121408	0	tolerated	0.19	benign	0.014
acm5_human	Acetylcholine receptors (muscarinic)	Aminergic	Class A (Rhodopsin)	P08912	ENSG00000184984		427	ICL3	T	S	changed	1	8.237e-06	121408	0	tolerated	0.18	probably_damaging	0.999										Phosphorylation	yes
acm5_human	Acetylcholine receptors (muscarinic)	Aminergic	Class A (Rhodopsin)	P08912	ENSG00000184984		428	ICL3	K	T	changed	216	0.001779	121406	1	deleterious	0	probably_damaging	1
acm5_human	Acetylcholine receptors (muscarinic)	Aminergic	Class A (Rhodopsin)	P08912	ENSG00000184984		429	ICL3	R	Q	changed	1	8.237e-06	121408	0	deleterious	0.02	probably_damaging	1
acm5_human	Acetylcholine receptors (muscarinic)	Aminergic	Class A (Rhodopsin)	P08912	ENSG00000184984	6.24x24	431	TM6	R	T	changed	2	1.647e-05	121408	0	tolerated	0.12	probably_damaging	1		putative
acm5_human	Acetylcholine receptors (muscarinic)	Aminergic	Class A (Rhodopsin)	P08912	ENSG00000184984	6.25x25	432	TM6	V	L	similar	1	8.237e-06	121408	0	tolerated	0.25	benign	0		putative
acm5_human	Acetylcholine receptors (muscarinic)	Aminergic	Class A (Rhodopsin)	P08912	ENSG00000184984	6.25x25	432	TM6	V	G	changed	1	8.237e-06	121408	0	deleterious	0.05	benign	0.017		putative
acm5_human	Acetylcholine receptors (muscarinic)	Aminergic	Class A (Rhodopsin)	P08912	ENSG00000184984	6.28x28	435	TM6	V	F	similar	1	8.237e-06	121408	0	deleterious	0	possibly_damaging	0.815		putative
acm5_human	Acetylcholine receptors (muscarinic)	Aminergic	Class A (Rhodopsin)	P08912	ENSG00000184984	6.30x30	437	TM6	E	Q	changed	1	8.237e-06	121408	0	deleterious	0	probably_damaging	1				yes
acm5_human	Acetylcholine receptors (muscarinic)	Aminergic	Class A (Rhodopsin)	P08912	ENSG00000184984	6.30x30	437	TM6	E	D	similar	1	8.237e-06	121408	0	tolerated	0.08	probably_damaging	0.999				yes
acm5_human	Acetylcholine receptors (muscarinic)	Aminergic	Class A (Rhodopsin)	P08912	ENSG00000184984	6.36x36	443	TM6	T	I	changed	34	0.0002801	121406	0	deleterious	0.03	probably_damaging	1	putative	putative
acm5_human	Acetylcholine receptors (muscarinic)	Aminergic	Class A (Rhodopsin)	P08912	ENSG00000184984	6.40x40	447	TM6	I	V	similar	5	4.119e-05	121400	0	deleterious	0	probably_damaging	0.998		putative
acm5_human	Acetylcholine receptors (muscarinic)	Aminergic	Class A (Rhodopsin)	P08912	ENSG00000184984	6.43x43	450	TM6	A	V	similar	3	2.471e-05	121396	0	deleterious	0.02	probably_damaging	1
acm5_human	Acetylcholine receptors (muscarinic)	Aminergic	Class A (Rhodopsin)	P08912	ENSG00000184984	6.57x57	464	TM6	V	I	similar	2	1.647e-05	121398	0	tolerated	0.62	benign	0.039
acm5_human	Acetylcholine receptors (muscarinic)	Aminergic	Class A (Rhodopsin)	P08912	ENSG00000184984	6.57x57	464	TM6	V	A	similar	1	8.237e-06	121400	0	tolerated	0.1	possibly_damaging	0.741
acm5_human	Acetylcholine receptors (muscarinic)	Aminergic	Class A (Rhodopsin)	P08912	ENSG00000184984	6.60x60	467	TM6	F	L	similar	1	8.237e-06	121402	0	deleterious	0.01	benign	0.372
acm5_human	Acetylcholine receptors (muscarinic)	Aminergic	Class A (Rhodopsin)	P08912	ENSG00000184984		470	ECL3	K	E	changed	1	8.237e-06	121406	0	tolerated	0.33	benign	0.016
acm5_human	Acetylcholine receptors (muscarinic)	Aminergic	Class A (Rhodopsin)	P08912	ENSG00000184984		470	ECL3	K	Q	changed	1	8.237e-06	121406	0	tolerated	0.19	benign	0.048
acm5_human	Acetylcholine receptors (muscarinic)	Aminergic	Class A (Rhodopsin)	P08912	ENSG00000184984	7.35x34	477	TM7	W	R	changed	1	8.237e-06	121410	0	deleterious	0	probably_damaging	1													interacting
acm5_human	Acetylcholine receptors (muscarinic)	Aminergic	Class A (Rhodopsin)	P08912	ENSG00000184984	7.36x35	478	TM7	H	L	changed	1	8.237e-06	121410	0	tolerated	0.15	probably_damaging	0.991
acm5_human	Acetylcholine receptors (muscarinic)	Aminergic	Class A (Rhodopsin)	P08912	ENSG00000184984	7.38x37	480	TM7	G	D	changed	1	8.237e-06	121410	0	deleterious	0	probably_damaging	1
acm5_human	Acetylcholine receptors (muscarinic)	Aminergic	Class A (Rhodopsin)	P08912	ENSG00000184984	7.46x46	488	TM7	S	R	changed	2	1.647e-05	121412	0	deleterious	0	probably_damaging	1					yes
acm5_human	Acetylcholine receptors (muscarinic)	Aminergic	Class A (Rhodopsin)	P08912	ENSG00000184984	7.50x50	492	TM7	P	R	changed	1	8.237e-06	121408	0	deleterious	0	probably_damaging	1				yes	yes
acm5_human	Acetylcholine receptors (muscarinic)	Aminergic	Class A (Rhodopsin)	P08912	ENSG00000184984	8.51x51	503	H8	R	S	changed	1	8.238e-06	121390	0	deleterious	0	possibly_damaging	0.73	putative
acm5_human	Acetylcholine receptors (muscarinic)	Aminergic	Class A (Rhodopsin)	P08912	ENSG00000184984	8.58x58	510	H8	L	F	similar	3	2.475e-05	121204	0	deleterious	0	probably_damaging	0.985
acm5_human	Acetylcholine receptors (muscarinic)	Aminergic	Class A (Rhodopsin)	P08912	ENSG00000184984		513	C-term	R	Q	changed	4	3.31e-05	120830	0	tolerated	1	benign	0.001
acm5_human	Acetylcholine receptors (muscarinic)	Aminergic	Class A (Rhodopsin)	P08912	ENSG00000184984		516	C-term	K	R	similar	1	8.296e-06	120534	0	tolerated	0.12	benign	0.034
acm5_human	Acetylcholine receptors (muscarinic)	Aminergic	Class A (Rhodopsin)	P08912	ENSG00000184984		518	C-term	K	N	changed	2	1.672e-05	119646	0	deleterious	0	benign	0.193
acm5_human	Acetylcholine receptors (muscarinic)	Aminergic	Class A (Rhodopsin)	P08912	ENSG00000184984		519	C-term	V	M	similar	2	1.672e-05	119628	0	tolerated	0.14	benign	0.018
acm5_human	Acetylcholine receptors (muscarinic)	Aminergic	Class A (Rhodopsin)	P08912	ENSG00000184984		522	C-term	K	M	changed	1	8.517e-06	117408	0	deleterious	0	probably_damaging	0.976
acm5_human	Acetylcholine receptors (muscarinic)	Aminergic	Class A (Rhodopsin)	P08912	ENSG00000184984		523	C-term	L	M	similar	109	0.0009331	116820	1	tolerated	0.11	probably_damaging	0.93
acm5_human	Acetylcholine receptors (muscarinic)	Aminergic	Class A (Rhodopsin)	P08912	ENSG00000184984		528	C-term	N	S	changed	1	9.144e-06	109364	0	tolerated	0.13	benign	0.028
acm5_human	Acetylcholine receptors (muscarinic)	Aminergic	Class A (Rhodopsin)	P08912	ENSG00000184984		528	C-term	N	K	changed	1	9.153e-06	109250	0	deleterious	0.05	benign	0.231
acm5_human	Acetylcholine receptors (muscarinic)	Aminergic	Class A (Rhodopsin)	P08912	ENSG00000184984		530	C-term	K	Q	changed	1	9.275e-06	107818	0	tolerated_low_confidence		possibly_damaging	0.717
drd1_human	Dopamine receptors	Aminergic	Class A (Rhodopsin)	P21728	ENSG00000184845		446	C-term	T	I	changed	4	3.586e-05	111542	0	deleterious_low_confidence		possibly_damaging	0.46
drd1_human	Dopamine receptors	Aminergic	Class A (Rhodopsin)	P21728	ENSG00000184845		446	C-term	T	A	changed	18	0.0001613	111570	0	deleterious_low_confidence		benign	0.069
drd1_human	Dopamine receptors	Aminergic	Class A (Rhodopsin)	P21728	ENSG00000184845		443	C-term	Q	R	changed	3	2.674e-05	112200	0	tolerated_low_confidence		possibly_damaging	0.801
drd1_human	Dopamine receptors	Aminergic	Class A (Rhodopsin)	P21728	ENSG00000184845		441	C-term	N	D	changed	1	8.858e-06	112894	0	deleterious	0.03	benign	0.16
drd1_human	Dopamine receptors	Aminergic	Class A (Rhodopsin)	P21728	ENSG00000184845		437	C-term	P	H	changed	1	8.79e-06	113762	0	deleterious	0	possibly_damaging	0.866
drd1_human	Dopamine receptors	Aminergic	Class A (Rhodopsin)	P21728	ENSG00000184845		430	C-term	V	A	similar	1	8.546e-06	117020	0	tolerated_low_confidence		benign	0.174
drd1_human	Dopamine receptors	Aminergic	Class A (Rhodopsin)	P21728	ENSG00000184845		429	C-term	D	E	similar	1	8.502e-06	117620	0	tolerated	1	benign	0.041
drd1_human	Dopamine receptors	Aminergic	Class A (Rhodopsin)	P21728	ENSG00000184845		425	C-term	D	Y	changed	1	8.361e-06	119600	0	deleterious_low_confidence		probably_damaging	0.959
drd1_human	Dopamine receptors	Aminergic	Class A (Rhodopsin)	P21728	ENSG00000184845		421	C-term	S	L	changed	1	8.243e-06	121308	0	tolerated_low_confidence		possibly_damaging	0.894
drd1_human	Dopamine receptors	Aminergic	Class A (Rhodopsin)	P21728	ENSG00000184845		410	C-term	A	T	changed	1	8.244e-06	121300	0	tolerated_low_confidence		benign	0.014
drd1_human	Dopamine receptors	Aminergic	Class A (Rhodopsin)	P21728	ENSG00000184845		410	C-term	A	S	changed	1	8.244e-06	121300	0	tolerated	1	benign	0.001
drd1_human	Dopamine receptors	Aminergic	Class A (Rhodopsin)	P21728	ENSG00000184845		409	C-term	I	T	changed	1	8.243e-06	121310	0	tolerated_low_confidence		benign	0
drd1_human	Dopamine receptors	Aminergic	Class A (Rhodopsin)	P21728	ENSG00000184845		405	C-term	E	G	changed	1	8.243e-06	121314	0	tolerated_low_confidence		benign	0.055
drd1_human	Dopamine receptors	Aminergic	Class A (Rhodopsin)	P21728	ENSG00000184845		403	C-term	K	N	changed	1	8.243e-06	121320	0	tolerated	0.49	benign	0.013
drd1_human	Dopamine receptors	Aminergic	Class A (Rhodopsin)	P21728	ENSG00000184845		400	C-term	D	N	changed	2	1.649e-05	121320	0	tolerated_low_confidence		benign	0.195
drd1_human	Dopamine receptors	Aminergic	Class A (Rhodopsin)	P21728	ENSG00000184845		395	C-term	V	M	similar	3	2.473e-05	121334	0	deleterious	0	possibly_damaging	0.703
drd1_human	Dopamine receptors	Aminergic	Class A (Rhodopsin)	P21728	ENSG00000184845		393	C-term	H	R	similar	17	0.0001401	121350	0	deleterious	0.03	benign	0.147
drd1_human	Dopamine receptors	Aminergic	Class A (Rhodopsin)	P21728	ENSG00000184845		388	C-term	V	I	similar	1	8.238e-06	121382	0	tolerated_low_confidence		benign	0.033
drd1_human	Dopamine receptors	Aminergic	Class A (Rhodopsin)	P21728	ENSG00000184845		385	C-term	C	Y	similar	2	1.648e-05	121392	0	tolerated	0.66	benign	0.17
drd1_human	Dopamine receptors	Aminergic	Class A (Rhodopsin)	P21728	ENSG00000184845		379	C-term	G	V	changed	1	8.237e-06	121400	0	tolerated	0.51	possibly_damaging	0.883
drd1_human	Dopamine receptors	Aminergic	Class A (Rhodopsin)	P21728	ENSG00000184845		378	C-term	R	Q	changed	1	8.237e-06	121402	0	tolerated	0.55	benign	0.012
drd1_human	Dopamine receptors	Aminergic	Class A (Rhodopsin)	P21728	ENSG00000184845		374	C-term	H	R	similar	2	1.647e-05	121404	0	deleterious	0.04	benign	0.071
drd1_human	Dopamine receptors	Aminergic	Class A (Rhodopsin)	P21728	ENSG00000184845		372	C-term	S	P	changed	1	8.237e-06	121404	0	deleterious	0.01	possibly_damaging	0.616
drd1_human	Dopamine receptors	Aminergic	Class A (Rhodopsin)	P21728	ENSG00000184845		369	C-term	A	V	similar	14	0.0001153	121406	0	tolerated	0.33	benign	0
drd1_human	Dopamine receptors	Aminergic	Class A (Rhodopsin)	P21728	ENSG00000184845		369	C-term	A	S	changed	1	8.237e-06	121404	0	tolerated	1	benign	0.003
drd1_human	Dopamine receptors	Aminergic	Class A (Rhodopsin)	P21728	ENSG00000184845		369	C-term	A	T	changed	2	1.647e-05	121404	1	tolerated	0.34	benign	0.011
drd1_human	Dopamine receptors	Aminergic	Class A (Rhodopsin)	P21728	ENSG00000184845		366	C-term	N	K	changed	1	8.237e-06	121406	0	tolerated	0.06	benign	0.014
drd1_human	Dopamine receptors	Aminergic	Class A (Rhodopsin)	P21728	ENSG00000184845		363	C-term	I	M	similar	1	8.237e-06	121402	0	deleterious	0.02	possibly_damaging	0.825
drd1_human	Dopamine receptors	Aminergic	Class A (Rhodopsin)	P21728	ENSG00000184845		363	C-term	I	V	similar	1	8.237e-06	121400	0	tolerated	0.1	benign	0.083
drd1_human	Dopamine receptors	Aminergic	Class A (Rhodopsin)	P21728	ENSG00000184845		362	C-term	S	N	changed	2	1.647e-05	121402	0	tolerated	1	benign	0.082
drd1_human	Dopamine receptors	Aminergic	Class A (Rhodopsin)	P21728	ENSG00000184845		360	C-term	T	M	changed	1	8.237e-06	121398	0	deleterious	0.02	possibly_damaging	0.84										Phosphorylation	yes
drd1_human	Dopamine receptors	Aminergic	Class A (Rhodopsin)	P21728	ENSG00000184845		354	C-term	T	M	changed	1	8.238e-06	121386	0	deleterious	0.03	possibly_damaging	0.459
drd1_human	Dopamine receptors	Aminergic	Class A (Rhodopsin)	P21728	ENSG00000184845		353	C-term	A	V	similar	64	0.0005272	121388	1	tolerated	0.23	benign	0.001
drd1_human	Dopamine receptors	Aminergic	Class A (Rhodopsin)	P21728	ENSG00000184845		353	C-term	A	G	changed	2	1.648e-05	121388	0	tolerated	0.76	benign	0.001
drd1_human	Dopamine receptors	Aminergic	Class A (Rhodopsin)	P21728	ENSG00000184845		349	C-term	R	S	changed	1	8.239e-06	121380	0	tolerated	0.09	benign	0.119
drd1_human	Dopamine receptors	Aminergic	Class A (Rhodopsin)	P21728	ENSG00000184845		349	C-term	R	T	changed	1	8.239e-06	121380	0	tolerated	0.09	benign	0.011
drd1_human	Dopamine receptors	Aminergic	Class A (Rhodopsin)	P21728	ENSG00000184845		349	C-term	R	G	changed	1	8.239e-06	121378	0	tolerated	0.12	benign	0.119
drd1_human	Dopamine receptors	Aminergic	Class A (Rhodopsin)	P21728	ENSG00000184845		348	C-term	Y	H	similar	1	8.239e-06	121368	0	tolerated	0.56	benign	0.008
drd1_human	Dopamine receptors	Aminergic	Class A (Rhodopsin)	P21728	ENSG00000184845	7.32x31	310	TM7	S	P	changed	1	8.257e-06	121108	0	tolerated	0.17	benign	0.002
drd1_human	Dopamine receptors	Aminergic	Class A (Rhodopsin)	P21728	ENSG00000184845	7.28x27	306	TM7	F	C	similar	1	8.26e-06	121066	0	tolerated	0.18	probably_damaging	0.95
drd1_human	Dopamine receptors	Aminergic	Class A (Rhodopsin)	P21728	ENSG00000184845	7.28x27	306	TM7	F	V	similar	9	7.434e-05	121064	0	tolerated	0.5	benign	0.403
drd1_human	Dopamine receptors	Aminergic	Class A (Rhodopsin)	P21728	ENSG00000184845	7.28x27	306	TM7	F	L	similar	2	1.652e-05	121064	0	tolerated	0.66	benign	0.029
drd1_human	Dopamine receptors	Aminergic	Class A (Rhodopsin)	P21728	ENSG00000184845		303	ECL3	T	M	changed	2	1.652e-05	121036	0	tolerated	0.1	possibly_damaging	0.767
drd1_human	Dopamine receptors	Aminergic	Class A (Rhodopsin)	P21728	ENSG00000184845		301	ECL3	G	R	changed	1	8.265e-06	120992	0	tolerated	0.43	benign	0.018
drd1_human	Dopamine receptors	Aminergic	Class A (Rhodopsin)	P21728	ENSG00000184845	6.51x51	288	TM6	F	L	similar	1	8.269e-06	120928	0	deleterious	0.01	probably_damaging	0.999													interacting
drd1_human	Dopamine receptors	Aminergic	Class A (Rhodopsin)	P21728	ENSG00000184845	6.33x33	270	TM6	V	L	similar	2	1.654e-05	120938	0	tolerated	0.06	probably_damaging	0.999	putative	putative
drd1_human	Dopamine receptors	Aminergic	Class A (Rhodopsin)	P21728	ENSG00000184845	6.24x24	261	TM6	K	N	changed	1	8.264e-06	121006	0	deleterious	0	probably_damaging	0.99		putative
drd1_human	Dopamine receptors	Aminergic	Class A (Rhodopsin)	P21728	ENSG00000184845		259	ICL3	S	Y	changed	449	0.003709	121050	6	deleterious	0	probably_damaging	0.981
drd1_human	Dopamine receptors	Aminergic	Class A (Rhodopsin)	P21728	ENSG00000184845		256	ICL3	P	L	changed	5	4.128e-05	121112	0	tolerated	0.08	benign	0.005
drd1_human	Dopamine receptors	Aminergic	Class A (Rhodopsin)	P21728	ENSG00000184845		252	ICL3	E	K	changed	4	3.3e-05	121230	0	tolerated	0.31	possibly_damaging	0.69
drd1_human	Dopamine receptors	Aminergic	Class A (Rhodopsin)	P21728	ENSG00000184845		250	ICL3	P	S	changed	19	0.0001566	121290	0	tolerated	0.42	benign	0.006
drd1_human	Dopamine receptors	Aminergic	Class A (Rhodopsin)	P21728	ENSG00000184845		241	ICL3	C	R	changed	1	8.239e-06	121378	0	tolerated	0.18	benign	0.013
drd1_human	Dopamine receptors	Aminergic	Class A (Rhodopsin)	P21728	ENSG00000184845		238	ICL3	A	T	changed	1	8.239e-06	121378	0	deleterious	0.03	probably_damaging	1
drd1_human	Dopamine receptors	Aminergic	Class A (Rhodopsin)	P21728	ENSG00000184845		237	ICL3	H	Q	changed	1	8.238e-06	121384	0	tolerated	0.14	possibly_damaging	0.838
drd1_human	Dopamine receptors	Aminergic	Class A (Rhodopsin)	P21728	ENSG00000184845	5.73x73	229	TM5	A	V	similar	4	3.295e-05	121406	0	deleterious	0	benign	0.226
drd1_human	Dopamine receptors	Aminergic	Class A (Rhodopsin)	P21728	ENSG00000184845	5.72x72	228	TM5	I	V	similar	1	8.237e-06	121408	0	deleterious	0.01	probably_damaging	0.998	putative	putative
drd1_human	Dopamine receptors	Aminergic	Class A (Rhodopsin)	P21728	ENSG00000184845	5.71x71	227	TM5	R	H	similar	1	8.237e-06	121408	0	deleterious	0	probably_damaging	1	putative	putative
drd1_human	Dopamine receptors	Aminergic	Class A (Rhodopsin)	P21728	ENSG00000184845	5.71x71	227	TM5	R	C	changed	3	2.471e-05	121410	0	deleterious	0	probably_damaging	1	putative	putative
drd1_human	Dopamine receptors	Aminergic	Class A (Rhodopsin)	P21728	ENSG00000184845	5.71x71	227	TM5	R	S	changed	1	8.237e-06	121410	0	deleterious	0.03	probably_damaging	1	putative	putative
drd1_human	Dopamine receptors	Aminergic	Class A (Rhodopsin)	P21728	ENSG00000184845	5.70x70	226	TM5	R	Q	changed	2	1.647e-05	121412	0	deleterious	0.04	probably_damaging	0.999
drd1_human	Dopamine receptors	Aminergic	Class A (Rhodopsin)	P21728	ENSG00000184845	5.70x70	226	TM5	R	W	changed	1	8.236e-06	121412	0	deleterious	0	probably_damaging	1
drd1_human	Dopamine receptors	Aminergic	Class A (Rhodopsin)	P21728	ENSG00000184845	5.70x70	226	TM5	R	G	changed	1	8.236e-06	121412	0	deleterious	0	probably_damaging	1
drd1_human	Dopamine receptors	Aminergic	Class A (Rhodopsin)	P21728	ENSG00000184845	5.61x61	217	TM5	I	V	similar	5	4.118e-05	121412	0	deleterious	0	probably_damaging	0.998	putative	putative
drd1_human	Dopamine receptors	Aminergic	Class A (Rhodopsin)	P21728	ENSG00000184845	5.52x52	208	TM5	A	V	similar	1	8.236e-06	121412	0	tolerated	0.18	benign	0.074
drd1_human	Dopamine receptors	Aminergic	Class A (Rhodopsin)	P21728	ENSG00000184845	5.44x45	200	TM5	V	A	similar	1	8.236e-06	121412	0	deleterious	0	benign	0.033
drd1_human	Dopamine receptors	Aminergic	Class A (Rhodopsin)	P21728	ENSG00000184845	5.35x36	191	TM5	S	G	changed	2	1.647e-05	121412	0	deleterious	0	benign	0.219
drd1_human	Dopamine receptors	Aminergic	Class A (Rhodopsin)	P21728	ENSG00000184845		185	ECL2	N	K	changed	9	7.413e-05	121412	0	tolerated	0.1	possibly_damaging	0.788
drd1_human	Dopamine receptors	Aminergic	Class A (Rhodopsin)	P21728	ENSG00000184845		185	ECL2	N	D	changed	1	8.236e-06	121412	0	tolerated	0.21	benign	0.074
drd1_human	Dopamine receptors	Aminergic	Class A (Rhodopsin)	P21728	ENSG00000184845		183	ECL2	I	V	similar	1	8.236e-06	121412	0	tolerated	0.29	benign	0.001
drd1_human	Dopamine receptors	Aminergic	Class A (Rhodopsin)	P21728	ENSG00000184845		182	ECL2	T	A	changed	6	4.942e-05	121412	0	tolerated	0.77	benign	0.001
drd1_human	Dopamine receptors	Aminergic	Class A (Rhodopsin)	P21728	ENSG00000184845		181	ECL2	E	D	similar	1	8.237e-06	121410	0	tolerated	0.61	benign	0.002
drd1_human	Dopamine receptors	Aminergic	Class A (Rhodopsin)	P21728	ENSG00000184845		174	ECL2	G	R	changed	1	8.236e-06	121412	0	tolerated	0.67	benign	0.005
drd1_human	Dopamine receptors	Aminergic	Class A (Rhodopsin)	P21728	ENSG00000184845		164	ECL2	H	Q	changed	1	8.236e-06	121412	0	deleterious	0	probably_damaging	1
drd1_human	Dopamine receptors	Aminergic	Class A (Rhodopsin)	P21728	ENSG00000184845	4.50x50	148	TM4	W	R	changed	1	8.236e-06	121412	0	deleterious	0	probably_damaging	1
drd1_human	Dopamine receptors	Aminergic	Class A (Rhodopsin)	P21728	ENSG00000184845	4.49x49	147	TM4	A	T	changed	1	8.236e-06	121412	0	tolerated	0.18	possibly_damaging	0.458
drd1_human	Dopamine receptors	Aminergic	Class A (Rhodopsin)	P21728	ENSG00000184845	4.47x47	145	TM4	S	G	changed	3	2.471e-05	121412	0	tolerated	1	benign	0.002
drd1_human	Dopamine receptors	Aminergic	Class A (Rhodopsin)	P21728	ENSG00000184845	4.40x40	138	TM4	K	T	changed	1	8.236e-06	121412	0	tolerated	0.05	benign	0.078
drd1_human	Dopamine receptors	Aminergic	Class A (Rhodopsin)	P21728	ENSG00000184845	4.39x39	137	TM4	P	L	changed	3	2.471e-05	121412	0	tolerated	0.06	probably_damaging	0.981
drd1_human	Dopamine receptors	Aminergic	Class A (Rhodopsin)	P21728	ENSG00000184845	4.39x39	137	TM4	P	S	changed	3	2.471e-05	121412	0	tolerated	0.08	probably_damaging	0.974
drd1_human	Dopamine receptors	Aminergic	Class A (Rhodopsin)	P21728	ENSG00000184845	34.56x56	134	ICL2	K	N	changed	1	8.236e-06	121412	0	deleterious	0.01	probably_damaging	1
drd1_human	Dopamine receptors	Aminergic	Class A (Rhodopsin)	P21728	ENSG00000184845	34.52x52	130	ICL2	R	Q	changed	1	8.237e-06	121408	0	tolerated	0.08	benign	0.05	putative
drd1_human	Dopamine receptors	Aminergic	Class A (Rhodopsin)	P21728	ENSG00000184845	34.52x52	130	ICL2	R	W	changed	1	8.237e-06	121410	0	deleterious	0	probably_damaging	0.952	putative
drd1_human	Dopamine receptors	Aminergic	Class A (Rhodopsin)	P21728	ENSG00000184845	3.48x48	119	TM3	V	M	similar	1	8.237e-06	121406	0	tolerated	0.12	probably_damaging	0.981
drd1_human	Dopamine receptors	Aminergic	Class A (Rhodopsin)	P21728	ENSG00000184845	3.25x25	96	TM3	C	Y	similar	1	8.239e-06	121374	0	deleterious	0	probably_damaging	0.999
drd1_human	Dopamine receptors	Aminergic	Class A (Rhodopsin)	P21728	ENSG00000184845	2.55x55	75	TM2	V	I	similar	7	5.771e-05	121300	0	tolerated	0.37	benign	0.007
drd1_human	Dopamine receptors	Aminergic	Class A (Rhodopsin)	P21728	ENSG00000184845	2.52x52	72	TM2	L	S	changed	1	8.244e-06	121302	0	tolerated	0.11	probably_damaging	0.988
drd1_human	Dopamine receptors	Aminergic	Class A (Rhodopsin)	P21728	ENSG00000184845	2.36x36	56	TM2	S	A	changed	1	8.244e-06	121294	0	tolerated	0.47	possibly_damaging	0.669										Phosphorylation	yes
drd1_human	Dopamine receptors	Aminergic	Class A (Rhodopsin)	P21728	ENSG00000184845	1.59x59	50	TM1	R	K	similar	1	8.245e-06	121290	0	tolerated	0.69	benign	0.015
drd1_human	Dopamine receptors	Aminergic	Class A (Rhodopsin)	P21728	ENSG00000184845	1.57x57	48	TM1	V	I	similar	2	1.649e-05	121274	0	tolerated	0.24	probably_damaging	0.997
drd1_human	Dopamine receptors	Aminergic	Class A (Rhodopsin)	P21728	ENSG00000184845	1.51x51	42	TM1	T	M	changed	3	2.474e-05	121280	0	tolerated	0.08	probably_damaging	1
drd1_human	Dopamine receptors	Aminergic	Class A (Rhodopsin)	P21728	ENSG00000184845	1.38x38	29	TM1	F	L	similar	1	8.248e-06	121236	0	tolerated	1	benign	0.039
drd1_human	Dopamine receptors	Aminergic	Class A (Rhodopsin)	P21728	ENSG00000184845	1.36x36	27	TM1	A	G	changed	1	8.249e-06	121220	0	tolerated	1	benign	0
drd1_human	Dopamine receptors	Aminergic	Class A (Rhodopsin)	P21728	ENSG00000184845	1.32x32	23	TM1	R	H	similar	12	9.901e-05	121194	0	deleterious	0	probably_damaging	0.998
drd1_human	Dopamine receptors	Aminergic	Class A (Rhodopsin)	P21728	ENSG00000184845	1.32x32	23	TM1	R	L	changed	1	8.251e-06	121194	0	deleterious	0	probably_damaging	0.998
drd1_human	Dopamine receptors	Aminergic	Class A (Rhodopsin)	P21728	ENSG00000184845	1.32x32	23	TM1	R	P	changed	1	8.251e-06	121194	0	deleterious	0	probably_damaging	0.999
drd1_human	Dopamine receptors	Aminergic	Class A (Rhodopsin)	P21728	ENSG00000184845	1.32x32	23	TM1	R	S	changed	2	1.65e-05	121182	0	deleterious	0.01	probably_damaging	0.998
drd1_human	Dopamine receptors	Aminergic	Class A (Rhodopsin)	P21728	ENSG00000184845	1.28x28	19	TM1	D	E	similar	1	8.253e-06	121164	0	tolerated	0.65	benign	0.001
drd1_human	Dopamine receptors	Aminergic	Class A (Rhodopsin)	P21728	ENSG00000184845	1.27x27	18	TM1	R	S	changed	5	4.127e-05	121140	1	tolerated_low_confidence		benign	0.012
drd1_human	Dopamine receptors	Aminergic	Class A (Rhodopsin)	P21728	ENSG00000184845	1.26x26	17	TM1	E	V	changed	2	1.651e-05	121104	0	tolerated_low_confidence		benign	0.087
drd1_human	Dopamine receptors	Aminergic	Class A (Rhodopsin)	P21728	ENSG00000184845		11	N-term	G	R	changed	55	0.0004558	120672	1	tolerated_low_confidence		benign	0.003
drd1_human	Dopamine receptors	Aminergic	Class A (Rhodopsin)	P21728	ENSG00000184845		2	N-term	R	K	similar	1	8.424e-06	118702	0	tolerated_low_confidence		benign	0
pd2r2_human	Prostanoid receptors	Lipid	Class A (Rhodopsin)	Q9Y5Y4	ENSG00000183134		346	C-term	S	T	changed	1	0.0004677	2138	0	tolerated	0.28	benign	0.124
pd2r2_human	Prostanoid receptors	Lipid	Class A (Rhodopsin)	Q9Y5Y4	ENSG00000183134		343	C-term	R	C	changed	1	0.000528	1894	0	deleterious	0.02	probably_damaging	0.985
pd2r2_human	Prostanoid receptors	Lipid	Class A (Rhodopsin)	Q9Y5Y4	ENSG00000183134		342	C-term	R	H	similar	2	0.0005423	3688	0	deleterious	0.02	probably_damaging	0.98
pd2r2_human	Prostanoid receptors	Lipid	Class A (Rhodopsin)	Q9Y5Y4	ENSG00000183134		340	C-term	R	H	similar	1	0.0002431	4114	0	tolerated	0.07	probably_damaging	0.98
pd2r2_human	Prostanoid receptors	Lipid	Class A (Rhodopsin)	Q9Y5Y4	ENSG00000183134		332	C-term	E	Q	changed	6	0.0007326	8190	0	tolerated	0.05	benign	0.439
pd2r2_human	Prostanoid receptors	Lipid	Class A (Rhodopsin)	Q9Y5Y4	ENSG00000183134		327	C-term	L	M	similar	1	9.088e-05	11004	0	deleterious	0.01	probably_damaging	0.99
pd2r2_human	Prostanoid receptors	Lipid	Class A (Rhodopsin)	Q9Y5Y4	ENSG00000183134		325	C-term	S	T	changed	1	8.57e-05	11668	0	tolerated	0.21	benign	0.011										Phosphorylation	yes
pd2r2_human	Prostanoid receptors	Lipid	Class A (Rhodopsin)	Q9Y5Y4	ENSG00000183134	8.56x56	317	H8	R	C	changed	9	0.0006481	13886	0	deleterious	0	possibly_damaging	0.719
pd2r2_human	Prostanoid receptors	Lipid	Class A (Rhodopsin)	Q9Y5Y4	ENSG00000183134	8.52x52	313	H8	R	C	changed	1	6.707e-05	14910	0	tolerated	0.06	possibly_damaging	0.517
pd2r2_human	Prostanoid receptors	Lipid	Class A (Rhodopsin)	Q9Y5Y4	ENSG00000183134	7.48x48	299	TM7	A	V	similar	1	6.193e-05	16146	0	tolerated	0.41	benign	0.002
pd2r2_human	Prostanoid receptors	Lipid	Class A (Rhodopsin)	Q9Y5Y4	ENSG00000183134	7.46x46	297	TM7	S	T	changed	1	6.191e-05	16152	0	deleterious	0.02	possibly_damaging	0.761					yes
pd2r2_human	Prostanoid receptors	Lipid	Class A (Rhodopsin)	Q9Y5Y4	ENSG00000183134	7.37x36	288	TM7	F	L	similar	1	6.808e-05	14688	0	tolerated	0.52	benign	0.007
pd2r2_human	Prostanoid receptors	Lipid	Class A (Rhodopsin)	Q9Y5Y4	ENSG00000183134	7.28x27	279	TM7	R	Q	changed	1	8.42e-05	11876	0	tolerated	0.54	benign	0.205
pd2r2_human	Prostanoid receptors	Lipid	Class A (Rhodopsin)	Q9Y5Y4	ENSG00000183134		275	ECL3	N	K	changed	1	9.365e-05	10678	0	tolerated	0.4	benign	0.007
pd2r2_human	Prostanoid receptors	Lipid	Class A (Rhodopsin)	Q9Y5Y4	ENSG00000183134		275	ECL3	N	T	changed	1	9.353e-05	10692	0	tolerated	0.43	benign	0.012
pd2r2_human	Prostanoid receptors	Lipid	Class A (Rhodopsin)	Q9Y5Y4	ENSG00000183134	6.60x60	271	TM6	R	Q	changed	1	0.0001065	9386	0	tolerated	0.63	benign	0.08
pd2r2_human	Prostanoid receptors	Lipid	Class A (Rhodopsin)	Q9Y5Y4	ENSG00000183134	6.43x43	254	TM6	A	D	changed	1	0.0002971	3366	0	deleterious	0	probably_damaging	0.955
pd2r2_human	Prostanoid receptors	Lipid	Class A (Rhodopsin)	Q9Y5Y4	ENSG00000183134	6.35x35	246	TM6	R	G	changed	1	0.0005405	1850	0	deleterious	0	possibly_damaging	0.588
pd2r2_human	Prostanoid receptors	Lipid	Class A (Rhodopsin)	Q9Y5Y4	ENSG00000183134	6.32x32	243	TM6	R	C	changed	1	0.0005	2000	0	deleterious	0	probably_damaging	0.986	putative
pd2r2_human	Prostanoid receptors	Lipid	Class A (Rhodopsin)	Q9Y5Y4	ENSG00000183134	6.31x31	242	TM6	G	V	changed	1	0.0004888	2046	0	tolerated	0.5	benign	0.075
pd2r2_human	Prostanoid receptors	Lipid	Class A (Rhodopsin)	Q9Y5Y4	ENSG00000183134	5.68x68	236	TM5	R	C	changed	2	0.000471	4246	0	deleterious	0	probably_damaging	1	putative	putative
pd2r2_human	Prostanoid receptors	Lipid	Class A (Rhodopsin)	Q9Y5Y4	ENSG00000183134	5.64x64	232	TM5	R	L	changed	1	0.0001244	8038	0	tolerated	0.08	benign	0.04	putative	putative
pd2r2_human	Prostanoid receptors	Lipid	Class A (Rhodopsin)	Q9Y5Y4	ENSG00000183134	5.57x57	225	TM5	S	N	changed	4	0.0001933	20688	0	deleterious	0.02	probably_damaging	0.988
pd2r2_human	Prostanoid receptors	Lipid	Class A (Rhodopsin)	Q9Y5Y4	ENSG00000183134	5.53x53	221	TM5	I	T	changed	1	3.229e-05	30970	0	deleterious	0.02	benign	0.125
pd2r2_human	Prostanoid receptors	Lipid	Class A (Rhodopsin)	Q9Y5Y4	ENSG00000183134	5.40x41	208	TM5	V	I	similar	1	1.483e-05	67436	0	tolerated	1	benign	0.007
pd2r2_human	Prostanoid receptors	Lipid	Class A (Rhodopsin)	Q9Y5Y4	ENSG00000183134	5.36x37	204	TM5	V	A	similar	112410	0.996	112860	55985	tolerated	0.9	benign	0.001
pd2r2_human	Prostanoid receptors	Lipid	Class A (Rhodopsin)	Q9Y5Y4	ENSG00000183134	5.36x37	204	TM5	V	L	similar	1	8.876e-06	112662	0	tolerated	0.4	benign	0.001
pd2r2_human	Prostanoid receptors	Lipid	Class A (Rhodopsin)	Q9Y5Y4	ENSG00000183134	5.34x35	202	TM5	R	Q	changed	1	8.803e-06	113596	0	deleterious	0.01	probably_damaging	0.997
pd2r2_human	Prostanoid receptors	Lipid	Class A (Rhodopsin)	Q9Y5Y4	ENSG00000183134		192	ECL2	G	R	changed	2	1.734e-05	115348	0	tolerated	0.12	possibly_damaging	0.88
pd2r2_human	Prostanoid receptors	Lipid	Class A (Rhodopsin)	Q9Y5Y4	ENSG00000183134		191	ECL2	P	L	changed	2	1.732e-05	115492	0	deleterious	0	possibly_damaging	0.732
pd2r2_human	Prostanoid receptors	Lipid	Class A (Rhodopsin)	Q9Y5Y4	ENSG00000183134		190	ECL2	N	K	changed	1	8.643e-06	115696	0	tolerated	0.24	benign	0.124
pd2r2_human	Prostanoid receptors	Lipid	Class A (Rhodopsin)	Q9Y5Y4	ENSG00000183134		185	ECL2	N	Y	changed	1	8.593e-06	116380	0	deleterious	0	probably_damaging	0.994
pd2r2_human	Prostanoid receptors	Lipid	Class A (Rhodopsin)	Q9Y5Y4	ENSG00000183134	45.52x52	184	ECL2	Y	F	similar	51	0.0004383	116370	1	tolerated	0.11	probably_damaging	0.989
pd2r2_human	Prostanoid receptors	Lipid	Class A (Rhodopsin)	Q9Y5Y4	ENSG00000183134	45.51x51	183	ECL2	Y	S	changed	1	8.592e-06	116386	0	deleterious	0	probably_damaging	0.999
pd2r2_human	Prostanoid receptors	Lipid	Class A (Rhodopsin)	Q9Y5Y4	ENSG00000183134	45.51x51	183	ECL2	Y	H	similar	1	8.589e-06	116430	0	deleterious	0	probably_damaging	1
pd2r2_human	Prostanoid receptors	Lipid	Class A (Rhodopsin)	Q9Y5Y4	ENSG00000183134		181	ECL2	M	V	similar	4	3.438e-05	116348	0	tolerated	0.1	benign	0.312
pd2r2_human	Prostanoid receptors	Lipid	Class A (Rhodopsin)	Q9Y5Y4	ENSG00000183134		179	ECL2	R	S	changed	1	8.614e-06	116090	0	deleterious	0.01	probably_damaging	0.995
pd2r2_human	Prostanoid receptors	Lipid	Class A (Rhodopsin)	Q9Y5Y4	ENSG00000183134		175	ECL2	R	Q	changed	1	8.611e-06	116128	0	tolerated	0.09	probably_damaging	0.91
pd2r2_human	Prostanoid receptors	Lipid	Class A (Rhodopsin)	Q9Y5Y4	ENSG00000183134	4.61x62	167	TM4	F	L	similar	21	0.0001834	114508	0	deleterious	0.01	possibly_damaging	0.644
pd2r2_human	Prostanoid receptors	Lipid	Class A (Rhodopsin)	Q9Y5Y4	ENSG00000183134	4.61x62	167	TM4	F	S	changed	1	8.737e-06	114462	0	tolerated	0.07	possibly_damaging	0.815
pd2r2_human	Prostanoid receptors	Lipid	Class A (Rhodopsin)	Q9Y5Y4	ENSG00000183134	4.54x54	160	TM4	V	M	similar	2	1.791e-05	111642	0	deleterious	0.01	benign	0.398
pd2r2_human	Prostanoid receptors	Lipid	Class A (Rhodopsin)	Q9Y5Y4	ENSG00000183134	4.53x53	159	TM4	A	P	changed	1	8.978e-06	111384	0	deleterious	0	probably_damaging	0.998
pd2r2_human	Prostanoid receptors	Lipid	Class A (Rhodopsin)	Q9Y5Y4	ENSG00000183134	4.49x49	155	TM4	L	I	similar	2	1.83e-05	109302	0	tolerated	1	benign	0.078
pd2r2_human	Prostanoid receptors	Lipid	Class A (Rhodopsin)	Q9Y5Y4	ENSG00000183134	4.46x46	152	TM4	C	G	changed	26	0.0002434	106806	0	deleterious	0.01	probably_damaging	0.99
pd2r2_human	Prostanoid receptors	Lipid	Class A (Rhodopsin)	Q9Y5Y4	ENSG00000183134	4.45x45	151	TM4	V	A	similar	1	9.453e-06	105784	0	deleterious	0	benign	0.23
pd2r2_human	Prostanoid receptors	Lipid	Class A (Rhodopsin)	Q9Y5Y4	ENSG00000183134	4.42x42	148	TM4	A	V	similar	4	3.895e-05	102694	0	tolerated	0.15	possibly_damaging	0.79
pd2r2_human	Prostanoid receptors	Lipid	Class A (Rhodopsin)	Q9Y5Y4	ENSG00000183134	4.41x41	147	TM4	A	V	similar	6	5.909e-05	101532	0	tolerated	0.24	benign	0.016
pd2r2_human	Prostanoid receptors	Lipid	Class A (Rhodopsin)	Q9Y5Y4	ENSG00000183134	34.57x57	143	ICL2	R	H	similar	1	1.016e-05	98438	0	deleterious	0	probably_damaging	1
pd2r2_human	Prostanoid receptors	Lipid	Class A (Rhodopsin)	Q9Y5Y4	ENSG00000183134	34.57x57	143	ICL2	R	C	changed	2	2.038e-05	98140	0	deleterious	0	probably_damaging	1
pd2r2_human	Prostanoid receptors	Lipid	Class A (Rhodopsin)	Q9Y5Y4	ENSG00000183134	34.50x50	136	ICL2	P	L	changed	3	3.332e-05	90032	0	deleterious	0	probably_damaging	1	putative	putative
pd2r2_human	Prostanoid receptors	Lipid	Class A (Rhodopsin)	Q9Y5Y4	ENSG00000183134	3.56x56	135	TM3	R	P	changed	11	0.000124	88728	0	deleterious	0.04	possibly_damaging	0.899	putative	putative
pd2r2_human	Prostanoid receptors	Lipid	Class A (Rhodopsin)	Q9Y5Y4	ENSG00000183134	3.56x56	135	TM3	R	Q	changed	4	4.508e-05	88728	0	tolerated	0.12	possibly_damaging	0.73	putative	putative
pd2r2_human	Prostanoid receptors	Lipid	Class A (Rhodopsin)	Q9Y5Y4	ENSG00000183134	3.56x56	135	TM3	R	W	changed	1	1.149e-05	87024	0	tolerated	0.22	probably_damaging	0.912	putative	putative
pd2r2_human	Prostanoid receptors	Lipid	Class A (Rhodopsin)	Q9Y5Y4	ENSG00000183134	3.55x55	134	TM3	V	M	similar	55	0.0006352	86592	0	deleterious	0.03	possibly_damaging	0.526	putative	putative
pd2r2_human	Prostanoid receptors	Lipid	Class A (Rhodopsin)	Q9Y5Y4	ENSG00000183134	3.35x35	114	TM3	N	H	changed	1	2.044e-05	48914	0	deleterious	0	probably_damaging	1
pd2r2_human	Prostanoid receptors	Lipid	Class A (Rhodopsin)	Q9Y5Y4	ENSG00000183134	3.25x25	104	TM3	C	Y	similar	1	2.75e-05	36362	0	deleterious	0	probably_damaging	1
pd2r2_human	Prostanoid receptors	Lipid	Class A (Rhodopsin)	Q9Y5Y4	ENSG00000183134	2.58x58	85	TM2	P	S	changed	1	3.82e-05	26178	0	deleterious	0	probably_damaging	1
pd2r2_human	Prostanoid receptors	Lipid	Class A (Rhodopsin)	Q9Y5Y4	ENSG00000183134	2.55x55	82	TM2	A	V	similar	1	3.887e-05	25730	0	tolerated	0.69	benign	0.315
pd2r2_human	Prostanoid receptors	Lipid	Class A (Rhodopsin)	Q9Y5Y4	ENSG00000183134	2.47x47	74	TM2	A	E	changed	1	4.259e-05	23482	0	deleterious	0	probably_damaging	1					yes
pd2r2_human	Prostanoid receptors	Lipid	Class A (Rhodopsin)	Q9Y5Y4	ENSG00000183134	2.45x45	72	TM2	H	N	changed	19	0.0008166	23266	0	tolerated	1	benign	0.14
pd2r2_human	Prostanoid receptors	Lipid	Class A (Rhodopsin)	Q9Y5Y4	ENSG00000183134		62	ICL1	R	H	similar	1	4.513e-05	22156	0	deleterious	0	benign	0.06
pd2r2_human	Prostanoid receptors	Lipid	Class A (Rhodopsin)	Q9Y5Y4	ENSG00000183134		62	ICL1	R	S	changed	1	4.544e-05	22008	0	deleterious	0.04	benign	0.287
pd2r2_human	Prostanoid receptors	Lipid	Class A (Rhodopsin)	Q9Y5Y4	ENSG00000183134		62	ICL1	R	C	changed	1	4.544e-05	22008	0	deleterious	0	probably_damaging	0.94
pd2r2_human	Prostanoid receptors	Lipid	Class A (Rhodopsin)	Q9Y5Y4	ENSG00000183134	1.60x60	60	TM1	R	P	changed	1	4.555e-05	21952	0	deleterious	0	probably_damaging	0.945
pd2r2_human	Prostanoid receptors	Lipid	Class A (Rhodopsin)	Q9Y5Y4	ENSG00000183134	1.58x58	58	TM1	G	D	changed	1	4.577e-05	21850	0	deleterious	0	probably_damaging	1
pd2r2_human	Prostanoid receptors	Lipid	Class A (Rhodopsin)	Q9Y5Y4	ENSG00000183134	1.44x44	44	TM1	L	P	changed	1	4.604e-05	21720	0	tolerated	0.1	benign	0.401
pd2r2_human	Prostanoid receptors	Lipid	Class A (Rhodopsin)	Q9Y5Y4	ENSG00000183134	1.34x34	34	TM1	A	V	similar	1	4.558e-05	21940	0	tolerated	0.82	benign	0.001
pd2r2_human	Prostanoid receptors	Lipid	Class A (Rhodopsin)	Q9Y5Y4	ENSG00000183134	1.34x34	34	TM1	A	G	changed	1	4.558e-05	21940	0	tolerated	0.15	benign	0.009
pd2r2_human	Prostanoid receptors	Lipid	Class A (Rhodopsin)	Q9Y5Y4	ENSG00000183134	1.30x30	30	TM1	Y	H	similar	1	4.53e-05	22074	0	tolerated	0.16	possibly_damaging	0.771
pd2r2_human	Prostanoid receptors	Lipid	Class A (Rhodopsin)	Q9Y5Y4	ENSG00000183134	1.29x29	29	TM1	R	S	changed	2	9.107e-05	21962	0	deleterious	0.02	possibly_damaging	0.806
pd2r2_human	Prostanoid receptors	Lipid	Class A (Rhodopsin)	Q9Y5Y4	ENSG00000183134	1.29x29	29	TM1	R	C	changed	1	4.553e-05	21962	0	deleterious	0	possibly_damaging	0.877
pd2r2_human	Prostanoid receptors	Lipid	Class A (Rhodopsin)	Q9Y5Y4	ENSG00000183134	1.24x24	24	TM1	S	N	changed	1	4.542e-05	22018	0	tolerated	0.38	benign	0.009
pd2r2_human	Prostanoid receptors	Lipid	Class A (Rhodopsin)	Q9Y5Y4	ENSG00000183134		19	N-term	R	P	changed	3	0.0001365	21986	0	tolerated	0.14	benign	0.161
pd2r2_human	Prostanoid receptors	Lipid	Class A (Rhodopsin)	Q9Y5Y4	ENSG00000183134		5	N-term	A	D	changed	1	5.174e-05	19326	0	tolerated	0.3	benign	0
hcar2_human	Hydroxycarboxylic acid receptors	Alicarboxylic acid	Class A (Rhodopsin)	Q8TDS4	ENSG00000182782		350	C-term	G	S	changed	19	0.0001565	121394	0	tolerated_low_confidence		benign	0
hcar2_human	Hydroxycarboxylic acid receptors	Alicarboxylic acid	Class A (Rhodopsin)	Q8TDS4	ENSG00000182782		350	C-term	G	R	changed	1	8.238e-06	121394	0	tolerated_low_confidence		benign	0.001
hcar2_human	Hydroxycarboxylic acid receptors	Alicarboxylic acid	Class A (Rhodopsin)	Q8TDS4	ENSG00000182782		350	C-term	G	C	changed	1	8.238e-06	121394	0	tolerated_low_confidence		benign	0.003
hcar2_human	Hydroxycarboxylic acid receptors	Alicarboxylic acid	Class A (Rhodopsin)	Q8TDS4	ENSG00000182782		329	C-term	V	I	similar	5	4.118e-05	121412	0	tolerated	0.35	benign	0.001
hcar2_human	Hydroxycarboxylic acid receptors	Alicarboxylic acid	Class A (Rhodopsin)	Q8TDS4	ENSG00000182782		325	C-term	R	H	similar	1	8.236e-06	121412	0	deleterious	0.05	benign	0.336
hcar2_human	Hydroxycarboxylic acid receptors	Alicarboxylic acid	Class A (Rhodopsin)	Q8TDS4	ENSG00000182782		319	C-term	G	S	changed	1	8.237e-06	121410	0	tolerated	0.38	benign	0.003
hcar2_human	Hydroxycarboxylic acid receptors	Alicarboxylic acid	Class A (Rhodopsin)	Q8TDS4	ENSG00000182782		264	ECL3	Q	H	changed	5	4.14e-05	120764	0	tolerated	0.14	benign	0.002
hcar2_human	Hydroxycarboxylic acid receptors	Alicarboxylic acid	Class A (Rhodopsin)	Q8TDS4	ENSG00000182782	5.58x58	208	TM5	S	L	changed	2	1.649e-05	121296	0	deleterious	0	possibly_damaging	0.477
hcar2_human	Hydroxycarboxylic acid receptors	Alicarboxylic acid	Class A (Rhodopsin)	Q8TDS4	ENSG00000182782	5.42x43	192	TM5	M	I	similar	1	8.238e-06	121396	0	tolerated	0.07	benign	0.043
hcar2_human	Hydroxycarboxylic acid receptors	Alicarboxylic acid	Class A (Rhodopsin)	Q8TDS4	ENSG00000182782	5.41x42	191	TM5	A	V	similar	1	8.237e-06	121398	0	tolerated	0.75	benign	0.088
hcar2_human	Hydroxycarboxylic acid receptors	Alicarboxylic acid	Class A (Rhodopsin)	Q8TDS4	ENSG00000182782	5.40x41	190	TM5	E	K	changed	6	4.943e-05	121396	0	tolerated	0.22	benign	0.017
hcar2_human	Hydroxycarboxylic acid receptors	Alicarboxylic acid	Class A (Rhodopsin)	Q8TDS4	ENSG00000182782	5.37x38	187	TM5	Q	R	changed	11	9.061e-05	121400	0	tolerated	0.69	benign	0
hcar2_human	Hydroxycarboxylic acid receptors	Alicarboxylic acid	Class A (Rhodopsin)	Q8TDS4	ENSG00000182782	5.37x38	187	TM5	Q	L	changed	2	1.647e-05	121400	0	tolerated	0.13	benign	0.003
hcar2_human	Hydroxycarboxylic acid receptors	Alicarboxylic acid	Class A (Rhodopsin)	Q8TDS4	ENSG00000182782	5.36x37	186	TM5	F	L	similar	1	8.237e-06	121400	0	tolerated	0.7	benign	0.012
hcar2_human	Hydroxycarboxylic acid receptors	Alicarboxylic acid	Class A (Rhodopsin)	Q8TDS4	ENSG00000182782	5.35x36	185	TM5	T	S	changed	1	8.237e-06	121402	0	tolerated	0.66	benign	0.001
hcar2_human	Hydroxycarboxylic acid receptors	Alicarboxylic acid	Class A (Rhodopsin)	Q8TDS4	ENSG00000182782	5.35x36	185	TM5	T	I	changed	2	1.647e-05	121402	0	tolerated	0.13	benign	0.003
hcar2_human	Hydroxycarboxylic acid receptors	Alicarboxylic acid	Class A (Rhodopsin)	Q8TDS4	ENSG00000182782	5.34x35	184	TM5	H	R	similar	1	8.237e-06	121402	0	tolerated	0.54	benign	0.001
hcar2_human	Hydroxycarboxylic acid receptors	Alicarboxylic acid	Class A (Rhodopsin)	Q8TDS4	ENSG00000182782	5.33x34	183	TM5	C	W	similar	1	8.237e-06	121402	0	deleterious	0.02	possibly_damaging	0.463
hcar2_human	Hydroxycarboxylic acid receptors	Alicarboxylic acid	Class A (Rhodopsin)	Q8TDS4	ENSG00000182782	45.52x52	179	ECL2	S	R	changed	1	8.237e-06	121400	0	deleterious	0	probably_damaging	0.992
hcar2_human	Hydroxycarboxylic acid receptors	Alicarboxylic acid	Class A (Rhodopsin)	Q8TDS4	ENSG00000182782		175	ECL2	N	S	changed	1	8.237e-06	121402	0	tolerated	0.29	benign	0.002
hcar2_human	Hydroxycarboxylic acid receptors	Alicarboxylic acid	Class A (Rhodopsin)	Q8TDS4	ENSG00000182782		173	ECL2	G	A	changed	223	0.001837	121404	0	tolerated	0.1	benign	0.001
hcar2_human	Hydroxycarboxylic acid receptors	Alicarboxylic acid	Class A (Rhodopsin)	Q8TDS4	ENSG00000182782		173	ECL2	G	S	changed	229	0.001886	121400	0	tolerated	0.17	benign	0.003
hcar2_human	Hydroxycarboxylic acid receptors	Alicarboxylic acid	Class A (Rhodopsin)	Q8TDS4	ENSG00000182782		173	ECL2	G	C	changed	3	2.471e-05	121400	0	deleterious	0.01	possibly_damaging	0.706
hcar2_human	Hydroxycarboxylic acid receptors	Alicarboxylic acid	Class A (Rhodopsin)	Q8TDS4	ENSG00000182782		172	ECL2	G	A	changed	1	8.237e-06	121406	0	tolerated	0.6	benign	0.016
hcar2_human	Hydroxycarboxylic acid receptors	Alicarboxylic acid	Class A (Rhodopsin)	Q8TDS4	ENSG00000182782		167	ECL2	M	I	similar	1	8.237e-06	121410	0	tolerated	0.18	benign	0.024
hcar2_human	Hydroxycarboxylic acid receptors	Alicarboxylic acid	Class A (Rhodopsin)	Q8TDS4	ENSG00000182782	4.58x58	160	TM4	V	I	similar	12	9.884e-05	121410	0	tolerated	0.66	benign	0.012
hcar2_human	Hydroxycarboxylic acid receptors	Alicarboxylic acid	Class A (Rhodopsin)	Q8TDS4	ENSG00000182782	4.57x57	159	TM4	T	R	changed	1	8.237e-06	121410	0	deleterious	0	possibly_damaging	0.53
hcar2_human	Hydroxycarboxylic acid receptors	Alicarboxylic acid	Class A (Rhodopsin)	Q8TDS4	ENSG00000182782	4.54x54	156	TM4	I	V	similar	2	1.647e-05	121410	0	tolerated	0.11	possibly_damaging	0.627
hcar2_human	Hydroxycarboxylic acid receptors	Alicarboxylic acid	Class A (Rhodopsin)	Q8TDS4	ENSG00000182782	4.53x53	155	TM4	T	I	changed	3	2.471e-05	121410	0	tolerated	0.72	benign	0.124
hcar2_human	Hydroxycarboxylic acid receptors	Alicarboxylic acid	Class A (Rhodopsin)	Q8TDS4	ENSG00000182782	4.53x53	155	TM4	T	P	changed	1	8.237e-06	121410	0	tolerated	0.15	benign	0.414
hcar2_human	Hydroxycarboxylic acid receptors	Alicarboxylic acid	Class A (Rhodopsin)	Q8TDS4	ENSG00000182782	4.49x49	151	TM4	L	M	similar	5	4.118e-05	121408	0	tolerated	0.05	probably_damaging	0.968
hcar2_human	Hydroxycarboxylic acid receptors	Alicarboxylic acid	Class A (Rhodopsin)	Q8TDS4	ENSG00000182782	4.49x49	151	TM4	L	V	similar	1	8.237e-06	121408	0	deleterious	0.05	possibly_damaging	0.773
hcar2_human	Hydroxycarboxylic acid receptors	Alicarboxylic acid	Class A (Rhodopsin)	Q8TDS4	ENSG00000182782	4.42x42	144	TM4	A	P	changed	2	1.647e-05	121410	0	deleterious	0	probably_damaging	0.999
hcar2_human	Hydroxycarboxylic acid receptors	Alicarboxylic acid	Class A (Rhodopsin)	Q8TDS4	ENSG00000182782	4.40x40	142	TM4	R	Q	changed	1	8.237e-06	121410	0	tolerated	0.19	benign	0.041
hcar2_human	Hydroxycarboxylic acid receptors	Alicarboxylic acid	Class A (Rhodopsin)	Q8TDS4	ENSG00000182782	34.53x53	135	ICL2	A	T	changed	26	0.0002142	121408	0	tolerated	0.54	benign	0.005	putative	putative
hcar2_human	Hydroxycarboxylic acid receptors	Alicarboxylic acid	Class A (Rhodopsin)	Q8TDS4	ENSG00000182782	34.53x53	135	ICL2	A	S	changed	2	1.647e-05	121408	0	tolerated	0.56	benign	0.027	putative	putative
hcar2_human	Hydroxycarboxylic acid receptors	Alicarboxylic acid	Class A (Rhodopsin)	Q8TDS4	ENSG00000182782	34.51x51	133	ICL2	H	P	changed	2	1.647e-05	121408	0	deleterious	0.01	probably_damaging	0.997	putative	putative
hcar2_human	Hydroxycarboxylic acid receptors	Alicarboxylic acid	Class A (Rhodopsin)	Q8TDS4	ENSG00000182782	3.53x53	128	TM3	R	Q	changed	2	1.647e-05	121408	0	deleterious	0.01	probably_damaging	0.977	putative
hcar2_human	Hydroxycarboxylic acid receptors	Alicarboxylic acid	Class A (Rhodopsin)	Q8TDS4	ENSG00000182782	3.53x53	128	TM3	R	W	changed	3	2.471e-05	121402	0	deleterious	0	probably_damaging	0.999	putative
hcar2_human	Hydroxycarboxylic acid receptors	Alicarboxylic acid	Class A (Rhodopsin)	Q8TDS4	ENSG00000182782	3.50x50	125	TM3	R	G	changed	1	8.237e-06	121408	0	deleterious	0	probably_damaging	1	putative	putative		yes
hcar2_human	Hydroxycarboxylic acid receptors	Alicarboxylic acid	Class A (Rhodopsin)	Q8TDS4	ENSG00000182782	3.44x44	119	TM3	T	M	changed	1	8.237e-06	121408	0	tolerated	0.15	probably_damaging	0.987
hcar2_human	Hydroxycarboxylic acid receptors	Alicarboxylic acid	Class A (Rhodopsin)	Q8TDS4	ENSG00000182782	3.43x43	118	TM3	L	P	changed	1	8.237e-06	121408	0	deleterious	0	probably_damaging	0.999					yes
hcar2_human	Hydroxycarboxylic acid receptors	Alicarboxylic acid	Class A (Rhodopsin)	Q8TDS4	ENSG00000182782	3.36x36	111	TM3	R	H	similar	2	1.647e-05	121402	0	deleterious	0	probably_damaging	0.975
hcar2_human	Hydroxycarboxylic acid receptors	Alicarboxylic acid	Class A (Rhodopsin)	Q8TDS4	ENSG00000182782	3.36x36	111	TM3	R	C	changed	3	2.471e-05	121398	0	deleterious	0	probably_damaging	1
hcar2_human	Hydroxycarboxylic acid receptors	Alicarboxylic acid	Class A (Rhodopsin)	Q8TDS4	ENSG00000182782	3.34x34	109	TM3	M	T	changed	9	7.413e-05	121404	0	tolerated	0.09	benign	0.241
hcar2_human	Hydroxycarboxylic acid receptors	Alicarboxylic acid	Class A (Rhodopsin)	Q8TDS4	ENSG00000182782	3.28x28	103	TM3	M	V	similar	4	3.295e-05	121396	0	tolerated	1	benign	0.001
hcar2_human	Hydroxycarboxylic acid receptors	Alicarboxylic acid	Class A (Rhodopsin)	Q8TDS4	ENSG00000182782	3.26x26	101	TM3	R	Q	changed	1	8.238e-06	121392	0	deleterious	0	possibly_damaging	0.903
hcar2_human	Hydroxycarboxylic acid receptors	Alicarboxylic acid	Class A (Rhodopsin)	Q8TDS4	ENSG00000182782	3.26x26	101	TM3	R	W	changed	1	8.238e-06	121392	0	deleterious	0	possibly_damaging	0.857
hcar2_human	Hydroxycarboxylic acid receptors	Alicarboxylic acid	Class A (Rhodopsin)	Q8TDS4	ENSG00000182782	3.22x22	97	TM3	D	A	changed	4	3.295e-05	121398	0	deleterious	0	benign	0.259
hcar2_human	Hydroxycarboxylic acid receptors	Alicarboxylic acid	Class A (Rhodopsin)	Q8TDS4	ENSG00000182782	23.50x50	93	ECL1	W	S	changed	8	6.59e-05	121396	0	deleterious	0	probably_damaging	1
hcar2_human	Hydroxycarboxylic acid receptors	Alicarboxylic acid	Class A (Rhodopsin)	Q8TDS4	ENSG00000182782		90	ECL1	R	H	similar	5	4.119e-05	121394	0	tolerated	0.38	benign	0.009
hcar2_human	Hydroxycarboxylic acid receptors	Alicarboxylic acid	Class A (Rhodopsin)	Q8TDS4	ENSG00000182782		90	ECL1	R	L	changed	1	8.238e-06	121394	0	tolerated	0.09	benign	0.231
hcar2_human	Hydroxycarboxylic acid receptors	Alicarboxylic acid	Class A (Rhodopsin)	Q8TDS4	ENSG00000182782		90	ECL1	R	C	changed	3	2.471e-05	121396	0	deleterious	0.03	possibly_damaging	0.773
hcar2_human	Hydroxycarboxylic acid receptors	Alicarboxylic acid	Class A (Rhodopsin)	Q8TDS4	ENSG00000182782	2.63x63	86	TM2	N	K	changed	1	8.238e-06	121394	0	tolerated	0.22	benign	0.345
hcar2_human	Hydroxycarboxylic acid receptors	Alicarboxylic acid	Class A (Rhodopsin)	Q8TDS4	ENSG00000182782	2.62x62	85	TM2	D	E	similar	1	8.238e-06	121396	0	deleterious	0.01	probably_damaging	0.997
hcar2_human	Hydroxycarboxylic acid receptors	Alicarboxylic acid	Class A (Rhodopsin)	Q8TDS4	ENSG00000182782	2.59x59	82	TM2	F	L	similar	1	8.238e-06	121394	0	tolerated	0.1	possibly_damaging	0.601
hcar2_human	Hydroxycarboxylic acid receptors	Alicarboxylic acid	Class A (Rhodopsin)	Q8TDS4	ENSG00000182782	2.56x56	79	TM2	C	G	changed	2	1.647e-05	121398	0	deleterious	0.02	benign	0.444
hcar2_human	Hydroxycarboxylic acid receptors	Alicarboxylic acid	Class A (Rhodopsin)	Q8TDS4	ENSG00000182782	2.55x55	78	TM2	I	F	similar	2	1.647e-05	121398	0	tolerated	0.52	benign	0.073
hcar2_human	Hydroxycarboxylic acid receptors	Alicarboxylic acid	Class A (Rhodopsin)	Q8TDS4	ENSG00000182782	2.45x45	68	TM2	N	S	changed	14	0.0001153	121396	0	tolerated	0.06	possibly_damaging	0.774
hcar2_human	Hydroxycarboxylic acid receptors	Alicarboxylic acid	Class A (Rhodopsin)	Q8TDS4	ENSG00000182782	2.41x41	64	TM2	I	T	changed	2	1.648e-05	121392	0	deleterious	0	possibly_damaging	0.491
hcar2_human	Hydroxycarboxylic acid receptors	Alicarboxylic acid	Class A (Rhodopsin)	Q8TDS4	ENSG00000182782	2.40x40	63	TM2	R	Q	changed	9	7.414e-05	121392	0	deleterious	0.04	benign	0.283
hcar2_human	Hydroxycarboxylic acid receptors	Alicarboxylic acid	Class A (Rhodopsin)	Q8TDS4	ENSG00000182782	2.40x40	63	TM2	R	L	changed	2	1.648e-05	121392	0	deleterious	0.04	benign	0.408
hcar2_human	Hydroxycarboxylic acid receptors	Alicarboxylic acid	Class A (Rhodopsin)	Q8TDS4	ENSG00000182782	2.40x40	63	TM2	R	W	changed	1	8.238e-06	121392	0	deleterious	0.02	benign	0.098
hcar2_human	Hydroxycarboxylic acid receptors	Alicarboxylic acid	Class A (Rhodopsin)	Q8TDS4	ENSG00000182782	1.49x49	44	TM1	G	D	changed	1	8.238e-06	121392	0	deleterious	0	probably_damaging	0.989
hcar2_human	Hydroxycarboxylic acid receptors	Alicarboxylic acid	Class A (Rhodopsin)	Q8TDS4	ENSG00000182782	1.49x49	44	TM1	G	C	changed	1	8.238e-06	121392	0	deleterious	0	probably_damaging	1
hcar2_human	Hydroxycarboxylic acid receptors	Alicarboxylic acid	Class A (Rhodopsin)	Q8TDS4	ENSG00000182782	1.42x42	37	TM1	E	A	changed	3	2.471e-05	121394	0	tolerated	0.39	possibly_damaging	0.562
hcar2_human	Hydroxycarboxylic acid receptors	Alicarboxylic acid	Class A (Rhodopsin)	Q8TDS4	ENSG00000182782	1.41x41	36	TM1	L	P	changed	1	8.238e-06	121394	0	deleterious	0.02	possibly_damaging	0.713
hcar2_human	Hydroxycarboxylic acid receptors	Alicarboxylic acid	Class A (Rhodopsin)	Q8TDS4	ENSG00000182782	1.38x38	33	TM1	V	A	similar	1	8.238e-06	121396	0	deleterious	0	benign	0.403
hcar2_human	Hydroxycarboxylic acid receptors	Alicarboxylic acid	Class A (Rhodopsin)	Q8TDS4	ENSG00000182782	1.37x37	32	TM1	P	L	changed	2	1.647e-05	121400	0	deleterious	0	possibly_damaging	0.698
hcar2_human	Hydroxycarboxylic acid receptors	Alicarboxylic acid	Class A (Rhodopsin)	Q8TDS4	ENSG00000182782	1.36x36	31	TM1	P	S	changed	1	8.237e-06	121402	0	deleterious	0.01	possibly_damaging	0.616
hcar2_human	Hydroxycarboxylic acid receptors	Alicarboxylic acid	Class A (Rhodopsin)	Q8TDS4	ENSG00000182782	1.34x34	29	TM1	V	A	similar	1	8.237e-06	121406	0	deleterious	0.01	possibly_damaging	0.465
hcar2_human	Hydroxycarboxylic acid receptors	Alicarboxylic acid	Class A (Rhodopsin)	Q8TDS4	ENSG00000182782	1.33x33	28	TM1	K	Q	changed	3	2.471e-05	121406	0	tolerated	1	benign	0.001
hcar2_human	Hydroxycarboxylic acid receptors	Alicarboxylic acid	Class A (Rhodopsin)	Q8TDS4	ENSG00000182782	1.31x31	26	TM1	I	L	similar	1	8.237e-06	121404	0	tolerated	0.67	benign	0.002
hcar2_human	Hydroxycarboxylic acid receptors	Alicarboxylic acid	Class A (Rhodopsin)	Q8TDS4	ENSG00000182782		24	N-term	D	E	similar	2	1.647e-05	121402	0	tolerated	0.51	benign	0.001
hcar2_human	Hydroxycarboxylic acid receptors	Alicarboxylic acid	Class A (Rhodopsin)	Q8TDS4	ENSG00000182782		22	N-term	R	Q	changed	2	1.647e-05	121402	0	tolerated	0.26	benign	0.004
hcar2_human	Hydroxycarboxylic acid receptors	Alicarboxylic acid	Class A (Rhodopsin)	Q8TDS4	ENSG00000182782		15	N-term	K	E	changed	1	8.238e-06	121384	0	tolerated	0.15	benign	0
hcar2_human	Hydroxycarboxylic acid receptors	Alicarboxylic acid	Class A (Rhodopsin)	Q8TDS4	ENSG00000182782		12	N-term	E	K	changed	4	3.296e-05	121368	0	tolerated_low_confidence		benign	0.002
hcar2_human	Hydroxycarboxylic acid receptors	Alicarboxylic acid	Class A (Rhodopsin)	Q8TDS4	ENSG00000182782		11	N-term	L	P	changed	1	8.24e-06	121364	0	deleterious_low_confidence		possibly_damaging	0.736
hcar2_human	Hydroxycarboxylic acid receptors	Alicarboxylic acid	Class A (Rhodopsin)	Q8TDS4	ENSG00000182782		5	N-term	H	Q	changed	2	1.651e-05	121136	0	tolerated_low_confidence		benign	0
hcar2_human	Hydroxycarboxylic acid receptors	Alicarboxylic acid	Class A (Rhodopsin)	Q8TDS4	ENSG00000182782		5	N-term	H	P	changed	2	1.651e-05	121138	0	tolerated_low_confidence		benign	0.011
hcar2_human	Hydroxycarboxylic acid receptors	Alicarboxylic acid	Class A (Rhodopsin)	Q8TDS4	ENSG00000182782		3	N-term	R	Q	changed	9	7.434e-05	121058	0	tolerated_low_confidence		benign	0
hcar2_human	Hydroxycarboxylic acid receptors	Alicarboxylic acid	Class A (Rhodopsin)	Q8TDS4	ENSG00000182782		3	N-term	R	L	changed	3	2.478e-05	121058	0	tolerated_low_confidence		benign	0
hcar2_human	Hydroxycarboxylic acid receptors	Alicarboxylic acid	Class A (Rhodopsin)	Q8TDS4	ENSG00000182782		3	N-term	R	W	changed	1	8.262e-06	121036	0	tolerated_low_confidence		benign	0.109
acm2_human	Acetylcholine receptors (muscarinic)	Aminergic	Class A (Rhodopsin)	P08172	ENSG00000181072		3	N-term	N	S	changed	1	8.294e-06	120566	0	tolerated	0.43	benign	0										N-linked Glycosylation	yes
acm2_human	Acetylcholine receptors (muscarinic)	Aminergic	Class A (Rhodopsin)	P08172	ENSG00000181072		6	N-term	N	K	changed	2	1.657e-05	120668	0	tolerated	0.18	benign	0										N-linked Glycosylation	yes
acm2_human	Acetylcholine receptors (muscarinic)	Aminergic	Class A (Rhodopsin)	P08172	ENSG00000181072		9	N-term	N	D	changed	1	8.285e-06	120696	0	tolerated	0.39	benign	0
acm2_human	Acetylcholine receptors (muscarinic)	Aminergic	Class A (Rhodopsin)	P08172	ENSG00000181072		11	N-term	S	C	changed	1	8.283e-06	120736	0	deleterious	0.02	benign	0
acm2_human	Acetylcholine receptors (muscarinic)	Aminergic	Class A (Rhodopsin)	P08172	ENSG00000181072		13	N-term	A	D	changed	2	1.656e-05	120774	0	tolerated	0.62	benign	0
acm2_human	Acetylcholine receptors (muscarinic)	Aminergic	Class A (Rhodopsin)	P08172	ENSG00000181072		15	N-term	T	S	changed	1	8.279e-06	120794	0	tolerated	0.73	benign	0
acm2_human	Acetylcholine receptors (muscarinic)	Aminergic	Class A (Rhodopsin)	P08172	ENSG00000181072		16	N-term	S	N	changed	1	8.278e-06	120808	0	tolerated	0.09	benign	0
acm2_human	Acetylcholine receptors (muscarinic)	Aminergic	Class A (Rhodopsin)	P08172	ENSG00000181072		17	N-term	P	L	changed	1	8.277e-06	120824	0	deleterious	0.02	probably_damaging	1
acm2_human	Acetylcholine receptors (muscarinic)	Aminergic	Class A (Rhodopsin)	P08172	ENSG00000181072	1.28x28	19	TM1	K	E	changed	1	8.275e-06	120846	0	tolerated	0.47	benign	0.009
acm2_human	Acetylcholine receptors (muscarinic)	Aminergic	Class A (Rhodopsin)	P08172	ENSG00000181072	1.29x29	20	TM1	T	I	changed	1	8.274e-06	120860	0	tolerated	0.44	possibly_damaging	0.548
acm2_human	Acetylcholine receptors (muscarinic)	Aminergic	Class A (Rhodopsin)	P08172	ENSG00000181072	1.34x34	25	TM1	F	L	similar	1	8.271e-06	120910	0	tolerated	1	benign	0.016
acm2_human	Acetylcholine receptors (muscarinic)	Aminergic	Class A (Rhodopsin)	P08172	ENSG00000181072	1.40x40	31	TM1	G	A	changed	1	8.267e-06	120960	0	tolerated	0.34	benign	0.082
acm2_human	Acetylcholine receptors (muscarinic)	Aminergic	Class A (Rhodopsin)	P08172	ENSG00000181072	1.45x45	36	TM1	V	L	similar	1	8.265e-06	120998	0	deleterious	0.04	benign	0.085
acm2_human	Acetylcholine receptors (muscarinic)	Aminergic	Class A (Rhodopsin)	P08172	ENSG00000181072	1.47x47	38	TM1	I	T	changed	1	8.263e-06	121020	0	deleterious	0.01	benign	0.005
acm2_human	Acetylcholine receptors (muscarinic)	Aminergic	Class A (Rhodopsin)	P08172	ENSG00000181072	12.48x48	52	ICL1	R	H	similar	2	1.651e-05	121158	0	deleterious	0.01	probably_damaging	0.998	putative
acm2_human	Acetylcholine receptors (muscarinic)	Aminergic	Class A (Rhodopsin)	P08172	ENSG00000181072	2.38x38	57	TM2	V	I	similar	9	7.427e-05	121176	0	deleterious	0.03	probably_damaging	0.927
acm2_human	Acetylcholine receptors (muscarinic)	Aminergic	Class A (Rhodopsin)	P08172	ENSG00000181072	2.59x58	78	TM2	N	K	changed	1	8.244e-06	121300	0	deleterious	0	probably_damaging	1
acm2_human	Acetylcholine receptors (muscarinic)	Aminergic	Class A (Rhodopsin)	P08172	ENSG00000181072	2.60x59	79	TM2	L	F	similar	1	8.245e-06	121290	0	deleterious	0.01	probably_damaging	0.942
acm2_human	Acetylcholine receptors (muscarinic)	Aminergic	Class A (Rhodopsin)	P08172	ENSG00000181072	2.61x60	80	TM2	Y	F	similar	1	8.244e-06	121300	0	tolerated	0.1	probably_damaging	0.999												interacting	interacting
acm2_human	Acetylcholine receptors (muscarinic)	Aminergic	Class A (Rhodopsin)	P08172	ENSG00000181072	2.67x66	86	TM2	I	T	changed	1	8.243e-06	121314	0	tolerated	0.06	benign	0.159
acm2_human	Acetylcholine receptors (muscarinic)	Aminergic	Class A (Rhodopsin)	P08172	ENSG00000181072	34.55x55	133	ICL2	V	L	similar	1	8.257e-06	121112	0	deleterious	0.01	possibly_damaging	0.643	putative
acm2_human	Acetylcholine receptors (muscarinic)	Aminergic	Class A (Rhodopsin)	P08172	ENSG00000181072	4.44x44	142	TM4	M	I	similar	1	8.273e-06	120870	0	tolerated	0.92	benign	0.01
acm2_human	Acetylcholine receptors (muscarinic)	Aminergic	Class A (Rhodopsin)	P08172	ENSG00000181072	4.56x56	154	TM4	L	V	similar	1	8.286e-06	120684	0	deleterious	0	probably_damaging	0.999
acm2_human	Acetylcholine receptors (muscarinic)	Aminergic	Class A (Rhodopsin)	P08172	ENSG00000181072	4.60x60	158	TM4	A	D	changed	1	8.282e-06	120742	0	deleterious	0	probably_damaging	1
acm2_human	Acetylcholine receptors (muscarinic)	Aminergic	Class A (Rhodopsin)	P08172	ENSG00000181072		172	ECL2	E	D	similar	2	1.654e-05	120902	0	deleterious	0.04	benign	0.09
acm2_human	Acetylcholine receptors (muscarinic)	Aminergic	Class A (Rhodopsin)	P08172	ENSG00000181072		174	ECL2	G	E	changed	1	8.269e-06	120932	0	tolerated	0.32	benign	0.236
acm2_human	Acetylcholine receptors (muscarinic)	Aminergic	Class A (Rhodopsin)	P08172	ENSG00000181072	5.49x49	197	TM5	L	F	similar	1	8.275e-06	120846	0	deleterious	0.01	probably_damaging	0.998
acm2_human	Acetylcholine receptors (muscarinic)	Aminergic	Class A (Rhodopsin)	P08172	ENSG00000181072	5.51x51	199	TM5	V	M	similar	1	8.276e-06	120830	0	deleterious	0	probably_damaging	0.996
acm2_human	Acetylcholine receptors (muscarinic)	Aminergic	Class A (Rhodopsin)	P08172	ENSG00000181072	5.62x62	210	TM5	S	T	changed	1	8.303e-06	120432	0	deleterious	0.02	probably_damaging	0.934
acm2_human	Acetylcholine receptors (muscarinic)	Aminergic	Class A (Rhodopsin)	P08172	ENSG00000181072	5.63x63	211	TM5	R	Q	changed	2	1.662e-05	120328	0	tolerated	0.23	benign	0.015
acm2_human	Acetylcholine receptors (muscarinic)	Aminergic	Class A (Rhodopsin)	P08172	ENSG00000181072	5.63x63	211	TM5	R	L	changed	1	8.311e-06	120328	0	tolerated	0.29	benign	0.007
acm2_human	Acetylcholine receptors (muscarinic)	Aminergic	Class A (Rhodopsin)	P08172	ENSG00000181072		225	ICL3	V	D	changed	10	8.35e-05	119764	0	tolerated	0.51	benign	0.016
acm2_human	Acetylcholine receptors (muscarinic)	Aminergic	Class A (Rhodopsin)	P08172	ENSG00000181072		227	ICL3	N	S	changed	1	8.352e-06	119736	0	tolerated	0.69	benign	0.004
acm2_human	Acetylcholine receptors (muscarinic)	Aminergic	Class A (Rhodopsin)	P08172	ENSG00000181072		227	ICL3	N	K	changed	1	8.353e-06	119714	0	tolerated	0.84	benign	0.009
acm2_human	Acetylcholine receptors (muscarinic)	Aminergic	Class A (Rhodopsin)	P08172	ENSG00000181072		229	ICL3	D	G	changed	2	1.671e-05	119694	0	tolerated	0.45	benign	0.004
acm2_human	Acetylcholine receptors (muscarinic)	Aminergic	Class A (Rhodopsin)	P08172	ENSG00000181072		230	ICL3	P	S	changed	1	8.355e-06	119690	0	tolerated	0.88	benign	0.014
acm2_human	Acetylcholine receptors (muscarinic)	Aminergic	Class A (Rhodopsin)	P08172	ENSG00000181072		231	ICL3	V	I	similar	357	0.002983	119660	1	tolerated	0.21	benign	0.009
acm2_human	Acetylcholine receptors (muscarinic)	Aminergic	Class A (Rhodopsin)	P08172	ENSG00000181072		235	ICL3	L	M	similar	35	0.0002924	119718	0	tolerated	0.28	possibly_damaging	0.726
acm2_human	Acetylcholine receptors (muscarinic)	Aminergic	Class A (Rhodopsin)	P08172	ENSG00000181072		238	ICL3	G	A	changed	8	6.677e-05	119810	0	tolerated	0.35	benign	0.023
acm2_human	Acetylcholine receptors (muscarinic)	Aminergic	Class A (Rhodopsin)	P08172	ENSG00000181072		240	ICL3	I	R	changed	2	1.669e-05	119844	0	tolerated	0.4	benign	0.024
acm2_human	Acetylcholine receptors (muscarinic)	Aminergic	Class A (Rhodopsin)	P08172	ENSG00000181072		241	ICL3	V	M	similar	1	8.346e-06	119822	0	tolerated	0.14	benign	0.026
acm2_human	Acetylcholine receptors (muscarinic)	Aminergic	Class A (Rhodopsin)	P08172	ENSG00000181072		242	ICL3	K	R	similar	2	1.669e-05	119862	0	tolerated	0.3	benign	0.05
acm2_human	Acetylcholine receptors (muscarinic)	Aminergic	Class A (Rhodopsin)	P08172	ENSG00000181072		243	ICL3	P	S	changed	1	8.344e-06	119848	0	tolerated	0.42	benign	0.004
acm2_human	Acetylcholine receptors (muscarinic)	Aminergic	Class A (Rhodopsin)	P08172	ENSG00000181072		246	ICL3	N	D	changed	2	1.668e-05	119932	0	tolerated	0.49	benign	0.188
acm2_human	Acetylcholine receptors (muscarinic)	Aminergic	Class A (Rhodopsin)	P08172	ENSG00000181072		246	ICL3	N	K	changed	4	3.335e-05	119926	0	tolerated	0.66	benign	0.135
acm2_human	Acetylcholine receptors (muscarinic)	Aminergic	Class A (Rhodopsin)	P08172	ENSG00000181072		253	ICL3	D	N	changed	15	0.000125	119998	0	tolerated	0.45	benign	0.146
acm2_human	Acetylcholine receptors (muscarinic)	Aminergic	Class A (Rhodopsin)	P08172	ENSG00000181072		254	ICL3	G	V	changed	2	1.666e-05	120072	0	tolerated	0.24	benign	0.014
acm2_human	Acetylcholine receptors (muscarinic)	Aminergic	Class A (Rhodopsin)	P08172	ENSG00000181072		255	ICL3	L	V	similar	1	8.328e-06	120076	0	tolerated	0.34	benign	0.014
acm2_human	Acetylcholine receptors (muscarinic)	Aminergic	Class A (Rhodopsin)	P08172	ENSG00000181072		258	ICL3	N	S	changed	174	0.001449	120100	0	tolerated	0.74	benign	0.004
acm2_human	Acetylcholine receptors (muscarinic)	Aminergic	Class A (Rhodopsin)	P08172	ENSG00000181072		258	ICL3	N	K	changed	1	8.328e-06	120084	0	tolerated	0.62	benign	0.009
acm2_human	Acetylcholine receptors (muscarinic)	Aminergic	Class A (Rhodopsin)	P08172	ENSG00000181072		262	ICL3	N	S	changed	1	8.324e-06	120140	0	tolerated	0.95	benign	0.377
acm2_human	Acetylcholine receptors (muscarinic)	Aminergic	Class A (Rhodopsin)	P08172	ENSG00000181072		274	ICL3	C	R	changed	1	8.309e-06	120356	0	tolerated	0.17	benign	0.02
acm2_human	Acetylcholine receptors (muscarinic)	Aminergic	Class A (Rhodopsin)	P08172	ENSG00000181072		274	ICL3	C	S	changed	1	8.309e-06	120354	0	tolerated	0.48	benign	0.216
acm2_human	Acetylcholine receptors (muscarinic)	Aminergic	Class A (Rhodopsin)	P08172	ENSG00000181072		275	ICL3	V	A	similar	1	8.308e-06	120372	0	tolerated	0.59	benign	0.005
acm2_human	Acetylcholine receptors (muscarinic)	Aminergic	Class A (Rhodopsin)	P08172	ENSG00000181072		277	ICL3	G	E	changed	2	1.66e-05	120464	0	tolerated	0.44	possibly_damaging	0.691
acm2_human	Acetylcholine receptors (muscarinic)	Aminergic	Class A (Rhodopsin)	P08172	ENSG00000181072		287	ICL3	T	S	changed	21	0.000174	120718	0	tolerated	1	benign	0.015										Phosphorylation	yes
acm2_human	Acetylcholine receptors (muscarinic)	Aminergic	Class A (Rhodopsin)	P08172	ENSG00000181072		292	ICL3	V	A	similar	1	8.277e-06	120814	0	tolerated	0.74	benign	0.002
acm2_human	Acetylcholine receptors (muscarinic)	Aminergic	Class A (Rhodopsin)	P08172	ENSG00000181072		296	ICL3	M	T	changed	1	8.275e-06	120840	0	tolerated	0.59	benign	0.002
acm2_human	Acetylcholine receptors (muscarinic)	Aminergic	Class A (Rhodopsin)	P08172	ENSG00000181072		303	ICL3	Q	P	changed	1	8.271e-06	120910	0	tolerated	0.27	benign	0.002
acm2_human	Acetylcholine receptors (muscarinic)	Aminergic	Class A (Rhodopsin)	P08172	ENSG00000181072		304	ICL3	D	V	changed	1	8.27e-06	120914	0	tolerated	0.17	benign	0.004
acm2_human	Acetylcholine receptors (muscarinic)	Aminergic	Class A (Rhodopsin)	P08172	ENSG00000181072		311	ICL3	S	Y	changed	1	8.263e-06	121024	0	deleterious	0.04	possibly_damaging	0.903										Phosphorylation	yes
acm2_human	Acetylcholine receptors (muscarinic)	Aminergic	Class A (Rhodopsin)	P08172	ENSG00000181072		312	ICL3	L	Q	changed	1	8.262e-06	121034	0	tolerated	0.62	benign	0.004
acm2_human	Acetylcholine receptors (muscarinic)	Aminergic	Class A (Rhodopsin)	P08172	ENSG00000181072		312	ICL3	L	P	changed	1	8.262e-06	121034	0	tolerated	0.3	benign	0.18
acm2_human	Acetylcholine receptors (muscarinic)	Aminergic	Class A (Rhodopsin)	P08172	ENSG00000181072		321	ICL3	K	T	changed	1	8.258e-06	121102	0	tolerated	0.2	benign	0.201
acm2_human	Acetylcholine receptors (muscarinic)	Aminergic	Class A (Rhodopsin)	P08172	ENSG00000181072		325	ICL3	I	F	similar	3	2.477e-05	121138	0	tolerated	0.54	benign	0.03
acm2_human	Acetylcholine receptors (muscarinic)	Aminergic	Class A (Rhodopsin)	P08172	ENSG00000181072		326	ICL3	R	K	similar	2	1.651e-05	121126	0	tolerated	1	benign	0.004
acm2_human	Acetylcholine receptors (muscarinic)	Aminergic	Class A (Rhodopsin)	P08172	ENSG00000181072		329	ICL3	T	S	changed	1	8.256e-06	121130	0	tolerated	0.7	benign	0.402
acm2_human	Acetylcholine receptors (muscarinic)	Aminergic	Class A (Rhodopsin)	P08172	ENSG00000181072		331	ICL3	T	S	changed	200	0.001651	121132	3	tolerated	0.85	benign	0.004
acm2_human	Acetylcholine receptors (muscarinic)	Aminergic	Class A (Rhodopsin)	P08172	ENSG00000181072		337	ICL3	C	Y	similar	1	8.257e-06	121114	0	tolerated	0.65	benign	0.004
acm2_human	Acetylcholine receptors (muscarinic)	Aminergic	Class A (Rhodopsin)	P08172	ENSG00000181072		343	ICL3	T	I	changed	1	8.26e-06	121072	0	tolerated	0.2	benign	0.148
acm2_human	Acetylcholine receptors (muscarinic)	Aminergic	Class A (Rhodopsin)	P08172	ENSG00000181072		344	ICL3	V	M	similar	3	2.478e-05	121084	0	tolerated	0.23	benign	0.327
acm2_human	Acetylcholine receptors (muscarinic)	Aminergic	Class A (Rhodopsin)	P08172	ENSG00000181072		344	ICL3	V	G	changed	7	5.78e-05	121098	0	tolerated	0.37	possibly_damaging	0.493
acm2_human	Acetylcholine receptors (muscarinic)	Aminergic	Class A (Rhodopsin)	P08172	ENSG00000181072		344	ICL3	V	A	similar	1	8.258e-06	121098	0	tolerated	0.58	benign	0.02
acm2_human	Acetylcholine receptors (muscarinic)	Aminergic	Class A (Rhodopsin)	P08172	ENSG00000181072		348	ICL3	G	R	changed	1	8.259e-06	121086	0	tolerated	0.51	possibly_damaging	0.756
acm2_human	Acetylcholine receptors (muscarinic)	Aminergic	Class A (Rhodopsin)	P08172	ENSG00000181072		352	ICL3	Q	K	changed	1	8.258e-06	121088	0	tolerated	1	benign	0.027
acm2_human	Acetylcholine receptors (muscarinic)	Aminergic	Class A (Rhodopsin)	P08172	ENSG00000181072		358	ICL3	Q	H	changed	1	8.257e-06	121104	0	tolerated	0.18	probably_damaging	0.91
acm2_human	Acetylcholine receptors (muscarinic)	Aminergic	Class A (Rhodopsin)	P08172	ENSG00000181072		363	ICL3	R	C	changed	1	8.258e-06	121088	0	tolerated	0.15	benign	0.12
acm2_human	Acetylcholine receptors (muscarinic)	Aminergic	Class A (Rhodopsin)	P08172	ENSG00000181072		363	ICL3	R	H	similar	4	3.304e-05	121070	0	tolerated	0.06	probably_damaging	0.911
acm2_human	Acetylcholine receptors (muscarinic)	Aminergic	Class A (Rhodopsin)	P08172	ENSG00000181072		368	ICL3	M	T	changed	1	8.257e-06	121116	0	tolerated	0.45	benign	0.216
acm2_human	Acetylcholine receptors (muscarinic)	Aminergic	Class A (Rhodopsin)	P08172	ENSG00000181072		372	ICL3	P	A	changed	153	0.001263	121108	0	tolerated	0.75	benign	0.036
acm2_human	Acetylcholine receptors (muscarinic)	Aminergic	Class A (Rhodopsin)	P08172	ENSG00000181072		372	ICL3	P	H	changed	1	8.257e-06	121106	0	tolerated	0.13	possibly_damaging	0.873
acm2_human	Acetylcholine receptors (muscarinic)	Aminergic	Class A (Rhodopsin)	P08172	ENSG00000181072		373	ICL3	A	T	changed	1	8.257e-06	121110	0	tolerated	0.6	benign	0.266
acm2_human	Acetylcholine receptors (muscarinic)	Aminergic	Class A (Rhodopsin)	P08172	ENSG00000181072	6.26x26	378	TM6	P	L	changed	1	8.255e-06	121132	0	tolerated	0.32	benign	0.063		putative
acm2_human	Acetylcholine receptors (muscarinic)	Aminergic	Class A (Rhodopsin)	P08172	ENSG00000181072	6.27x27	379	TM6	P	A	changed	1	8.256e-06	121128	0	tolerated	0.83	benign	0.004
acm2_human	Acetylcholine receptors (muscarinic)	Aminergic	Class A (Rhodopsin)	P08172	ENSG00000181072	6.38x38	390	TM6	L	S	changed	1	8.257e-06	121106	0	tolerated	0.11	possibly_damaging	0.836						3.034
acm2_human	Acetylcholine receptors (muscarinic)	Aminergic	Class A (Rhodopsin)	P08172	ENSG00000181072	6.45x45	397	TM6	I	V	similar	4	3.303e-05	121096	0	tolerated	0.19	benign	0.107
acm2_human	Acetylcholine receptors (muscarinic)	Aminergic	Class A (Rhodopsin)	P08172	ENSG00000181072	6.58x58	410	TM6	N	S	changed	1	8.264e-06	121012	0	tolerated	0.97	benign	0.145						1.585
acm2_human	Acetylcholine receptors (muscarinic)	Aminergic	Class A (Rhodopsin)	P08172	ENSG00000181072	6.59x59	411	TM6	T	N	changed	1	8.264e-06	121008	0	deleterious	0	possibly_damaging	0.756
acm2_human	Acetylcholine receptors (muscarinic)	Aminergic	Class A (Rhodopsin)	P08172	ENSG00000181072	7.33x32	420	TM7	T	S	changed	1	8.259e-06	121086	0	tolerated	0.48	benign	0.223
acm2_human	Acetylcholine receptors (muscarinic)	Aminergic	Class A (Rhodopsin)	P08172	ENSG00000181072	8.59x59	456	H8	M	T	changed	1	8.267e-06	120966	0	deleterious	0.03	benign	0.007
acm2_human	Acetylcholine receptors (muscarinic)	Aminergic	Class A (Rhodopsin)	P08172	ENSG00000181072	8.59x59	456	H8	M	R	changed	1	8.267e-06	120966	0	deleterious	0.04	benign	0.003
acm2_human	Acetylcholine receptors (muscarinic)	Aminergic	Class A (Rhodopsin)	P08172	ENSG00000181072		462	C-term	I	T	changed	1	8.282e-06	120746	0	tolerated	0.1	possibly_damaging	0.703
acm2_human	Acetylcholine receptors (muscarinic)	Aminergic	Class A (Rhodopsin)	P08172	ENSG00000181072		463	C-term	G	S	changed	1	8.291e-06	120610	0	tolerated	0.18	possibly_damaging	0.77
acm2_human	Acetylcholine receptors (muscarinic)	Aminergic	Class A (Rhodopsin)	P08172	ENSG00000181072		464	C-term	A	T	changed	2	1.659e-05	120584	0	tolerated	1	benign	0.002
oxyr_human	Vasopressin and oxytocin receptors	Peptide	Class A (Rhodopsin)	P30559	ENSG00000180914		389	C-term	A	V	similar	12	0.0001074	111722	0	tolerated	0.14	benign	0
oxyr_human	Vasopressin and oxytocin receptors	Peptide	Class A (Rhodopsin)	P30559	ENSG00000180914		388	C-term	T	M	changed	2	1.761e-05	113582	0	deleterious	0.05	benign	0
oxyr_human	Vasopressin and oxytocin receptors	Peptide	Class A (Rhodopsin)	P30559	ENSG00000180914		378	C-term	S	P	changed	1	8.407e-06	118942	0	tolerated	0.19	benign	0
oxyr_human	Vasopressin and oxytocin receptors	Peptide	Class A (Rhodopsin)	P30559	ENSG00000180914		377	C-term	S	G	changed	1	8.384e-06	119280	0	deleterious	0.05	benign	0
oxyr_human	Vasopressin and oxytocin receptors	Peptide	Class A (Rhodopsin)	P30559	ENSG00000180914		376	C-term	R	H	similar	15	0.0001256	119452	0	tolerated	0.23	benign	0
oxyr_human	Vasopressin and oxytocin receptors	Peptide	Class A (Rhodopsin)	P30559	ENSG00000180914		376	C-term	R	G	changed	37	0.0003093	119626	0	deleterious	0.03	benign	0
oxyr_human	Vasopressin and oxytocin receptors	Peptide	Class A (Rhodopsin)	P30559	ENSG00000180914		376	C-term	R	C	changed	3	2.508e-05	119626	0	deleterious	0.01	benign	0
oxyr_human	Vasopressin and oxytocin receptors	Peptide	Class A (Rhodopsin)	P30559	ENSG00000180914		374	C-term	S	N	changed	14	0.0001167	120016	0	tolerated	0.22	benign	0
oxyr_human	Vasopressin and oxytocin receptors	Peptide	Class A (Rhodopsin)	P30559	ENSG00000180914		373	C-term	L	P	changed	1	8.322e-06	120166	0	deleterious	0.01	benign	0
oxyr_human	Vasopressin and oxytocin receptors	Peptide	Class A (Rhodopsin)	P30559	ENSG00000180914		371	C-term	F	C	similar	1	8.306e-06	120400	0	deleterious	0.04	benign	0
oxyr_human	Vasopressin and oxytocin receptors	Peptide	Class A (Rhodopsin)	P30559	ENSG00000180914		368	C-term	S	L	changed	2	1.657e-05	120682	0	deleterious	0.02	benign	0
oxyr_human	Vasopressin and oxytocin receptors	Peptide	Class A (Rhodopsin)	P30559	ENSG00000180914		367	C-term	N	S	changed	19	0.0001573	120762	0	tolerated	0.56	benign	0
oxyr_human	Vasopressin and oxytocin receptors	Peptide	Class A (Rhodopsin)	P30559	ENSG00000180914		365	C-term	K	R	similar	3	2.481e-05	120896	0	tolerated	0.69	benign	0
oxyr_human	Vasopressin and oxytocin receptors	Peptide	Class A (Rhodopsin)	P30559	ENSG00000180914		364	C-term	K	Q	changed	1	8.268e-06	120950	0	tolerated	0.25	benign	0
oxyr_human	Vasopressin and oxytocin receptors	Peptide	Class A (Rhodopsin)	P30559	ENSG00000180914		360	C-term	T	M	changed	5	4.129e-05	121084	0	tolerated	0.15	possibly_damaging	0.799
oxyr_human	Vasopressin and oxytocin receptors	Peptide	Class A (Rhodopsin)	P30559	ENSG00000180914		358	C-term	G	R	changed	2	1.651e-05	121122	0	tolerated	0.49	benign	0.011
oxyr_human	Vasopressin and oxytocin receptors	Peptide	Class A (Rhodopsin)	P30559	ENSG00000180914		357	C-term	L	M	similar	1	8.253e-06	121166	0	tolerated	0.12	benign	0.011
oxyr_human	Vasopressin and oxytocin receptors	Peptide	Class A (Rhodopsin)	P30559	ENSG00000180914		356	C-term	R	H	similar	1	8.253e-06	121174	0	tolerated	0.07	benign	0.066
oxyr_human	Vasopressin and oxytocin receptors	Peptide	Class A (Rhodopsin)	P30559	ENSG00000180914		356	C-term	R	C	changed	4	3.301e-05	121186	0	deleterious	0.03	possibly_damaging	0.772
oxyr_human	Vasopressin and oxytocin receptors	Peptide	Class A (Rhodopsin)	P30559	ENSG00000180914		353	C-term	K	R	similar	1	8.249e-06	121226	0	tolerated	0.33	benign	0.002
oxyr_human	Vasopressin and oxytocin receptors	Peptide	Class A (Rhodopsin)	P30559	ENSG00000180914		351	C-term	Y	H	similar	3	2.474e-05	121240	0	tolerated	0.53	benign	0.002
oxyr_human	Vasopressin and oxytocin receptors	Peptide	Class A (Rhodopsin)	P30559	ENSG00000180914		350	C-term	S	G	changed	1	8.248e-06	121238	0	tolerated	0.41	benign	0.002
oxyr_human	Vasopressin and oxytocin receptors	Peptide	Class A (Rhodopsin)	P30559	ENSG00000180914		349	C-term	A	T	changed	4	3.299e-05	121240	0	tolerated	0.52	benign	0.004
oxyr_human	Vasopressin and oxytocin receptors	Peptide	Class A (Rhodopsin)	P30559	ENSG00000180914		346	C-term	C	R	changed	1	8.248e-06	121246	0	deleterious	0.02	benign	0.168
oxyr_human	Vasopressin and oxytocin receptors	Peptide	Class A (Rhodopsin)	P30559	ENSG00000180914	8.57x57	343	H8	R	C	changed	1	8.247e-06	121254	0	tolerated	0.23	benign	0.006
oxyr_human	Vasopressin and oxytocin receptors	Peptide	Class A (Rhodopsin)	P30559	ENSG00000180914	8.55x55	341	H8	V	M	similar	2	1.649e-05	121252	0	tolerated	0.34	benign	0.012
oxyr_human	Vasopressin and oxytocin receptors	Peptide	Class A (Rhodopsin)	P30559	ENSG00000180914	8.55x55	341	H8	V	L	similar	1	8.247e-06	121252	0	tolerated	1	benign	0.002
oxyr_human	Vasopressin and oxytocin receptors	Peptide	Class A (Rhodopsin)	P30559	ENSG00000180914	8.53x53	339	H8	E	K	changed	130	0.001072	121250	0	deleterious	0.01	benign	0.018
oxyr_human	Vasopressin and oxytocin receptors	Peptide	Class A (Rhodopsin)	P30559	ENSG00000180914	8.48x48	334	H8	G	D	changed	4	3.299e-05	121264	0	deleterious	0	benign	0.411	putative	putative
oxyr_human	Vasopressin and oxytocin receptors	Peptide	Class A (Rhodopsin)	P30559	ENSG00000180914	8.47x47	333	H8	T	M	changed	4	3.299e-05	121266	0	deleterious	0	possibly_damaging	0.772	putative	putative
oxyr_human	Vasopressin and oxytocin receptors	Peptide	Class A (Rhodopsin)	P30559	ENSG00000180914	7.55x55	331	TM7	L	V	similar	1	8.246e-06	121270	0	tolerated	0.11	benign	0.085
oxyr_human	Vasopressin and oxytocin receptors	Peptide	Class A (Rhodopsin)	P30559	ENSG00000180914	7.54x54	330	TM7	M	I	similar	10	8.247e-05	121262	0	deleterious	0	benign	0.181
oxyr_human	Vasopressin and oxytocin receptors	Peptide	Class A (Rhodopsin)	P30559	ENSG00000180914	7.52x52	328	TM7	I	L	similar	2	1.65e-05	121248	0	deleterious	0.02	possibly_damaging	0.867
oxyr_human	Vasopressin and oxytocin receptors	Peptide	Class A (Rhodopsin)	P30559	ENSG00000180914	7.50x50	326	TM7	P	S	changed	1	8.249e-06	121226	0	deleterious	0	probably_damaging	1				yes	yes
oxyr_human	Vasopressin and oxytocin receptors	Peptide	Class A (Rhodopsin)	P30559	ENSG00000180914	7.45x45	321	TM7	N	K	changed	3	2.476e-05	121178	0	deleterious	0	probably_damaging	0.978					yes
oxyr_human	Vasopressin and oxytocin receptors	Peptide	Class A (Rhodopsin)	P30559	ENSG00000180914	7.44x43	320	TM7	L	F	similar	1	8.256e-06	121130	0	deleterious	0.02	probably_damaging	0.982
oxyr_human	Vasopressin and oxytocin receptors	Peptide	Class A (Rhodopsin)	P30559	ENSG00000180914	7.38x37	314	TM7	V	I	similar	2	1.654e-05	120884	0	deleterious	0.05	benign	0.025
oxyr_human	Vasopressin and oxytocin receptors	Peptide	Class A (Rhodopsin)	P30559	ENSG00000180914	7.36x35	312	TM7	I	S	changed	1	8.291e-06	120610	0	tolerated	0.11	benign	0.019
oxyr_human	Vasopressin and oxytocin receptors	Peptide	Class A (Rhodopsin)	P30559	ENSG00000180914	7.36x35	312	TM7	I	V	similar	3	2.487e-05	120606	0	tolerated	0.06	benign	0.008
oxyr_human	Vasopressin and oxytocin receptors	Peptide	Class A (Rhodopsin)	P30559	ENSG00000180914	7.33x32	309	TM7	S	L	changed	6	5.014e-05	119674	0	tolerated	0.18	benign	0.087
oxyr_human	Vasopressin and oxytocin receptors	Peptide	Class A (Rhodopsin)	P30559	ENSG00000180914	7.32x31	308	TM7	A	G	changed	3	2.516e-05	119214	0	tolerated	0.38	benign	0.012
oxyr_human	Vasopressin and oxytocin receptors	Peptide	Class A (Rhodopsin)	P30559	ENSG00000180914		303	ECL3	N	K	changed	1	9.368e-06	106748	0	tolerated	0.27	benign	0.08
oxyr_human	Vasopressin and oxytocin receptors	Peptide	Class A (Rhodopsin)	P30559	ENSG00000180914		303	ECL3	N	S	changed	1	9.354e-06	106910	0	tolerated	0.19	benign	0.08
oxyr_human	Vasopressin and oxytocin receptors	Peptide	Class A (Rhodopsin)	P30559	ENSG00000180914		303	ECL3	N	D	changed	15	0.0001401	107068	0	tolerated	0.56	benign	0.012
oxyr_human	Vasopressin and oxytocin receptors	Peptide	Class A (Rhodopsin)	P30559	ENSG00000180914	6.61x61	301	TM6	D	N	changed	3	2.781e-05	107856	0	deleterious	0	probably_damaging	0.911
oxyr_human	Vasopressin and oxytocin receptors	Peptide	Class A (Rhodopsin)	P30559	ENSG00000180914	6.59x59	299	TM6	V	A	similar	1	9.186e-06	108862	0	tolerated	0.18	benign	0.245
oxyr_human	Vasopressin and oxytocin receptors	Peptide	Class A (Rhodopsin)	P30559	ENSG00000180914	6.59x59	299	TM6	V	L	similar	1	9.181e-06	108918	0	deleterious	0	probably_damaging	0.911
oxyr_human	Vasopressin and oxytocin receptors	Peptide	Class A (Rhodopsin)	P30559	ENSG00000180914	6.55x55	295	TM6	Q	H	changed	1	9.022e-06	110840	0	deleterious	0.01	probably_damaging	0.97
oxyr_human	Vasopressin and oxytocin receptors	Peptide	Class A (Rhodopsin)	P30559	ENSG00000180914	6.41x41	281	TM6	V	M	similar	62	0.0005343	116040	0	deleterious	0	probably_damaging	0.999
oxyr_human	Vasopressin and oxytocin receptors	Peptide	Class A (Rhodopsin)	P30559	ENSG00000180914	6.36x36	276	TM6	M	L	similar	1	8.71e-06	114812	0	deleterious	0	possibly_damaging	0.714	putative	putative
oxyr_human	Vasopressin and oxytocin receptors	Peptide	Class A (Rhodopsin)	P30559	ENSG00000180914	6.34x34	274	TM6	V	I	similar	1	8.762e-06	114128	0	deleterious	0.02	possibly_damaging	0.607
oxyr_human	Vasopressin and oxytocin receptors	Peptide	Class A (Rhodopsin)	P30559	ENSG00000180914	6.33x33	273	TM6	T	R	changed	4	3.51e-05	113970	0	deleterious	0	probably_damaging	1	putative	putative
oxyr_human	Vasopressin and oxytocin receptors	Peptide	Class A (Rhodopsin)	P30559	ENSG00000180914	6.33x33	273	TM6	T	M	changed	1	8.774e-06	113970	0	deleterious	0	probably_damaging	0.998	putative	putative
oxyr_human	Vasopressin and oxytocin receptors	Peptide	Class A (Rhodopsin)	P30559	ENSG00000180914	6.26x26	266	TM6	I	T	changed	1	9.016e-06	110914	0	deleterious	0	probably_damaging	0.981		putative
oxyr_human	Vasopressin and oxytocin receptors	Peptide	Class A (Rhodopsin)	P30559	ENSG00000180914	6.25x25	265	TM6	L	I	similar	1	9.117e-06	109686	0	tolerated	0.16	benign	0.123		putative
oxyr_human	Vasopressin and oxytocin receptors	Peptide	Class A (Rhodopsin)	P30559	ENSG00000180914		263	ICL3	V	I	similar	3	2.756e-05	108872	0	tolerated	0.22	benign	0.1
oxyr_human	Vasopressin and oxytocin receptors	Peptide	Class A (Rhodopsin)	P30559	ENSG00000180914		259	ICL3	R	H	similar	2	1.892e-05	105732	0	tolerated	0.12	benign	0.316
oxyr_human	Vasopressin and oxytocin receptors	Peptide	Class A (Rhodopsin)	P30559	ENSG00000180914		255	ICL3	V	G	changed	4	3.906e-05	102418	0	tolerated	0.43	benign	0.004
oxyr_human	Vasopressin and oxytocin receptors	Peptide	Class A (Rhodopsin)	P30559	ENSG00000180914		255	ICL3	V	M	similar	11	0.0001078	102028	0	tolerated	0.13	benign	0.028
oxyr_human	Vasopressin and oxytocin receptors	Peptide	Class A (Rhodopsin)	P30559	ENSG00000180914		252	ICL3	G	A	changed	52	0.0005305	98016	0	tolerated	0.91	benign	0.004
oxyr_human	Vasopressin and oxytocin receptors	Peptide	Class A (Rhodopsin)	P30559	ENSG00000180914		251	ICL3	D	N	changed	1	1.06e-05	94374	0	tolerated	0.54	benign	0.002
oxyr_human	Vasopressin and oxytocin receptors	Peptide	Class A (Rhodopsin)	P30559	ENSG00000180914		242	ICL3	E	Q	changed	2	2.321e-05	86170	0	tolerated	0.54	benign	0.026
oxyr_human	Vasopressin and oxytocin receptors	Peptide	Class A (Rhodopsin)	P30559	ENSG00000180914		242	ICL3	E	K	changed	1	1.16e-05	86170	0	tolerated	0.79	benign	0.004
oxyr_human	Vasopressin and oxytocin receptors	Peptide	Class A (Rhodopsin)	P30559	ENSG00000180914		241	ICL3	A	T	changed	1	1.137e-05	87966	0	tolerated	0.49	benign	0.038
oxyr_human	Vasopressin and oxytocin receptors	Peptide	Class A (Rhodopsin)	P30559	ENSG00000180914	5.76x76	238	TM5	A	T	changed	2099	0.02325	90280	29	tolerated	0.53	benign	0.073
oxyr_human	Vasopressin and oxytocin receptors	Peptide	Class A (Rhodopsin)	P30559	ENSG00000180914	5.74x74	236	TM5	A	D	changed	1	1.092e-05	91586	0	tolerated	0.48	benign	0.026	putative
oxyr_human	Vasopressin and oxytocin receptors	Peptide	Class A (Rhodopsin)	P30559	ENSG00000180914	5.71x71	233	TM5	L	I	similar	1	1.058e-05	94534	0	tolerated	0.39	benign	0.058	putative	putative
oxyr_human	Vasopressin and oxytocin receptors	Peptide	Class A (Rhodopsin)	P30559	ENSG00000180914	5.66x66	228	TM5	W	C	similar	18	0.0001671	107716	0	tolerated	0.36	possibly_damaging	0.448
oxyr_human	Vasopressin and oxytocin receptors	Peptide	Class A (Rhodopsin)	P30559	ENSG00000180914	5.65x65	227	TM5	I	M	similar	1	9.205e-06	108642	0	deleterious	0	probably_damaging	0.97	putative
oxyr_human	Vasopressin and oxytocin receptors	Peptide	Class A (Rhodopsin)	P30559	ENSG00000180914	5.62x62	224	TM5	S	I	changed	3	2.701e-05	111054	0	deleterious	0	benign	0.117
oxyr_human	Vasopressin and oxytocin receptors	Peptide	Class A (Rhodopsin)	P30559	ENSG00000180914	5.62x62	224	TM5	S	N	changed	1	9.005e-06	111054	0	deleterious	0	possibly_damaging	0.758
oxyr_human	Vasopressin and oxytocin receptors	Peptide	Class A (Rhodopsin)	P30559	ENSG00000180914	5.59x59	221	TM5	G	S	changed	87	0.0007651	113704	0	tolerated	0.35	benign	0.145
oxyr_human	Vasopressin and oxytocin receptors	Peptide	Class A (Rhodopsin)	P30559	ENSG00000180914	5.56x56	218	TM5	A	T	changed	17403	0.149	116824	1550	tolerated	0.4	benign	0.045
oxyr_human	Vasopressin and oxytocin receptors	Peptide	Class A (Rhodopsin)	P30559	ENSG00000180914	5.53x53	215	TM5	V	L	similar	1	8.476e-06	117980	0	deleterious	0.03	benign	0.101
oxyr_human	Vasopressin and oxytocin receptors	Peptide	Class A (Rhodopsin)	P30559	ENSG00000180914	5.52x52	214	TM5	I	V	similar	1	8.463e-06	118168	0	tolerated	0.97	benign	0.019
oxyr_human	Vasopressin and oxytocin receptors	Peptide	Class A (Rhodopsin)	P30559	ENSG00000180914	5.50x50	212	TM5	P	Q	changed	2	1.689e-05	118420	0	deleterious	0	probably_damaging	1				yes
oxyr_human	Vasopressin and oxytocin receptors	Peptide	Class A (Rhodopsin)	P30559	ENSG00000180914	5.49x49	211	TM5	V	L	similar	2	1.686e-05	118592	0	tolerated	0.83	benign	0.048
oxyr_human	Vasopressin and oxytocin receptors	Peptide	Class A (Rhodopsin)	P30559	ENSG00000180914	5.48x48	210	TM5	I	V	similar	1	8.423e-06	118726	0	tolerated	0.89	benign	0.018
oxyr_human	Vasopressin and oxytocin receptors	Peptide	Class A (Rhodopsin)	P30559	ENSG00000180914	5.47x47	209	TM5	Y	F	similar	1	8.422e-06	118736	0	tolerated	1	benign	0.189
oxyr_human	Vasopressin and oxytocin receptors	Peptide	Class A (Rhodopsin)	P30559	ENSG00000180914	5.46x461	208	TM5	V	I	similar	1	8.416e-06	118822	0	tolerated	1	benign	0.245
oxyr_human	Vasopressin and oxytocin receptors	Peptide	Class A (Rhodopsin)	P30559	ENSG00000180914	5.44x45	206	TM5	L	V	similar	213	0.001791	118932	4	tolerated	0.45	benign	0.219
oxyr_human	Vasopressin and oxytocin receptors	Peptide	Class A (Rhodopsin)	P30559	ENSG00000180914	5.42x43	204	TM5	I	F	similar	1	8.403e-06	119000	0	deleterious	0.02	benign	0.065
oxyr_human	Vasopressin and oxytocin receptors	Peptide	Class A (Rhodopsin)	P30559	ENSG00000180914	5.41x42	203	TM5	W	R	changed	1	8.401e-06	119032	0	deleterious	0	probably_damaging	0.999
oxyr_human	Vasopressin and oxytocin receptors	Peptide	Class A (Rhodopsin)	P30559	ENSG00000180914	5.32x33	194	TM5	P	T	changed	1	8.416e-06	118824	0	deleterious	0.01	probably_damaging	0.913
oxyr_human	Vasopressin and oxytocin receptors	Peptide	Class A (Rhodopsin)	P30559	ENSG00000180914		192	ECL2	I	L	similar	1	8.424e-06	118714	0	tolerated	0.13	benign	0.112
oxyr_human	Vasopressin and oxytocin receptors	Peptide	Class A (Rhodopsin)	P30559	ENSG00000180914	45.51x51	188	ECL2	W	C	similar	1	8.443e-06	118444	0	deleterious	0	probably_damaging	0.999
oxyr_human	Vasopressin and oxytocin receptors	Peptide	Class A (Rhodopsin)	P30559	ENSG00000180914	45.51x51	188	ECL2	W	R	changed	1	8.442e-06	118460	0	deleterious	0.01	possibly_damaging	0.809
oxyr_human	Vasopressin and oxytocin receptors	Peptide	Class A (Rhodopsin)	P30559	ENSG00000180914	45.50x50	187	ECL2	C	F	similar	3	2.535e-05	118348	0	deleterious	0	probably_damaging	1
oxyr_human	Vasopressin and oxytocin receptors	Peptide	Class A (Rhodopsin)	P30559	ENSG00000180914	45.50x50	187	ECL2	C	G	changed	1	8.448e-06	118376	0	deleterious	0	probably_damaging	1
oxyr_human	Vasopressin and oxytocin receptors	Peptide	Class A (Rhodopsin)	P30559	ENSG00000180914		186	ECL2	D	N	changed	1	8.456e-06	118254	0	deleterious	0	probably_damaging	0.964
oxyr_human	Vasopressin and oxytocin receptors	Peptide	Class A (Rhodopsin)	P30559	ENSG00000180914		186	ECL2	D	Y	changed	1	8.456e-06	118254	0	deleterious	0	probably_damaging	0.999
oxyr_human	Vasopressin and oxytocin receptors	Peptide	Class A (Rhodopsin)	P30559	ENSG00000180914		180	ECL2	V	L	similar	1	8.506e-06	117560	0	deleterious	0.02	possibly_damaging	0.45
oxyr_human	Vasopressin and oxytocin receptors	Peptide	Class A (Rhodopsin)	P30559	ENSG00000180914	4.61x62	172	TM4	V	A	similar	633	0.005501	115070	26	tolerated	0.3	benign	0.095
oxyr_human	Vasopressin and oxytocin receptors	Peptide	Class A (Rhodopsin)	P30559	ENSG00000180914	4.53x53	164	TM4	C	G	changed	1	9.119e-06	109656	0	deleterious	0.02	benign	0.058
oxyr_human	Vasopressin and oxytocin receptors	Peptide	Class A (Rhodopsin)	P30559	ENSG00000180914	4.49x49	160	TM4	T	M	changed	1	9.077e-06	110172	0	deleterious	0	probably_damaging	0.979
oxyr_human	Vasopressin and oxytocin receptors	Peptide	Class A (Rhodopsin)	P30559	ENSG00000180914	4.43x43	154	TM4	R	S	changed	3	2.829e-05	106042	0	tolerated	0.1	benign	0.264
oxyr_human	Vasopressin and oxytocin receptors	Peptide	Class A (Rhodopsin)	P30559	ENSG00000180914	4.40x40	151	TM4	R	C	changed	1	9.633e-06	103806	0	deleterious	0.01	probably_damaging	0.943
oxyr_human	Vasopressin and oxytocin receptors	Peptide	Class A (Rhodopsin)	P30559	ENSG00000180914	4.39x39	150	TM4	R	S	changed	3	2.925e-05	102550	0	deleterious	0.01	benign	0.304
oxyr_human	Vasopressin and oxytocin receptors	Peptide	Class A (Rhodopsin)	P30559	ENSG00000180914	34.53x53	147	ICL2	S	L	changed	2	2.04e-05	98052	0	deleterious	0.01	benign	0.152	putative	putative
oxyr_human	Vasopressin and oxytocin receptors	Peptide	Class A (Rhodopsin)	P30559	ENSG00000180914	34.52x52	146	ICL2	R	H	similar	1	1.027e-05	97340	0	deleterious	0.05	benign	0.062	putative
oxyr_human	Vasopressin and oxytocin receptors	Peptide	Class A (Rhodopsin)	P30559	ENSG00000180914	3.51x51	138	TM3	C	Y	similar	1	1.069e-05	93510	0	tolerated	1	benign	0.024
oxyr_human	Vasopressin and oxytocin receptors	Peptide	Class A (Rhodopsin)	P30559	ENSG00000180914	3.46x46	133	TM3	M	I	similar	2	2.095e-05	95462	0	deleterious	0.01	probably_damaging	0.911			yes
oxyr_human	Vasopressin and oxytocin receptors	Peptide	Class A (Rhodopsin)	P30559	ENSG00000180914	3.35x35	122	TM3	G	D	changed	1	9.559e-06	104618	0	deleterious	0	probably_damaging	0.994
oxyr_human	Vasopressin and oxytocin receptors	Peptide	Class A (Rhodopsin)	P30559	ENSG00000180914	3.34x34	121	TM3	V	L	similar	1	9.403e-06	106348	0	tolerated	1	benign	0.244
oxyr_human	Vasopressin and oxytocin receptors	Peptide	Class A (Rhodopsin)	P30559	ENSG00000180914	3.30x30	117	TM3	Y	C	similar	1	9.087e-06	110052	0	deleterious	0	probably_damaging	1
oxyr_human	Vasopressin and oxytocin receptors	Peptide	Class A (Rhodopsin)	P30559	ENSG00000180914	3.29x29	116	TM3	K	E	changed	1	9.02e-06	110868	0	deleterious	0	probably_damaging	0.996
oxyr_human	Vasopressin and oxytocin receptors	Peptide	Class A (Rhodopsin)	P30559	ENSG00000180914	3.28x28	115	TM3	V	I	similar	1	8.978e-06	111384	0	tolerated	0.13	possibly_damaging	0.478
oxyr_human	Vasopressin and oxytocin receptors	Peptide	Class A (Rhodopsin)	P30559	ENSG00000180914	3.23x23	110	TM3	L	V	similar	1	8.812e-06	113478	0	tolerated	0.42	benign	0.054
oxyr_human	Vasopressin and oxytocin receptors	Peptide	Class A (Rhodopsin)	P30559	ENSG00000180914	3.21x21	108	TM3	P	A	changed	29	0.0002546	113894	0	deleterious	0	probably_damaging	0.984
oxyr_human	Vasopressin and oxytocin receptors	Peptide	Class A (Rhodopsin)	P30559	ENSG00000180914	3.19x19	106	TM3	Y	C	similar	1	8.753e-06	114250	0	tolerated	0.06	probably_damaging	0.981
oxyr_human	Vasopressin and oxytocin receptors	Peptide	Class A (Rhodopsin)	P30559	ENSG00000180914	3.19x19	106	TM3	Y	D	changed	1	8.752e-06	114266	0	tolerated	0.07	possibly_damaging	0.793
oxyr_human	Vasopressin and oxytocin receptors	Peptide	Class A (Rhodopsin)	P30559	ENSG00000180914	2.66x66	101	TM2	I	V	similar	1	8.732e-06	114524	0	tolerated	0.36	possibly_damaging	0.714
oxyr_human	Vasopressin and oxytocin receptors	Peptide	Class A (Rhodopsin)	P30559	ENSG00000180914	2.60x60	95	TM2	P	L	changed	1	8.802e-06	113610	0	deleterious	0	probably_damaging	1
oxyr_human	Vasopressin and oxytocin receptors	Peptide	Class A (Rhodopsin)	P30559	ENSG00000180914	2.52x52	87	TM2	V	E	changed	1	8.931e-06	111964	0	deleterious	0	possibly_damaging	0.858
oxyr_human	Vasopressin and oxytocin receptors	Peptide	Class A (Rhodopsin)	P30559	ENSG00000180914	2.42x42	77	TM2	F	L	similar	1	9.153e-06	109254	0	deleterious	0.01	possibly_damaging	0.799
oxyr_human	Vasopressin and oxytocin receptors	Peptide	Class A (Rhodopsin)	P30559	ENSG00000180914	12.48x48	68	ICL1	R	H	similar	2	1.872e-05	106836	0	tolerated	0.05	possibly_damaging	0.721	putative
oxyr_human	Vasopressin and oxytocin receptors	Peptide	Class A (Rhodopsin)	P30559	ENSG00000180914	12.48x48	68	ICL1	R	P	changed	1	9.36e-06	106836	0	tolerated	0.34	possibly_damaging	0.63	putative
oxyr_human	Vasopressin and oxytocin receptors	Peptide	Class A (Rhodopsin)	P30559	ENSG00000180914	12.48x48	68	ICL1	R	C	changed	1	9.351e-06	106938	0	deleterious	0	probably_damaging	0.993	putative
oxyr_human	Vasopressin and oxytocin receptors	Peptide	Class A (Rhodopsin)	P30559	ENSG00000180914	1.58x58	65	TM1	R	H	similar	1	9.414e-06	106220	0	tolerated	1	benign	0.006
oxyr_human	Vasopressin and oxytocin receptors	Peptide	Class A (Rhodopsin)	P30559	ENSG00000180914	1.56x56	63	TM1	A	T	changed	3	2.839e-05	105676	0	deleterious	0	possibly_damaging	0.546
oxyr_human	Vasopressin and oxytocin receptors	Peptide	Class A (Rhodopsin)	P30559	ENSG00000180914	1.49x49	56	TM1	G	W	changed	5	6.602e-05	75732	0	deleterious	0	probably_damaging	1
oxyr_human	Vasopressin and oxytocin receptors	Peptide	Class A (Rhodopsin)	P30559	ENSG00000180914	1.44x44	51	TM1	L	F	similar	2	2.909e-05	68742	1	tolerated	0.49	benign	0.005
oxyr_human	Vasopressin and oxytocin receptors	Peptide	Class A (Rhodopsin)	P30559	ENSG00000180914	1.40x40	47	TM1	C	Y	similar	1	1.627e-05	61468	0	deleterious	0	possibly_damaging	0.648
oxyr_human	Vasopressin and oxytocin receptors	Peptide	Class A (Rhodopsin)	P30559	ENSG00000180914	1.39x39	46	TM1	L	P	changed	2	3.324e-05	60174	0	deleterious	0	probably_damaging	0.999
oxyr_human	Vasopressin and oxytocin receptors	Peptide	Class A (Rhodopsin)	P30559	ENSG00000180914	1.38x38	45	TM1	V	L	similar	29	0.0005131	56516	0	deleterious	0.02	possibly_damaging	0.661
oxyr_human	Vasopressin and oxytocin receptors	Peptide	Class A (Rhodopsin)	P30559	ENSG00000180914	1.37x37	44	TM1	A	V	similar	2	3.646e-05	54848	0	deleterious	0.01	possibly_damaging	0.546
oxyr_human	Vasopressin and oxytocin receptors	Peptide	Class A (Rhodopsin)	P30559	ENSG00000180914	1.33x33	40	TM1	R	S	changed	1	2.301e-05	43468	0	deleterious_low_confidence		benign	0.405
oxyr_human	Vasopressin and oxytocin receptors	Peptide	Class A (Rhodopsin)	P30559	ENSG00000180914		38	N-term	L	V	similar	1	2.825e-05	35400	0	deleterious_low_confidence		possibly_damaging	0.64
oxyr_human	Vasopressin and oxytocin receptors	Peptide	Class A (Rhodopsin)	P30559	ENSG00000180914		30	N-term	G	E	changed	1	0.0001145	8736	0	deleterious_low_confidence		benign	0.01
oxyr_human	Vasopressin and oxytocin receptors	Peptide	Class A (Rhodopsin)	P30559	ENSG00000180914		27	N-term	R	P	changed	1	0.0002762	3620	0	tolerated_low_confidence		benign	0.005
acm4_human	Acetylcholine receptors (muscarinic)	Aminergic	Class A (Rhodopsin)	P08173	ENSG00000180720		476	C-term	G	S	changed	1	9.225e-06	108402	0	tolerated_low_confidence		possibly_damaging	0.895
acm4_human	Acetylcholine receptors (muscarinic)	Aminergic	Class A (Rhodopsin)	P08173	ENSG00000180720		473	C-term	R	Q	changed	3	2.606e-05	115098	0	deleterious	0.04	benign	0.354
acm4_human	Acetylcholine receptors (muscarinic)	Aminergic	Class A (Rhodopsin)	P08173	ENSG00000180720		473	C-term	R	W	changed	1	8.63e-06	115876	0	deleterious	0	probably_damaging	0.918
acm4_human	Acetylcholine receptors (muscarinic)	Aminergic	Class A (Rhodopsin)	P08173	ENSG00000180720	8.55x55	465	H8	R	W	changed	43	0.0003596	119582	0	deleterious	0	possibly_damaging	0.654
acm4_human	Acetylcholine receptors (muscarinic)	Aminergic	Class A (Rhodopsin)	P08173	ENSG00000180720	7.44x43	444	TM7	V	I	similar	2	1.661e-05	120436	0	tolerated	0.73	benign	0.386
acm4_human	Acetylcholine receptors (muscarinic)	Aminergic	Class A (Rhodopsin)	P08173	ENSG00000180720	6.53x53	418	TM6	V	I	similar	3	2.493e-05	120342	0	tolerated	1	probably_damaging	0.954
acm4_human	Acetylcholine receptors (muscarinic)	Aminergic	Class A (Rhodopsin)	P08173	ENSG00000180720	6.49x49	414	TM6	T	M	changed	3	2.495e-05	120242	0	deleterious	0.01	probably_damaging	0.999
acm4_human	Acetylcholine receptors (muscarinic)	Aminergic	Class A (Rhodopsin)	P08173	ENSG00000180720	6.46x46	411	TM6	L	F	similar	1	8.313e-06	120296	0	deleterious	0.01	benign	0.02
acm4_human	Acetylcholine receptors (muscarinic)	Aminergic	Class A (Rhodopsin)	P08173	ENSG00000180720	6.31x31	396	TM6	R	C	changed	1	8.338e-06	119926	0	deleterious	0	probably_damaging	0.969
acm4_human	Acetylcholine receptors (muscarinic)	Aminergic	Class A (Rhodopsin)	P08173	ENSG00000180720	6.29x29	394	TM6	R	W	changed	1	8.341e-06	119896	0	deleterious	0.02	probably_damaging	0.979	putative	putative
acm4_human	Acetylcholine receptors (muscarinic)	Aminergic	Class A (Rhodopsin)	P08173	ENSG00000180720	6.28x28	393	TM6	A	V	similar	1	8.344e-06	119850	0	tolerated	1	possibly_damaging	0.643		putative
acm4_human	Acetylcholine receptors (muscarinic)	Aminergic	Class A (Rhodopsin)	P08173	ENSG00000180720	6.28x28	393	TM6	A	D	changed	1	8.344e-06	119850	0	deleterious	0.03	possibly_damaging	0.889		putative
acm4_human	Acetylcholine receptors (muscarinic)	Aminergic	Class A (Rhodopsin)	P08173	ENSG00000180720	6.24x24	389	TM6	R	Q	changed	1	8.342e-06	119882	0	deleterious	0.01	possibly_damaging	0.658		putative
acm4_human	Acetylcholine receptors (muscarinic)	Aminergic	Class A (Rhodopsin)	P08173	ENSG00000180720		386	ICL3	R	H	similar	1	8.34e-06	119906	0	deleterious	0.04	probably_damaging	0.93
acm4_human	Acetylcholine receptors (muscarinic)	Aminergic	Class A (Rhodopsin)	P08173	ENSG00000180720		384	ICL3	Q	E	changed	1	8.337e-06	119952	0	tolerated	0.3	benign	0.101
acm4_human	Acetylcholine receptors (muscarinic)	Aminergic	Class A (Rhodopsin)	P08173	ENSG00000180720		378	ICL3	A	T	changed	2	1.668e-05	119898	0	tolerated	0.21	possibly_damaging	0.643
acm4_human	Acetylcholine receptors (muscarinic)	Aminergic	Class A (Rhodopsin)	P08173	ENSG00000180720		375	ICL3	R	L	changed	1	8.344e-06	119842	0	tolerated	0.13	possibly_damaging	0.77
acm4_human	Acetylcholine receptors (muscarinic)	Aminergic	Class A (Rhodopsin)	P08173	ENSG00000180720		375	ICL3	R	H	similar	1	8.344e-06	119842	0	deleterious	0.02	probably_damaging	0.973
acm4_human	Acetylcholine receptors (muscarinic)	Aminergic	Class A (Rhodopsin)	P08173	ENSG00000180720		375	ICL3	R	C	changed	1	8.349e-06	119778	0	deleterious	0.01	possibly_damaging	0.745
acm4_human	Acetylcholine receptors (muscarinic)	Aminergic	Class A (Rhodopsin)	P08173	ENSG00000180720		373	ICL3	V	M	similar	3	2.505e-05	119780	0	tolerated	0.25	probably_damaging	0.992
acm4_human	Acetylcholine receptors (muscarinic)	Aminergic	Class A (Rhodopsin)	P08173	ENSG00000180720		370	ICL3	A	V	similar	1	8.363e-06	119572	0	tolerated	0.24	benign	0.227
acm4_human	Acetylcholine receptors (muscarinic)	Aminergic	Class A (Rhodopsin)	P08173	ENSG00000180720		368	ICL3	R	H	similar	2	1.677e-05	119270	0	tolerated	0.1	benign	0.066
acm4_human	Acetylcholine receptors (muscarinic)	Aminergic	Class A (Rhodopsin)	P08173	ENSG00000180720		368	ICL3	R	C	changed	1	8.384e-06	119278	0	deleterious	0.03	possibly_damaging	0.892
acm4_human	Acetylcholine receptors (muscarinic)	Aminergic	Class A (Rhodopsin)	P08173	ENSG00000180720		367	ICL3	M	T	changed	14	0.0001175	119112	0	tolerated	0.57	benign	0
acm4_human	Acetylcholine receptors (muscarinic)	Aminergic	Class A (Rhodopsin)	P08173	ENSG00000180720		364	ICL3	P	L	changed	5	4.234e-05	118096	0	tolerated	0.28	benign	0.066
acm4_human	Acetylcholine receptors (muscarinic)	Aminergic	Class A (Rhodopsin)	P08173	ENSG00000180720		364	ICL3	P	Q	changed	3	2.54e-05	118096	0	tolerated	0.33	benign	0.339
acm4_human	Acetylcholine receptors (muscarinic)	Aminergic	Class A (Rhodopsin)	P08173	ENSG00000180720		363	ICL3	T	M	changed	8	6.778e-05	118024	0	tolerated	0.1	benign	0.153
acm4_human	Acetylcholine receptors (muscarinic)	Aminergic	Class A (Rhodopsin)	P08173	ENSG00000180720		362	ICL3	A	V	similar	1	8.487e-06	117824	0	tolerated	0.26	benign	0.216
acm4_human	Acetylcholine receptors (muscarinic)	Aminergic	Class A (Rhodopsin)	P08173	ENSG00000180720		359	ICL3	I	T	changed	1	8.539e-06	117108	0	tolerated	0.33	benign	0.145
acm4_human	Acetylcholine receptors (muscarinic)	Aminergic	Class A (Rhodopsin)	P08173	ENSG00000180720		350	ICL3	G	S	changed	1	8.727e-06	114590	0	tolerated	0.23	possibly_damaging	0.88
acm4_human	Acetylcholine receptors (muscarinic)	Aminergic	Class A (Rhodopsin)	P08173	ENSG00000180720		349	ICL3	T	R	changed	1	8.743e-06	114372	0	tolerated	0.48	benign	0.296
acm4_human	Acetylcholine receptors (muscarinic)	Aminergic	Class A (Rhodopsin)	P08173	ENSG00000180720		346	ICL3	T	M	changed	9	7.923e-05	113590	0	deleterious	0.04	probably_damaging	0.998
acm4_human	Acetylcholine receptors (muscarinic)	Aminergic	Class A (Rhodopsin)	P08173	ENSG00000180720		344	ICL3	I	T	changed	1	8.829e-06	113264	0	tolerated	0.26	benign	0.395
acm4_human	Acetylcholine receptors (muscarinic)	Aminergic	Class A (Rhodopsin)	P08173	ENSG00000180720		341	ICL3	K	R	similar	1	8.886e-06	112540	0	tolerated	0.33	benign	0.159
acm4_human	Acetylcholine receptors (muscarinic)	Aminergic	Class A (Rhodopsin)	P08173	ENSG00000180720		331	ICL3	R	Q	changed	1	9.053e-06	110460	0	tolerated	0.6	benign	0.066
acm4_human	Acetylcholine receptors (muscarinic)	Aminergic	Class A (Rhodopsin)	P08173	ENSG00000180720		331	ICL3	R	P	changed	1	9.053e-06	110460	0	tolerated	0.29	benign	0.023
acm4_human	Acetylcholine receptors (muscarinic)	Aminergic	Class A (Rhodopsin)	P08173	ENSG00000180720		328	ICL3	L	P	changed	1	9.086e-06	110060	0	tolerated	0.28	benign	0.006
acm4_human	Acetylcholine receptors (muscarinic)	Aminergic	Class A (Rhodopsin)	P08173	ENSG00000180720		327	ICL3	P	L	changed	1	9.103e-06	109858	0	tolerated	0.11	benign	0.001
acm4_human	Acetylcholine receptors (muscarinic)	Aminergic	Class A (Rhodopsin)	P08173	ENSG00000180720		326	ICL3	P	L	changed	1	9.106e-06	109818	0	tolerated	0.4	benign	0.145
acm4_human	Acetylcholine receptors (muscarinic)	Aminergic	Class A (Rhodopsin)	P08173	ENSG00000180720		323	ICL3	M	V	similar	1	9.181e-06	108924	0	tolerated	0.68	benign	0
acm4_human	Acetylcholine receptors (muscarinic)	Aminergic	Class A (Rhodopsin)	P08173	ENSG00000180720		322	ICL3	A	S	changed	1	9.186e-06	108864	0	tolerated	0.89	benign	0.007
acm4_human	Acetylcholine receptors (muscarinic)	Aminergic	Class A (Rhodopsin)	P08173	ENSG00000180720		322	ICL3	A	T	changed	2	1.837e-05	108864	0	tolerated	0.62	benign	0.013
acm4_human	Acetylcholine receptors (muscarinic)	Aminergic	Class A (Rhodopsin)	P08173	ENSG00000180720		316	ICL3	T	P	changed	1	9.218e-06	108484	0	tolerated	0.31	benign	0.005
acm4_human	Acetylcholine receptors (muscarinic)	Aminergic	Class A (Rhodopsin)	P08173	ENSG00000180720		308	ICL3	R	H	similar	1	9.256e-06	108040	0	tolerated	0.11	possibly_damaging	0.666
acm4_human	Acetylcholine receptors (muscarinic)	Aminergic	Class A (Rhodopsin)	P08173	ENSG00000180720		308	ICL3	R	C	changed	2	1.852e-05	107994	0	tolerated	0.06	possibly_damaging	0.86
acm4_human	Acetylcholine receptors (muscarinic)	Aminergic	Class A (Rhodopsin)	P08173	ENSG00000180720		304	ICL3	N	D	changed	1	9.273e-06	107844	0	tolerated	0.54	benign	0.247
acm4_human	Acetylcholine receptors (muscarinic)	Aminergic	Class A (Rhodopsin)	P08173	ENSG00000180720		287	ICL3	V	M	similar	1	9.615e-06	104008	0	tolerated	0.24	benign	0.029
acm4_human	Acetylcholine receptors (muscarinic)	Aminergic	Class A (Rhodopsin)	P08173	ENSG00000180720		285	ICL3	R	H	similar	1	9.772e-06	102332	0	tolerated	0.19	possibly_damaging	0.734
acm4_human	Acetylcholine receptors (muscarinic)	Aminergic	Class A (Rhodopsin)	P08173	ENSG00000180720		285	ICL3	R	C	changed	6	5.956e-05	100746	0	tolerated	0.05	benign	0.022
acm4_human	Acetylcholine receptors (muscarinic)	Aminergic	Class A (Rhodopsin)	P08173	ENSG00000180720		282	ICL3	P	L	changed	6	6.1e-05	98356	0	tolerated	0.27	benign	0.005
acm4_human	Acetylcholine receptors (muscarinic)	Aminergic	Class A (Rhodopsin)	P08173	ENSG00000180720		279	ICL3	A	V	similar	4	4.348e-05	92004	0	tolerated	0.18	benign	0.013
acm4_human	Acetylcholine receptors (muscarinic)	Aminergic	Class A (Rhodopsin)	P08173	ENSG00000180720		277	ICL3	P	R	changed	3	3.418e-05	87766	0	tolerated	0.55	benign	0.029
acm4_human	Acetylcholine receptors (muscarinic)	Aminergic	Class A (Rhodopsin)	P08173	ENSG00000180720		277	ICL3	P	L	changed	1	1.139e-05	87766	0	tolerated	0.32	benign	0.004
acm4_human	Acetylcholine receptors (muscarinic)	Aminergic	Class A (Rhodopsin)	P08173	ENSG00000180720		276	ICL3	P	L	changed	1	1.128e-05	88616	0	tolerated	0.3	benign	0.016
acm4_human	Acetylcholine receptors (muscarinic)	Aminergic	Class A (Rhodopsin)	P08173	ENSG00000180720		275	ICL3	A	V	similar	1	1.16e-05	86204	0	tolerated	0.3	benign	0.021
acm4_human	Acetylcholine receptors (muscarinic)	Aminergic	Class A (Rhodopsin)	P08173	ENSG00000180720		273	ICL3	E	D	similar	1	1.174e-05	85156	0	tolerated	0.59	benign	0.006
acm4_human	Acetylcholine receptors (muscarinic)	Aminergic	Class A (Rhodopsin)	P08173	ENSG00000180720		268	ICL3	R	C	changed	1	1.27e-05	78764	0	tolerated	0.08	possibly_damaging	0.892
acm4_human	Acetylcholine receptors (muscarinic)	Aminergic	Class A (Rhodopsin)	P08173	ENSG00000180720		266	ICL3	E	K	changed	1	1.312e-05	76222	0	tolerated	0.9	benign	0.034
acm4_human	Acetylcholine receptors (muscarinic)	Aminergic	Class A (Rhodopsin)	P08173	ENSG00000180720		265	ICL3	E	G	changed	1	1.321e-05	75720	0	tolerated	0.22	benign	0.012
acm4_human	Acetylcholine receptors (muscarinic)	Aminergic	Class A (Rhodopsin)	P08173	ENSG00000180720		265	ICL3	E	K	changed	5	6.638e-05	75328	0	tolerated	0.41	benign	0.012
acm4_human	Acetylcholine receptors (muscarinic)	Aminergic	Class A (Rhodopsin)	P08173	ENSG00000180720		264	ICL3	R	Q	changed	7	9.372e-05	74688	0	tolerated	0.65	benign	0.017
acm4_human	Acetylcholine receptors (muscarinic)	Aminergic	Class A (Rhodopsin)	P08173	ENSG00000180720		264	ICL3	R	P	changed	1	1.339e-05	74688	0	tolerated	0.27	benign	0.009
acm4_human	Acetylcholine receptors (muscarinic)	Aminergic	Class A (Rhodopsin)	P08173	ENSG00000180720		263	ICL3	A	T	changed	5	6.835e-05	73152	0	tolerated	0.75	benign	0.108
acm4_human	Acetylcholine receptors (muscarinic)	Aminergic	Class A (Rhodopsin)	P08173	ENSG00000180720		262	ICL3	A	V	similar	1	1.38e-05	72450	0	tolerated	0.42	benign	0.012
acm4_human	Acetylcholine receptors (muscarinic)	Aminergic	Class A (Rhodopsin)	P08173	ENSG00000180720		260	ICL3	G	R	changed	4	5.621e-05	71156	0	tolerated	0.58	benign	0.005
acm4_human	Acetylcholine receptors (muscarinic)	Aminergic	Class A (Rhodopsin)	P08173	ENSG00000180720		258	ICL3	P	L	changed	6	8.451e-05	71000	0	tolerated	0.18	possibly_damaging	0.77
acm4_human	Acetylcholine receptors (muscarinic)	Aminergic	Class A (Rhodopsin)	P08173	ENSG00000180720		254	ICL3	V	I	similar	14	0.0001973	70958	0	tolerated	0.31	benign	0.008
acm4_human	Acetylcholine receptors (muscarinic)	Aminergic	Class A (Rhodopsin)	P08173	ENSG00000180720		246	ICL3	K	E	changed	1	1.368e-05	73074	0	tolerated	0.27	benign	0.009
acm4_human	Acetylcholine receptors (muscarinic)	Aminergic	Class A (Rhodopsin)	P08173	ENSG00000180720		238	ICL3	K	Q	changed	1	1.285e-05	77816	0	tolerated	0.56	benign	0.038
acm4_human	Acetylcholine receptors (muscarinic)	Aminergic	Class A (Rhodopsin)	P08173	ENSG00000180720		236	ICL3	E	K	changed	4	5.077e-05	78784	0	tolerated	0.59	benign	0.021
acm4_human	Acetylcholine receptors (muscarinic)	Aminergic	Class A (Rhodopsin)	P08173	ENSG00000180720		234	ICL3	P	R	changed	3	3.742e-05	80176	0	tolerated	0.54	benign	0.01
acm4_human	Acetylcholine receptors (muscarinic)	Aminergic	Class A (Rhodopsin)	P08173	ENSG00000180720		234	ICL3	P	S	changed	3	3.709e-05	80892	0	tolerated	0.8	benign	0.017
acm4_human	Acetylcholine receptors (muscarinic)	Aminergic	Class A (Rhodopsin)	P08173	ENSG00000180720	5.75x75	232	TM5	E	K	changed	6	7.262e-05	82620	0	tolerated	0.67	benign	0.13	putative
acm4_human	Acetylcholine receptors (muscarinic)	Aminergic	Class A (Rhodopsin)	P08173	ENSG00000180720	5.73x73	230	TM5	R	W	changed	5	5.814e-05	85998	0	deleterious	0.01	probably_damaging	0.948
acm4_human	Acetylcholine receptors (muscarinic)	Aminergic	Class A (Rhodopsin)	P08173	ENSG00000180720	5.72x72	229	TM5	H	R	similar	1	1.141e-05	87626	0	tolerated	0.39	benign	0.216	putative	putative
acm4_human	Acetylcholine receptors (muscarinic)	Aminergic	Class A (Rhodopsin)	P08173	ENSG00000180720	5.71x71	228	TM5	K	N	changed	1	1.132e-05	88350	0	tolerated	0.06	possibly_damaging	0.876	putative	putative
acm4_human	Acetylcholine receptors (muscarinic)	Aminergic	Class A (Rhodopsin)	P08173	ENSG00000180720	5.69x69	226	TM5	V	A	similar	1	1.105e-05	90494	0	deleterious	0.01	possibly_damaging	0.902	putative	putative
acm4_human	Acetylcholine receptors (muscarinic)	Aminergic	Class A (Rhodopsin)	P08173	ENSG00000180720	5.68x68	225	TM5	R	Q	changed	1	1.095e-05	91290	0	deleterious	0	probably_damaging	0.924	putative	putative
acm4_human	Acetylcholine receptors (muscarinic)	Aminergic	Class A (Rhodopsin)	P08173	ENSG00000180720	5.66x66	223	TM5	R	C	changed	1	1.055e-05	94810	0	deleterious	0	probably_damaging	0.973
acm4_human	Acetylcholine receptors (muscarinic)	Aminergic	Class A (Rhodopsin)	P08173	ENSG00000180720	5.44x45	201	TM5	I	T	changed	1	9.11e-06	109770	0	deleterious	0	probably_damaging	0.98
acm4_human	Acetylcholine receptors (muscarinic)	Aminergic	Class A (Rhodopsin)	P08173	ENSG00000180720	5.37x38	194	TM5	A	V	similar	1	8.914e-06	112180	0	tolerated	1	possibly_damaging	0.764
acm4_human	Acetylcholine receptors (muscarinic)	Aminergic	Class A (Rhodopsin)	P08173	ENSG00000180720		184	ECL2	Q	R	changed	1	8.757e-06	114198	0	deleterious	0	benign	0.063
acm4_human	Acetylcholine receptors (muscarinic)	Aminergic	Class A (Rhodopsin)	P08173	ENSG00000180720		183	ECL2	N	K	changed	1	8.753e-06	114252	0	tolerated	0.3	benign	0.01
acm4_human	Acetylcholine receptors (muscarinic)	Aminergic	Class A (Rhodopsin)	P08173	ENSG00000180720		182	ECL2	D	N	changed	1	8.761e-06	114142	0	tolerated	0.05	benign	0.42
acm4_human	Acetylcholine receptors (muscarinic)	Aminergic	Class A (Rhodopsin)	P08173	ENSG00000180720	4.48x48	155	TM4	A	V	similar	1	8.641e-06	115724	0	tolerated	0.13	benign	0.443
acm4_human	Acetylcholine receptors (muscarinic)	Aminergic	Class A (Rhodopsin)	P08173	ENSG00000180720	4.48x48	155	TM4	A	T	changed	1	8.638e-06	115770	0	tolerated	0.06	probably_damaging	0.938
acm4_human	Acetylcholine receptors (muscarinic)	Aminergic	Class A (Rhodopsin)	P08173	ENSG00000180720	34.56x56	143	ICL2	R	Q	changed	3	2.561e-05	117122	0	deleterious	0	possibly_damaging	0.557
acm4_human	Acetylcholine receptors (muscarinic)	Aminergic	Class A (Rhodopsin)	P08173	ENSG00000180720	34.56x56	143	ICL2	R	W	changed	1	8.538e-06	117126	0	deleterious	0	benign	0.427
acm4_human	Acetylcholine receptors (muscarinic)	Aminergic	Class A (Rhodopsin)	P08173	ENSG00000180720	3.54x54	134	TM3	V	I	similar	1	8.461e-06	118184	0	tolerated	0.78	probably_damaging	0.958	putative	putative
acm4_human	Acetylcholine receptors (muscarinic)	Aminergic	Class A (Rhodopsin)	P08173	ENSG00000180720	3.34x34	114	TM3	V	M	similar	1	8.347e-06	119808	0	deleterious	0	probably_damaging	0.999
acm4_human	Acetylcholine receptors (muscarinic)	Aminergic	Class A (Rhodopsin)	P08173	ENSG00000180720	3.22x22	102	TM3	A	G	changed	1	8.334e-06	119992	0	tolerated	0.24	possibly_damaging	0.854
acm4_human	Acetylcholine receptors (muscarinic)	Aminergic	Class A (Rhodopsin)	P08173	ENSG00000180720	3.22x22	102	TM3	A	T	changed	1	8.333e-06	119998	0	tolerated	1	benign	0.354
acm4_human	Acetylcholine receptors (muscarinic)	Aminergic	Class A (Rhodopsin)	P08173	ENSG00000180720	23.49x49	97	ECL1	Y	F	similar	1	8.33e-06	120046	0	tolerated	0.08	benign	0.049
acm4_human	Acetylcholine receptors (muscarinic)	Aminergic	Class A (Rhodopsin)	P08173	ENSG00000180720	2.65x64	93	TM2	I	T	changed	1	8.329e-06	120058	0	tolerated	0.06	benign	0.145						3.546
acm4_human	Acetylcholine receptors (muscarinic)	Aminergic	Class A (Rhodopsin)	P08173	ENSG00000180720	2.63x62	91	TM2	V	A	similar	1	8.33e-06	120052	0	tolerated	0.18	possibly_damaging	0.887
acm4_human	Acetylcholine receptors (muscarinic)	Aminergic	Class A (Rhodopsin)	P08173	ENSG00000180720	2.55x55	83	TM2	A	V	similar	6	4.997e-05	120062	0	tolerated	1	benign	0.004
acm4_human	Acetylcholine receptors (muscarinic)	Aminergic	Class A (Rhodopsin)	P08173	ENSG00000180720	2.55x55	83	TM2	A	G	changed	1	8.329e-06	120062	0	deleterious	0	possibly_damaging	0.646
acm4_human	Acetylcholine receptors (muscarinic)	Aminergic	Class A (Rhodopsin)	P08173	ENSG00000180720	2.55x55	83	TM2	A	T	changed	1	8.332e-06	120026	0	tolerated	0.08	benign	0.403
acm4_human	Acetylcholine receptors (muscarinic)	Aminergic	Class A (Rhodopsin)	P08173	ENSG00000180720	2.41x41	69	TM2	Y	N	changed	1	8.326e-06	120104	0	deleterious	0	probably_damaging	1
acm4_human	Acetylcholine receptors (muscarinic)	Aminergic	Class A (Rhodopsin)	P08173	ENSG00000180720	1.58x58	58	TM1	K	N	changed	1	8.322e-06	120170	0	deleterious	0	probably_damaging	0.951
acm4_human	Acetylcholine receptors (muscarinic)	Aminergic	Class A (Rhodopsin)	P08173	ENSG00000180720	1.42x42	42	TM1	L	Q	changed	1	8.309e-06	120356	0	deleterious	0	probably_damaging	0.996
acm4_human	Acetylcholine receptors (muscarinic)	Aminergic	Class A (Rhodopsin)	P08173	ENSG00000180720	1.35x35	35	TM1	I	T	changed	1	8.306e-06	120398	0	deleterious	0	probably_damaging	0.992
acm4_human	Acetylcholine receptors (muscarinic)	Aminergic	Class A (Rhodopsin)	P08173	ENSG00000180720	1.34x34	34	TM1	F	L	similar	1	8.306e-06	120402	0	tolerated	1	benign	0.071
acm4_human	Acetylcholine receptors (muscarinic)	Aminergic	Class A (Rhodopsin)	P08173	ENSG00000180720	1.29x29	29	TM1	T	M	changed	35	0.0002908	120374	0	tolerated	0.1	benign	0.368
acm4_human	Acetylcholine receptors (muscarinic)	Aminergic	Class A (Rhodopsin)	P08173	ENSG00000180720	1.26x26	26	TM1	R	H	similar	2	1.661e-05	120382	0	tolerated	0.28	benign	0.003
acm4_human	Acetylcholine receptors (muscarinic)	Aminergic	Class A (Rhodopsin)	P08173	ENSG00000180720		20	N-term	T	M	changed	24	0.0001995	120288	0	tolerated	0.1	benign	0.191
acm4_human	Acetylcholine receptors (muscarinic)	Aminergic	Class A (Rhodopsin)	P08173	ENSG00000180720		18	N-term	L	M	similar	1	8.317e-06	120236	0	tolerated	0.24	benign	0.129
acm4_human	Acetylcholine receptors (muscarinic)	Aminergic	Class A (Rhodopsin)	P08173	ENSG00000180720		17	N-term	R	H	similar	2	1.664e-05	120228	0	tolerated	0.13	benign	0.001
acm4_human	Acetylcholine receptors (muscarinic)	Aminergic	Class A (Rhodopsin)	P08173	ENSG00000180720		16	N-term	V	M	similar	10	8.322e-05	120160	0	tolerated	0.16	benign	0.015
acm4_human	Acetylcholine receptors (muscarinic)	Aminergic	Class A (Rhodopsin)	P08173	ENSG00000180720		15	N-term	S	P	changed	1	8.326e-06	120112	0	deleterious	0.03	possibly_damaging	0.543
acm4_human	Acetylcholine receptors (muscarinic)	Aminergic	Class A (Rhodopsin)	P08173	ENSG00000180720		14	N-term	Q	P	changed	1	8.332e-06	120014	0	tolerated	0.27	benign	0.003
acm4_human	Acetylcholine receptors (muscarinic)	Aminergic	Class A (Rhodopsin)	P08173	ENSG00000180720		13	N-term	N	H	changed	1	8.346e-06	119816	0	deleterious	0.01	possibly_damaging	0.641
acm4_human	Acetylcholine receptors (muscarinic)	Aminergic	Class A (Rhodopsin)	P08173	ENSG00000180720		11	N-term	S	W	changed	1	8.35e-06	119764	0	tolerated	0.12	benign	0.002
ssr2_human	Somatostatin receptors	Peptide	Class A (Rhodopsin)	P30874	ENSG00000180616		3	N-term	M	T	changed	1	9.506e-06	105202	0	tolerated	0.48	benign	0.001
ssr2_human	Somatostatin receptors	Peptide	Class A (Rhodopsin)	P30874	ENSG00000180616		4	N-term	A	V	similar	2	1.891e-05	105768	0	tolerated	0.29	benign	0.002
ssr2_human	Somatostatin receptors	Peptide	Class A (Rhodopsin)	P30874	ENSG00000180616		5	N-term	D	N	changed	1	9.308e-06	107432	0	tolerated	0.28	benign	0.001
ssr2_human	Somatostatin receptors	Peptide	Class A (Rhodopsin)	P30874	ENSG00000180616		12	N-term	H	Y	similar	1	8.83e-06	113254	0	tolerated	1	benign	0.013
ssr2_human	Somatostatin receptors	Peptide	Class A (Rhodopsin)	P30874	ENSG00000180616		21	N-term	L	F	similar	2	1.692e-05	118194	0	tolerated	0.82	benign	0.004
ssr2_human	Somatostatin receptors	Peptide	Class A (Rhodopsin)	P30874	ENSG00000180616		23	N-term	G	D	changed	1	8.383e-06	119296	0	tolerated	0.6	benign	0.002
ssr2_human	Somatostatin receptors	Peptide	Class A (Rhodopsin)	P30874	ENSG00000180616		25	N-term	V	G	changed	1	8.32e-06	120190	0	tolerated	0.41	benign	0
ssr2_human	Somatostatin receptors	Peptide	Class A (Rhodopsin)	P30874	ENSG00000180616		26	N-term	V	L	similar	2	1.662e-05	120356	0	tolerated	0.84	benign	0.001
ssr2_human	Somatostatin receptors	Peptide	Class A (Rhodopsin)	P30874	ENSG00000180616		27	N-term	S	L	changed	45	0.0003731	120618	1	tolerated	0.37	benign	0.001
ssr2_human	Somatostatin receptors	Peptide	Class A (Rhodopsin)	P30874	ENSG00000180616		31	N-term	S	A	changed	1	8.261e-06	121054	0	tolerated	0.1	benign	0.228
ssr2_human	Somatostatin receptors	Peptide	Class A (Rhodopsin)	P30874	ENSG00000180616		36	N-term	P	T	changed	1	8.247e-06	121258	0	tolerated	0.27	benign	0.008
ssr2_human	Somatostatin receptors	Peptide	Class A (Rhodopsin)	P30874	ENSG00000180616		36	N-term	P	L	changed	2	1.649e-05	121286	0	tolerated	0.2	benign	0.005
ssr2_human	Somatostatin receptors	Peptide	Class A (Rhodopsin)	P30874	ENSG00000180616		39	N-term	D	H	changed	1	8.241e-06	121342	0	tolerated	0.12	possibly_damaging	0.885
ssr2_human	Somatostatin receptors	Peptide	Class A (Rhodopsin)	P30874	ENSG00000180616	1.37x37	48	TM1	F	L	similar	1	8.238e-06	121390	0	tolerated	1	benign	0.017
ssr2_human	Somatostatin receptors	Peptide	Class A (Rhodopsin)	P30874	ENSG00000180616	1.40x40	51	TM1	F	V	similar	1	8.238e-06	121396	0	tolerated	0.24	possibly_damaging	0.853
ssr2_human	Somatostatin receptors	Peptide	Class A (Rhodopsin)	P30874	ENSG00000180616	1.41x41	52	TM1	V	M	similar	2	1.647e-05	121400	0	tolerated	0.09	benign	0.06
ssr2_human	Somatostatin receptors	Peptide	Class A (Rhodopsin)	P30874	ENSG00000180616	1.45x45	56	TM1	I	T	changed	1	8.237e-06	121404	0	deleterious	0.01	benign	0.321
ssr2_human	Somatostatin receptors	Peptide	Class A (Rhodopsin)	P30874	ENSG00000180616	1.58x58	69	TM1	L	F	similar	1	8.237e-06	121410	0	deleterious	0.03	possibly_damaging	0.787
ssr2_human	Somatostatin receptors	Peptide	Class A (Rhodopsin)	P30874	ENSG00000180616	1.59x59	70	TM1	R	C	changed	7	5.766e-05	121410	0	deleterious	0.02	probably_damaging	0.998
ssr2_human	Somatostatin receptors	Peptide	Class A (Rhodopsin)	P30874	ENSG00000180616	1.59x59	70	TM1	R	H	similar	3	2.471e-05	121410	0	tolerated	0.07	probably_damaging	0.996
ssr2_human	Somatostatin receptors	Peptide	Class A (Rhodopsin)	P30874	ENSG00000180616	2.39x39	78	TM2	T	I	changed	1	8.236e-06	121412	0	deleterious	0	probably_damaging	1		putative
ssr2_human	Somatostatin receptors	Peptide	Class A (Rhodopsin)	P30874	ENSG00000180616	2.48x48	87	TM2	I	V	similar	2	1.647e-05	121412	0	tolerated	0.82	benign	0.16
ssr2_human	Somatostatin receptors	Peptide	Class A (Rhodopsin)	P30874	ENSG00000180616	2.49x49	88	TM2	A	T	changed	7	5.765e-05	121412	0	deleterious	0.01	probably_damaging	1					yes
ssr2_human	Somatostatin receptors	Peptide	Class A (Rhodopsin)	P30874	ENSG00000180616	2.62x62	101	TM2	M	V	similar	1	8.237e-06	121406	0	tolerated	0.4	benign	0.002
ssr2_human	Somatostatin receptors	Peptide	Class A (Rhodopsin)	P30874	ENSG00000180616		106	ECL1	V	A	similar	1	8.237e-06	121408	0	tolerated	0.56	benign	0.026
ssr2_human	Somatostatin receptors	Peptide	Class A (Rhodopsin)	P30874	ENSG00000180616	3.26x26	116	TM3	R	W	changed	3	2.471e-05	121404	0	deleterious	0	probably_damaging	1
ssr2_human	Somatostatin receptors	Peptide	Class A (Rhodopsin)	P30874	ENSG00000180616	3.26x26	116	TM3	R	Q	changed	1	8.238e-06	121394	0	deleterious	0.01	probably_damaging	0.94
ssr2_human	Somatostatin receptors	Peptide	Class A (Rhodopsin)	P30874	ENSG00000180616	3.27x27	117	TM3	V	M	similar	1	8.237e-06	121402	0	deleterious	0.05	possibly_damaging	0.465
ssr2_human	Somatostatin receptors	Peptide	Class A (Rhodopsin)	P30874	ENSG00000180616	3.31x31	121	TM3	V	A	similar	48	0.0003954	121402	0	tolerated	0.17	benign	0.221
ssr2_human	Somatostatin receptors	Peptide	Class A (Rhodopsin)	P30874	ENSG00000180616	3.35x35	125	TM3	N	D	changed	1	8.237e-06	121402	0	deleterious	0	probably_damaging	1
ssr2_human	Somatostatin receptors	Peptide	Class A (Rhodopsin)	P30874	ENSG00000180616	3.42x42	132	TM3	C	Y	similar	1	8.237e-06	121402	0	deleterious	0	probably_damaging	0.986
ssr2_human	Somatostatin receptors	Peptide	Class A (Rhodopsin)	P30874	ENSG00000180616	3.49x49	139	TM3	D	N	changed	1	8.237e-06	121404	0	deleterious	0	probably_damaging	1	putative			yes
ssr2_human	Somatostatin receptors	Peptide	Class A (Rhodopsin)	P30874	ENSG00000180616	34.51x51	148	ICL2	I	T	changed	2	1.647e-05	121404	0	tolerated	0.13	possibly_damaging	0.887	putative	putative
ssr2_human	Somatostatin receptors	Peptide	Class A (Rhodopsin)	P30874	ENSG00000180616	34.53x53	150	ICL2	S	L	changed	2	1.647e-05	121404	0	deleterious	0	probably_damaging	0.978	putative	putative
ssr2_human	Somatostatin receptors	Peptide	Class A (Rhodopsin)	P30874	ENSG00000180616	4.40x40	157	TM4	R	Q	changed	4	3.295e-05	121398	0	tolerated	0.28	benign	0.261
ssr2_human	Somatostatin receptors	Peptide	Class A (Rhodopsin)	P30874	ENSG00000180616	4.41x41	158	TM4	T	M	changed	1	8.237e-06	121400	0	deleterious	0.04	benign	0.029
ssr2_human	Somatostatin receptors	Peptide	Class A (Rhodopsin)	P30874	ENSG00000180616	4.44x44	161	TM4	M	I	similar	2	1.648e-05	121394	0	tolerated	0.53	benign	0.012
ssr2_human	Somatostatin receptors	Peptide	Class A (Rhodopsin)	P30874	ENSG00000180616	4.47x47	164	TM4	M	L	similar	2	1.648e-05	121388	0	tolerated	0.7	benign	0.001
ssr2_human	Somatostatin receptors	Peptide	Class A (Rhodopsin)	P30874	ENSG00000180616	4.47x47	164	TM4	M	T	changed	1	8.238e-06	121386	0	tolerated	0.21	benign	0.007
ssr2_human	Somatostatin receptors	Peptide	Class A (Rhodopsin)	P30874	ENSG00000180616	4.47x47	164	TM4	M	I	similar	1	8.239e-06	121380	0	tolerated	0.24	benign	0.004
ssr2_human	Somatostatin receptors	Peptide	Class A (Rhodopsin)	P30874	ENSG00000180616	4.60x61	177	TM4	I	V	similar	2	1.651e-05	121110	1	tolerated	1	benign	0.25
ssr2_human	Somatostatin receptors	Peptide	Class A (Rhodopsin)	P30874	ENSG00000180616	4.63x64	180	TM4	Y	H	similar	1	8.271e-06	120898	0	deleterious	0	possibly_damaging	0.907
ssr2_human	Somatostatin receptors	Peptide	Class A (Rhodopsin)	P30874	ENSG00000180616		183	ECL2	L	P	changed	1	8.291e-06	120618	0	deleterious	0	benign	0.1
ssr2_human	Somatostatin receptors	Peptide	Class A (Rhodopsin)	P30874	ENSG00000180616		184	ECL2	R	W	changed	1	8.298e-06	120516	0	deleterious	0.03	possibly_damaging	0.764
ssr2_human	Somatostatin receptors	Peptide	Class A (Rhodopsin)	P30874	ENSG00000180616		184	ECL2	R	Q	changed	1	8.299e-06	120494	0	tolerated	0.67	benign	0.004
ssr2_human	Somatostatin receptors	Peptide	Class A (Rhodopsin)	P30874	ENSG00000180616		190	ECL2	R	G	changed	1	8.328e-06	120080	0	tolerated	0.48	benign	0.005
ssr2_human	Somatostatin receptors	Peptide	Class A (Rhodopsin)	P30874	ENSG00000180616	45.51x51	194	ECL2	T	N	changed	1	8.35e-06	119756	0	tolerated	1	benign	0.09
ssr2_human	Somatostatin receptors	Peptide	Class A (Rhodopsin)	P30874	ENSG00000180616		197	ECL2	W	C	similar	2	1.673e-05	119548	0	deleterious	0.01	probably_damaging	0.989
ssr2_human	Somatostatin receptors	Peptide	Class A (Rhodopsin)	P30874	ENSG00000180616		198	ECL2	P	T	changed	6	5.023e-05	119440	0	deleterious	0	probably_damaging	1
ssr2_human	Somatostatin receptors	Peptide	Class A (Rhodopsin)	P30874	ENSG00000180616		199	ECL2	G	A	changed	1	8.374e-06	119412	0	deleterious	0.04	benign	0.273
ssr2_human	Somatostatin receptors	Peptide	Class A (Rhodopsin)	P30874	ENSG00000180616	5.33x34	203	TM5	A	V	similar	2	1.679e-05	119112	0	tolerated	1	benign	0.021
ssr2_human	Somatostatin receptors	Peptide	Class A (Rhodopsin)	P30874	ENSG00000180616	5.37x38	207	TM5	G	A	changed	4	3.36e-05	119044	0	tolerated	1	benign	0.035
ssr2_human	Somatostatin receptors	Peptide	Class A (Rhodopsin)	P30874	ENSG00000180616	5.37x38	207	TM5	G	V	changed	1	8.4e-06	119044	0	tolerated	0.57	benign	0.075
ssr2_human	Somatostatin receptors	Peptide	Class A (Rhodopsin)	P30874	ENSG00000180616	5.44x45	214	TM5	I	T	changed	2	1.68e-05	119028	0	tolerated	0.74	benign	0.34
ssr2_human	Somatostatin receptors	Peptide	Class A (Rhodopsin)	P30874	ENSG00000180616	5.56x56	226	TM5	L	F	similar	9	7.493e-05	120116	0	deleterious	0.01	possibly_damaging	0.805
ssr2_human	Somatostatin receptors	Peptide	Class A (Rhodopsin)	P30874	ENSG00000180616	5.56x56	226	TM5	L	V	similar	1	8.325e-06	120116	0	deleterious	0.01	benign	0.092
ssr2_human	Somatostatin receptors	Peptide	Class A (Rhodopsin)	P30874	ENSG00000180616	5.62x62	232	TM5	I	V	similar	2	1.655e-05	120838	0	tolerated	1	benign	0.25
ssr2_human	Somatostatin receptors	Peptide	Class A (Rhodopsin)	P30874	ENSG00000180616		240	ICL3	I	N	changed	2	1.649e-05	121276	0	tolerated	0.15	benign	0.179
ssr2_human	Somatostatin receptors	Peptide	Class A (Rhodopsin)	P30874	ENSG00000180616		241	ICL3	R	Q	changed	1	8.244e-06	121304	0	deleterious	0.01	possibly_damaging	0.693
ssr2_human	Somatostatin receptors	Peptide	Class A (Rhodopsin)	P30874	ENSG00000180616		242	ICL3	V	A	similar	3	2.473e-05	121322	0	tolerated	0.91	benign	0.132
ssr2_human	Somatostatin receptors	Peptide	Class A (Rhodopsin)	P30874	ENSG00000180616	6.29x29	250	TM6	S	C	changed	1	8.237e-06	121400	0	deleterious	0	probably_damaging	0.996	putative	putative
ssr2_human	Somatostatin receptors	Peptide	Class A (Rhodopsin)	P30874	ENSG00000180616	6.33x33	254	TM6	V	A	similar	1	8.237e-06	121408	0	deleterious	0.04	probably_damaging	0.994	putative	putative
ssr2_human	Somatostatin receptors	Peptide	Class A (Rhodopsin)	P30874	ENSG00000180616	6.38x38	259	TM6	S	P	changed	1	8.237e-06	121406	0	deleterious	0.01	probably_damaging	0.973
ssr2_human	Somatostatin receptors	Peptide	Class A (Rhodopsin)	P30874	ENSG00000180616	6.39x39	260	TM6	I	T	changed	1	8.237e-06	121408	0	deleterious	0.05	benign	0.019
ssr2_human	Somatostatin receptors	Peptide	Class A (Rhodopsin)	P30874	ENSG00000180616	6.45x45	266	TM6	I	L	similar	1	8.237e-06	121408	0	deleterious	0.03	benign	0.162
ssr2_human	Somatostatin receptors	Peptide	Class A (Rhodopsin)	P30874	ENSG00000180616	6.45x45	266	TM6	I	V	similar	1	8.237e-06	121408	0	tolerated	1	benign	0.012
ssr2_human	Somatostatin receptors	Peptide	Class A (Rhodopsin)	P30874	ENSG00000180616	6.53x53	274	TM6	I	M	similar	1	8.236e-06	121412	0	tolerated	0.11	possibly_damaging	0.885
ssr2_human	Somatostatin receptors	Peptide	Class A (Rhodopsin)	P30874	ENSG00000180616	6.54x54	275	TM6	F	V	similar	1	8.236e-06	121412	0	tolerated	0.84	probably_damaging	0.975
ssr2_human	Somatostatin receptors	Peptide	Class A (Rhodopsin)	P30874	ENSG00000180616	6.56x56	277	TM6	V	D	changed	1	8.236e-06	121412	0	deleterious	0	probably_damaging	0.981
ssr2_human	Somatostatin receptors	Peptide	Class A (Rhodopsin)	P30874	ENSG00000180616	6.59x59	280	TM6	V	I	similar	4	3.295e-05	121412	0	tolerated	0.1	possibly_damaging	0.742
ssr2_human	Somatostatin receptors	Peptide	Class A (Rhodopsin)	P30874	ENSG00000180616	6.61x61	282	TM6	M	I	similar	31	0.0002553	121412	0	tolerated	0.38	benign	0.001
ssr2_human	Somatostatin receptors	Peptide	Class A (Rhodopsin)	P30874	ENSG00000180616	7.31x30	290	TM7	L	I	similar	1	8.236e-06	121412	0	tolerated	0.14	benign	0.426
ssr2_human	Somatostatin receptors	Peptide	Class A (Rhodopsin)	P30874	ENSG00000180616	7.33x32	292	TM7	G	V	changed	2	1.647e-05	121412	0	deleterious	0.03	possibly_damaging	0.637
ssr2_human	Somatostatin receptors	Peptide	Class A (Rhodopsin)	P30874	ENSG00000180616	7.36x35	295	TM7	D	A	changed	1	8.236e-06	121412	0	tolerated	0.5	benign	0.049
ssr2_human	Somatostatin receptors	Peptide	Class A (Rhodopsin)	P30874	ENSG00000180616	7.38x37	297	TM7	V	L	similar	1	8.236e-06	121412	0	tolerated	0.12	possibly_damaging	0.477
ssr2_human	Somatostatin receptors	Peptide	Class A (Rhodopsin)	P30874	ENSG00000180616	7.39x38	298	TM7	V	A	similar	1	8.236e-06	121412	0	deleterious	0	possibly_damaging	0.887
ssr2_human	Somatostatin receptors	Peptide	Class A (Rhodopsin)	P30874	ENSG00000180616	7.48x48	307	TM7	A	T	changed	2	1.647e-05	121412	0	deleterious	0.02	probably_damaging	0.991
ssr2_human	Somatostatin receptors	Peptide	Class A (Rhodopsin)	P30874	ENSG00000180616	7.50x50	309	TM7	P	S	changed	1	8.237e-06	121410	0	deleterious	0	probably_damaging	1				yes	yes
ssr2_human	Somatostatin receptors	Peptide	Class A (Rhodopsin)	P30874	ENSG00000180616	7.54x54	313	TM7	A	V	similar	2	1.647e-05	121412	0	deleterious	0.02	probably_damaging	0.996
ssr2_human	Somatostatin receptors	Peptide	Class A (Rhodopsin)	P30874	ENSG00000180616	7.55x55	314	TM7	F	S	changed	2	1.647e-05	121412	0	deleterious	0	probably_damaging	0.999
ssr2_human	Somatostatin receptors	Peptide	Class A (Rhodopsin)	P30874	ENSG00000180616	8.47x47	316	H8	S	F	changed	2	1.647e-05	121412	0	deleterious	0	probably_damaging	0.999	putative	putative
ssr2_human	Somatostatin receptors	Peptide	Class A (Rhodopsin)	P30874	ENSG00000180616	8.49x49	318	H8	N	S	changed	1	8.236e-06	121412	0	deleterious	0.02	possibly_damaging	0.857		putative
ssr2_human	Somatostatin receptors	Peptide	Class A (Rhodopsin)	P30874	ENSG00000180616	8.59x59	328	H8	C	W	similar	1	8.237e-06	121400	0	deleterious	0	probably_damaging	0.996
ssr2_human	Somatostatin receptors	Peptide	Class A (Rhodopsin)	P30874	ENSG00000180616		330	C-term	V	I	similar	1	8.238e-06	121388	0	tolerated	0.42	benign	0.041
ssr2_human	Somatostatin receptors	Peptide	Class A (Rhodopsin)	P30874	ENSG00000180616		334	C-term	G	A	changed	1	8.24e-06	121358	0	tolerated	0.1	benign	0.025
ssr2_human	Somatostatin receptors	Peptide	Class A (Rhodopsin)	P30874	ENSG00000180616		336	C-term	D	Y	changed	1	8.241e-06	121344	0	deleterious	0.01	benign	0.172
ssr2_human	Somatostatin receptors	Peptide	Class A (Rhodopsin)	P30874	ENSG00000180616		337	C-term	D	V	changed	1	8.242e-06	121336	0	tolerated	0.07	benign	0.001
ssr2_human	Somatostatin receptors	Peptide	Class A (Rhodopsin)	P30874	ENSG00000180616		340	C-term	R	W	changed	4	3.298e-05	121300	0	deleterious	0.02	possibly_damaging	0.654
ssr2_human	Somatostatin receptors	Peptide	Class A (Rhodopsin)	P30874	ENSG00000180616		340	C-term	R	Q	changed	6	4.946e-05	121298	0	tolerated	0.63	benign	0.007
ssr2_human	Somatostatin receptors	Peptide	Class A (Rhodopsin)	P30874	ENSG00000180616		341	C-term	S	T	changed	1	8.246e-06	121264	0	tolerated	0.73	benign	0.002										Phosphorylation	yes
ssr2_human	Somatostatin receptors	Peptide	Class A (Rhodopsin)	P30874	ENSG00000180616		341	C-term	S	I	changed	1	8.246e-06	121264	0	tolerated	0.19	benign	0.006										Phosphorylation	yes
ssr2_human	Somatostatin receptors	Peptide	Class A (Rhodopsin)	P30874	ENSG00000180616		341	C-term	S	N	changed	1	8.246e-06	121264	0	tolerated	0.48	benign	0.01										Phosphorylation	yes
ssr2_human	Somatostatin receptors	Peptide	Class A (Rhodopsin)	P30874	ENSG00000180616		343	C-term	S	N	changed	1	8.25e-06	121216	0	tolerated	0.39	benign	0.006										Phosphorylation	yes
ssr2_human	Somatostatin receptors	Peptide	Class A (Rhodopsin)	P30874	ENSG00000180616		345	C-term	Q	K	changed	1	8.256e-06	121126	0	tolerated	0.63	benign	0.007
ssr2_human	Somatostatin receptors	Peptide	Class A (Rhodopsin)	P30874	ENSG00000180616		345	C-term	Q	H	changed	1	8.258e-06	121098	0	tolerated	0.1	benign	0.289
ssr2_human	Somatostatin receptors	Peptide	Class A (Rhodopsin)	P30874	ENSG00000180616		349	C-term	R	Q	changed	4	3.309e-05	120894	0	tolerated	0.12	benign	0.011
ssr2_human	Somatostatin receptors	Peptide	Class A (Rhodopsin)	P30874	ENSG00000180616		352	C-term	E	K	changed	1	8.306e-06	120392	0	tolerated	0.33	benign	0.01
ssr2_human	Somatostatin receptors	Peptide	Class A (Rhodopsin)	P30874	ENSG00000180616		352	C-term	E	D	similar	2	1.661e-05	120398	0	tolerated	0.45	benign	0.003
ssr2_human	Somatostatin receptors	Peptide	Class A (Rhodopsin)	P30874	ENSG00000180616		353	C-term	T	A	changed	5	4.153e-05	120396	0	tolerated	0.92	benign	0.001										Phosphorylation	yes
ssr2_human	Somatostatin receptors	Peptide	Class A (Rhodopsin)	P30874	ENSG00000180616		354	C-term	T	M	changed	4	3.326e-05	120270	0	tolerated	0.17	benign	0.011										Phosphorylation	yes
ssr2_human	Somatostatin receptors	Peptide	Class A (Rhodopsin)	P30874	ENSG00000180616		359	C-term	T	I	changed	1	8.366e-06	119534	0	tolerated	0.22	benign	0.005										Phosphorylation	yes
ssr2_human	Somatostatin receptors	Peptide	Class A (Rhodopsin)	P30874	ENSG00000180616		367	C-term	T	A	changed	1	8.521e-06	117356	0	deleterious	0.01	possibly_damaging	0.507
ssr2_human	Somatostatin receptors	Peptide	Class A (Rhodopsin)	P30874	ENSG00000180616		369	C-term	I	V	similar	3	2.573e-05	116604	0	tolerated_low_confidence		benign	0.184
5ht1d_human	5-Hydroxytryptamine receptors	Aminergic	Class A (Rhodopsin)	P28221	ENSG00000179546		376	C-term	A	V	similar	3	2.659e-05	112824	0	tolerated_low_confidence		benign	0.017
5ht1d_human	5-Hydroxytryptamine receptors	Aminergic	Class A (Rhodopsin)	P28221	ENSG00000179546		376	C-term	A	T	changed	1	8.852e-06	112966	0	tolerated_low_confidence		benign	0.002
5ht1d_human	5-Hydroxytryptamine receptors	Aminergic	Class A (Rhodopsin)	P28221	ENSG00000179546		376	C-term	A	S	changed	1	8.852e-06	112966	0	tolerated_low_confidence		benign	0.008
5ht1d_human	5-Hydroxytryptamine receptors	Aminergic	Class A (Rhodopsin)	P28221	ENSG00000179546		374	C-term	R	Q	changed	3	2.634e-05	113908	0	deleterious	0.02	benign	0.001
5ht1d_human	5-Hydroxytryptamine receptors	Aminergic	Class A (Rhodopsin)	P28221	ENSG00000179546		374	C-term	R	W	changed	161	0.001407	114454	2	deleterious	0	benign	0.001
5ht1d_human	5-Hydroxytryptamine receptors	Aminergic	Class A (Rhodopsin)	P28221	ENSG00000179546		372	C-term	P	T	changed	1	8.617e-06	116046	0	tolerated	0.06	benign	0
5ht1d_human	5-Hydroxytryptamine receptors	Aminergic	Class A (Rhodopsin)	P28221	ENSG00000179546	8.54x54	367	H8	F	S	changed	1	8.457e-06	118248	0	deleterious	0	probably_damaging	0.997
5ht1d_human	5-Hydroxytryptamine receptors	Aminergic	Class A (Rhodopsin)	P28221	ENSG00000179546	8.53x53	366	H8	A	V	similar	19	0.0001602	118598	0	deleterious	0	probably_damaging	0.997
5ht1d_human	5-Hydroxytryptamine receptors	Aminergic	Class A (Rhodopsin)	P28221	ENSG00000179546	8.53x53	366	H8	A	G	changed	17	0.0001433	118598	0	deleterious	0	probably_damaging	0.996
5ht1d_human	5-Hydroxytryptamine receptors	Aminergic	Class A (Rhodopsin)	P28221	ENSG00000179546	8.53x53	366	H8	A	D	changed	3	2.53e-05	118598	0	deleterious	0	probably_damaging	0.999
5ht1d_human	5-Hydroxytryptamine receptors	Aminergic	Class A (Rhodopsin)	P28221	ENSG00000179546	8.52x52	365	H8	Q	R	changed	9	7.566e-05	118958	0	tolerated	0.41	benign	0.146
5ht1d_human	5-Hydroxytryptamine receptors	Aminergic	Class A (Rhodopsin)	P28221	ENSG00000179546	8.51x51	364	H8	R	Q	changed	2	1.677e-05	119230	0	tolerated	0.13	benign	0.004	putative
5ht1d_human	5-Hydroxytryptamine receptors	Aminergic	Class A (Rhodopsin)	P28221	ENSG00000179546	8.51x51	364	H8	R	W	changed	3	2.51e-05	119518	0	deleterious	0	possibly_damaging	0.614	putative
5ht1d_human	5-Hydroxytryptamine receptors	Aminergic	Class A (Rhodopsin)	P28221	ENSG00000179546	8.50x50	363	H8	F	C	similar	1	8.35e-06	119754	0	deleterious	0	probably_damaging	0.998
5ht1d_human	5-Hydroxytryptamine receptors	Aminergic	Class A (Rhodopsin)	P28221	ENSG00000179546	7.56x56	359	TM7	F	S	changed	1	8.287e-06	120668	0	tolerated	0.28	probably_damaging	0.997	putative
5ht1d_human	5-Hydroxytryptamine receptors	Aminergic	Class A (Rhodopsin)	P28221	ENSG00000179546	7.55x55	358	TM7	V	M	similar	1	8.281e-06	120754	0	tolerated	0.71	benign	0.019
5ht1d_human	5-Hydroxytryptamine receptors	Aminergic	Class A (Rhodopsin)	P28221	ENSG00000179546	7.50x50	353	TM7	P	L	changed	4	3.302e-05	121128	0	deleterious	0	probably_damaging	1				yes	yes
5ht1d_human	5-Hydroxytryptamine receptors	Aminergic	Class A (Rhodopsin)	P28221	ENSG00000179546	7.43x42	346	TM7	Y	C	similar	1	8.245e-06	121286	0	deleterious	0	probably_damaging	1
5ht1d_human	5-Hydroxytryptamine receptors	Aminergic	Class A (Rhodopsin)	P28221	ENSG00000179546	7.42x41	345	TM7	G	V	changed	1	8.244e-06	121298	0	deleterious	0	probably_damaging	1
5ht1d_human	5-Hydroxytryptamine receptors	Aminergic	Class A (Rhodopsin)	P28221	ENSG00000179546	7.39x38	342	TM7	T	S	changed	1	8.242e-06	121326	0	deleterious	0.01	probably_damaging	0.998													interacting
5ht1d_human	5-Hydroxytryptamine receptors	Aminergic	Class A (Rhodopsin)	P28221	ENSG00000179546	7.32x31	335	TM7	P	L	changed	1	8.239e-06	121368	0	tolerated	0.18	possibly_damaging	0.65
5ht1d_human	5-Hydroxytryptamine receptors	Aminergic	Class A (Rhodopsin)	P28221	ENSG00000179546	7.32x31	335	TM7	P	S	changed	2	1.648e-05	121370	0	tolerated	0.36	possibly_damaging	0.513
5ht1d_human	5-Hydroxytryptamine receptors	Aminergic	Class A (Rhodopsin)	P28221	ENSG00000179546		331	ECL3	C	R	changed	1	8.238e-06	121386	0	deleterious	0.02	probably_damaging	0.999
5ht1d_human	5-Hydroxytryptamine receptors	Aminergic	Class A (Rhodopsin)	P28221	ENSG00000179546		328	ECL3	R	Q	changed	4	3.295e-05	121392	0	tolerated	0.6	benign	0.017
5ht1d_human	5-Hydroxytryptamine receptors	Aminergic	Class A (Rhodopsin)	P28221	ENSG00000179546		328	ECL3	R	W	changed	3	2.471e-05	121392	0	deleterious	0	possibly_damaging	0.863
5ht1d_human	5-Hydroxytryptamine receptors	Aminergic	Class A (Rhodopsin)	P28221	ENSG00000179546	6.58x58	324	TM6	L	F	similar	1	8.237e-06	121402	0	deleterious	0.04	possibly_damaging	0.791													interacting
5ht1d_human	5-Hydroxytryptamine receptors	Aminergic	Class A (Rhodopsin)	P28221	ENSG00000179546	6.57x57	323	TM6	V	I	similar	3	2.471e-05	121402	0	tolerated	0.42	benign	0.094
5ht1d_human	5-Hydroxytryptamine receptors	Aminergic	Class A (Rhodopsin)	P28221	ENSG00000179546	6.53x53	319	TM6	V	M	similar	5	4.119e-05	121400	0	deleterious	0	probably_damaging	0.924
5ht1d_human	5-Hydroxytryptamine receptors	Aminergic	Class A (Rhodopsin)	P28221	ENSG00000179546	6.53x53	319	TM6	V	L	similar	2	1.647e-05	121400	0	tolerated	0.2	possibly_damaging	0.478
5ht1d_human	5-Hydroxytryptamine receptors	Aminergic	Class A (Rhodopsin)	P28221	ENSG00000179546	6.52x52	318	TM6	F	V	similar	3	2.471e-05	121404	0	deleterious	0	probably_damaging	0.999													interacting
5ht1d_human	5-Hydroxytryptamine receptors	Aminergic	Class A (Rhodopsin)	P28221	ENSG00000179546	6.52x52	318	TM6	F	L	similar	1	8.237e-06	121404	0	deleterious	0	probably_damaging	0.996													interacting
5ht1d_human	5-Hydroxytryptamine receptors	Aminergic	Class A (Rhodopsin)	P28221	ENSG00000179546	6.43x43	309	TM6	A	T	changed	1	8.237e-06	121406	0	tolerated	0.11	probably_damaging	1
5ht1d_human	5-Hydroxytryptamine receptors	Aminergic	Class A (Rhodopsin)	P28221	ENSG00000179546	6.41x41	307	TM6	L	P	changed	1	8.237e-06	121406	0	deleterious	0	probably_damaging	1
5ht1d_human	5-Hydroxytryptamine receptors	Aminergic	Class A (Rhodopsin)	P28221	ENSG00000179546	6.31x31	297	TM6	R	S	changed	1	8.237e-06	121406	0	deleterious	0	possibly_damaging	0.742
5ht1d_human	5-Hydroxytryptamine receptors	Aminergic	Class A (Rhodopsin)	P28221	ENSG00000179546	6.31x31	297	TM6	R	G	changed	1	8.237e-06	121402	0	deleterious	0.01	possibly_damaging	0.848
5ht1d_human	5-Hydroxytryptamine receptors	Aminergic	Class A (Rhodopsin)	P28221	ENSG00000179546	6.30x30	296	TM6	E	A	changed	1	8.237e-06	121402	0	deleterious	0	probably_damaging	0.999				yes
5ht1d_human	5-Hydroxytryptamine receptors	Aminergic	Class A (Rhodopsin)	P28221	ENSG00000179546	6.29x29	295	TM6	R	Q	changed	1	8.237e-06	121402	0	deleterious	0	probably_damaging	0.999	putative	putative
5ht1d_human	5-Hydroxytryptamine receptors	Aminergic	Class A (Rhodopsin)	P28221	ENSG00000179546	6.28x28	294	TM6	A	V	similar	2	1.648e-05	121396	0	deleterious	0.05	probably_damaging	0.999		putative
5ht1d_human	5-Hydroxytryptamine receptors	Aminergic	Class A (Rhodopsin)	P28221	ENSG00000179546	6.27x27	293	TM6	A	V	similar	13	0.0001071	121396	0	deleterious	0.02	possibly_damaging	0.549
5ht1d_human	5-Hydroxytryptamine receptors	Aminergic	Class A (Rhodopsin)	P28221	ENSG00000179546		289	ICL3	K	N	changed	6	4.943e-05	121394	0	tolerated	0.1	possibly_damaging	0.825
5ht1d_human	5-Hydroxytryptamine receptors	Aminergic	Class A (Rhodopsin)	P28221	ENSG00000179546		288	ICL3	R	H	similar	4	3.295e-05	121392	0	deleterious	0.01	probably_damaging	1
5ht1d_human	5-Hydroxytryptamine receptors	Aminergic	Class A (Rhodopsin)	P28221	ENSG00000179546		288	ICL3	R	C	changed	28	0.0002307	121390	0	deleterious	0	probably_damaging	1
5ht1d_human	5-Hydroxytryptamine receptors	Aminergic	Class A (Rhodopsin)	P28221	ENSG00000179546		285	ICL3	A	T	changed	1	8.238e-06	121390	0	tolerated	0.58	benign	0.077
5ht1d_human	5-Hydroxytryptamine receptors	Aminergic	Class A (Rhodopsin)	P28221	ENSG00000179546		268	ICL3	A	S	changed	1	8.24e-06	121356	0	tolerated	0.85	benign	0.01
5ht1d_human	5-Hydroxytryptamine receptors	Aminergic	Class A (Rhodopsin)	P28221	ENSG00000179546		267	ICL3	S	L	changed	8	6.593e-05	121346	0	tolerated	0.28	benign	0.006
5ht1d_human	5-Hydroxytryptamine receptors	Aminergic	Class A (Rhodopsin)	P28221	ENSG00000179546		267	ICL3	S	P	changed	2	1.648e-05	121352	0	tolerated	0.18	benign	0.006
5ht1d_human	5-Hydroxytryptamine receptors	Aminergic	Class A (Rhodopsin)	P28221	ENSG00000179546		266	ICL3	H	L	changed	2	1.648e-05	121354	0	tolerated	0.74	benign	0.309
5ht1d_human	5-Hydroxytryptamine receptors	Aminergic	Class A (Rhodopsin)	P28221	ENSG00000179546		266	ICL3	H	R	similar	1	8.24e-06	121354	0	tolerated	0.6	benign	0.309
5ht1d_human	5-Hydroxytryptamine receptors	Aminergic	Class A (Rhodopsin)	P28221	ENSG00000179546		266	ICL3	H	Y	similar	1	8.24e-06	121358	0	tolerated	1	possibly_damaging	0.664
5ht1d_human	5-Hydroxytryptamine receptors	Aminergic	Class A (Rhodopsin)	P28221	ENSG00000179546		265	ICL3	S	L	changed	312	0.002571	121342	4	tolerated	0.51	benign	0.002
5ht1d_human	5-Hydroxytryptamine receptors	Aminergic	Class A (Rhodopsin)	P28221	ENSG00000179546		261	ICL3	H	Q	changed	6	4.945e-05	121342	0	tolerated	0.57	benign	0.016
5ht1d_human	5-Hydroxytryptamine receptors	Aminergic	Class A (Rhodopsin)	P28221	ENSG00000179546		261	ICL3	H	R	similar	1	8.241e-06	121344	0	tolerated	0.57	benign	0.243
5ht1d_human	5-Hydroxytryptamine receptors	Aminergic	Class A (Rhodopsin)	P28221	ENSG00000179546		257	ICL3	N	H	changed	2	1.648e-05	121336	0	tolerated	0.07	benign	0.035
5ht1d_human	5-Hydroxytryptamine receptors	Aminergic	Class A (Rhodopsin)	P28221	ENSG00000179546		255	ICL3	S	W	changed	2	1.649e-05	121318	0	deleterious	0.01	probably_damaging	1
5ht1d_human	5-Hydroxytryptamine receptors	Aminergic	Class A (Rhodopsin)	P28221	ENSG00000179546		255	ICL3	S	L	changed	4	3.297e-05	121318	0	tolerated	0.1	probably_damaging	0.999
5ht1d_human	5-Hydroxytryptamine receptors	Aminergic	Class A (Rhodopsin)	P28221	ENSG00000179546		253	ICL3	L	F	similar	1	8.244e-06	121302	0	tolerated	0.36	benign	0.186
5ht1d_human	5-Hydroxytryptamine receptors	Aminergic	Class A (Rhodopsin)	P28221	ENSG00000179546		252	ICL3	S	L	changed	2	1.649e-05	121314	0	deleterious	0.02	probably_damaging	0.999
5ht1d_human	5-Hydroxytryptamine receptors	Aminergic	Class A (Rhodopsin)	P28221	ENSG00000179546		250	ICL3	G	V	changed	2	1.649e-05	121310	0	deleterious	0.01	possibly_damaging	0.788
5ht1d_human	5-Hydroxytryptamine receptors	Aminergic	Class A (Rhodopsin)	P28221	ENSG00000179546		250	ICL3	G	R	changed	4	3.298e-05	121304	0	deleterious	0.04	benign	0.089
5ht1d_human	5-Hydroxytryptamine receptors	Aminergic	Class A (Rhodopsin)	P28221	ENSG00000179546		246	ICL3	T	I	changed	1	8.244e-06	121304	0	tolerated	0.06	benign	0.112
5ht1d_human	5-Hydroxytryptamine receptors	Aminergic	Class A (Rhodopsin)	P28221	ENSG00000179546		246	ICL3	T	P	changed	1	8.244e-06	121300	0	tolerated	0.3	benign	0.004
5ht1d_human	5-Hydroxytryptamine receptors	Aminergic	Class A (Rhodopsin)	P28221	ENSG00000179546		243	ICL3	H	N	changed	1	8.245e-06	121288	0	tolerated	0.07	benign	0.111
5ht1d_human	5-Hydroxytryptamine receptors	Aminergic	Class A (Rhodopsin)	P28221	ENSG00000179546		242	ICL3	A	S	changed	1	8.245e-06	121286	0	tolerated	0.16	probably_damaging	0.999
5ht1d_human	5-Hydroxytryptamine receptors	Aminergic	Class A (Rhodopsin)	P28221	ENSG00000179546		241	ICL3	T	M	changed	39	0.0003216	121270	0	deleterious	0.03	probably_damaging	0.99
5ht1d_human	5-Hydroxytryptamine receptors	Aminergic	Class A (Rhodopsin)	P28221	ENSG00000179546		238	ICL3	R	H	similar	6	4.948e-05	121262	0	deleterious	0.01	benign	0.141
5ht1d_human	5-Hydroxytryptamine receptors	Aminergic	Class A (Rhodopsin)	P28221	ENSG00000179546		238	ICL3	R	C	changed	1	8.248e-06	121244	0	deleterious	0	probably_damaging	0.976
5ht1d_human	5-Hydroxytryptamine receptors	Aminergic	Class A (Rhodopsin)	P28221	ENSG00000179546		235	ICL3	Y	C	similar	1	8.247e-06	121256	0	tolerated	0.15	benign	0.006										Phosphorylation	yes
5ht1d_human	5-Hydroxytryptamine receptors	Aminergic	Class A (Rhodopsin)	P28221	ENSG00000179546		234	ICL3	L	R	changed	3	2.474e-05	121256	0	tolerated	0.66	possibly_damaging	0.588
5ht1d_human	5-Hydroxytryptamine receptors	Aminergic	Class A (Rhodopsin)	P28221	ENSG00000179546	5.68x68	227	TM5	R	H	similar	155	0.001279	121194	3	deleterious	0.03	benign	0.056	putative	putative
5ht1d_human	5-Hydroxytryptamine receptors	Aminergic	Class A (Rhodopsin)	P28221	ENSG00000179546	5.66x66	225	TM5	R	Q	changed	9	7.426e-05	121200	0	tolerated	0.13	benign	0.104
5ht1d_human	5-Hydroxytryptamine receptors	Aminergic	Class A (Rhodopsin)	P28221	ENSG00000179546	5.66x66	225	TM5	R	W	changed	11	9.077e-05	121188	0	deleterious	0	probably_damaging	0.961
5ht1d_human	5-Hydroxytryptamine receptors	Aminergic	Class A (Rhodopsin)	P28221	ENSG00000179546	5.65x65	224	TM5	A	S	changed	8	6.6e-05	121220	0	deleterious	0.03	probably_damaging	0.999	putative
5ht1d_human	5-Hydroxytryptamine receptors	Aminergic	Class A (Rhodopsin)	P28221	ENSG00000179546	5.63x63	222	TM5	R	Q	changed	2	1.65e-05	121194	0	tolerated	0.64	benign	0.096
5ht1d_human	5-Hydroxytryptamine receptors	Aminergic	Class A (Rhodopsin)	P28221	ENSG00000179546	5.63x63	222	TM5	R	W	changed	10	8.251e-05	121198	0	tolerated	0.15	possibly_damaging	0.533
5ht1d_human	5-Hydroxytryptamine receptors	Aminergic	Class A (Rhodopsin)	P28221	ENSG00000179546	5.60x60	219	TM5	R	Q	changed	3	2.475e-05	121222	0	deleterious	0	benign	0.036
5ht1d_human	5-Hydroxytryptamine receptors	Aminergic	Class A (Rhodopsin)	P28221	ENSG00000179546	5.60x60	219	TM5	R	W	changed	6	4.95e-05	121202	0	deleterious	0	possibly_damaging	0.888
5ht1d_human	5-Hydroxytryptamine receptors	Aminergic	Class A (Rhodopsin)	P28221	ENSG00000179546	5.58x58	217	TM5	Y	C	similar	3	2.475e-05	121222	0	deleterious	0.01	benign	0.086				yes
5ht1d_human	5-Hydroxytryptamine receptors	Aminergic	Class A (Rhodopsin)	P28221	ENSG00000179546	5.55x55	214	TM5	I	V	similar	1	8.25e-06	121210	0	tolerated	0.2	benign	0.009
5ht1d_human	5-Hydroxytryptamine receptors	Aminergic	Class A (Rhodopsin)	P28221	ENSG00000179546	5.51x51	210	TM5	S	L	changed	1	8.253e-06	121172	0	tolerated	1	benign	0.269
5ht1d_human	5-Hydroxytryptamine receptors	Aminergic	Class A (Rhodopsin)	P28221	ENSG00000179546	5.49x49	208	TM5	I	V	similar	17	0.0001403	121200	0	tolerated	0.13	benign	0.033
5ht1d_human	5-Hydroxytryptamine receptors	Aminergic	Class A (Rhodopsin)	P28221	ENSG00000179546	5.42x43	201	TM5	S	Y	changed	84	0.0006937	121084	1	deleterious	0	probably_damaging	0.959													interacting
5ht1d_human	5-Hydroxytryptamine receptors	Aminergic	Class A (Rhodopsin)	P28221	ENSG00000179546	5.40x41	199	TM5	I	T	changed	2	1.652e-05	121066	1	deleterious	0	possibly_damaging	0.486
5ht1d_human	5-Hydroxytryptamine receptors	Aminergic	Class A (Rhodopsin)	P28221	ENSG00000179546	5.39x40	198	TM5	T	I	changed	1	8.261e-06	121056	0	deleterious	0	probably_damaging	0.999													interacting
5ht1d_human	5-Hydroxytryptamine receptors	Aminergic	Class A (Rhodopsin)	P28221	ENSG00000179546		192	ECL2	T	I	changed	1	8.268e-06	120942	0	tolerated	0.07	probably_damaging	0.999
5ht1d_human	5-Hydroxytryptamine receptors	Aminergic	Class A (Rhodopsin)	P28221	ENSG00000179546	45.52x52	190	ECL2	V	A	similar	1	8.277e-06	120814	0	deleterious	0	possibly_damaging	0.876													interacting
5ht1d_human	5-Hydroxytryptamine receptors	Aminergic	Class A (Rhodopsin)	P28221	ENSG00000179546	45.52x52	190	ECL2	V	M	similar	2	1.655e-05	120854	1	deleterious	0.02	probably_damaging	0.978													interacting
5ht1d_human	5-Hydroxytryptamine receptors	Aminergic	Class A (Rhodopsin)	P28221	ENSG00000179546		186	ECL2	S	L	changed	4	3.311e-05	120796	0	tolerated	0.2	benign	0.006
5ht1d_human	5-Hydroxytryptamine receptors	Aminergic	Class A (Rhodopsin)	P28221	ENSG00000179546		186	ECL2	S	A	changed	2	1.655e-05	120832	0	tolerated	0.63	benign	0.003
5ht1d_human	5-Hydroxytryptamine receptors	Aminergic	Class A (Rhodopsin)	P28221	ENSG00000179546		177	ECL2	R	Q	changed	4	3.311e-05	120804	0	deleterious	0.04	probably_damaging	0.99
5ht1d_human	5-Hydroxytryptamine receptors	Aminergic	Class A (Rhodopsin)	P28221	ENSG00000179546		177	ECL2	R	W	changed	8	6.62e-05	120838	0	deleterious	0	probably_damaging	0.998
5ht1d_human	5-Hydroxytryptamine receptors	Aminergic	Class A (Rhodopsin)	P28221	ENSG00000179546	4.60x60	173	TM4	P	L	changed	5	4.135e-05	120920	0	deleterious	0	possibly_damaging	0.733
5ht1d_human	5-Hydroxytryptamine receptors	Aminergic	Class A (Rhodopsin)	P28221	ENSG00000179546	4.56x56	169	TM4	I	L	similar	1	8.26e-06	121062	0	deleterious	0	probably_damaging	0.994
5ht1d_human	5-Hydroxytryptamine receptors	Aminergic	Class A (Rhodopsin)	P28221	ENSG00000179546	4.55x55	168	TM4	C	Y	similar	4	3.304e-05	121062	0	tolerated	0.06	possibly_damaging	0.819
5ht1d_human	5-Hydroxytryptamine receptors	Aminergic	Class A (Rhodopsin)	P28221	ENSG00000179546	4.53x53	166	TM4	S	F	changed	2	1.651e-05	121114	0	deleterious	0	probably_damaging	0.999
5ht1d_human	5-Hydroxytryptamine receptors	Aminergic	Class A (Rhodopsin)	P28221	ENSG00000179546	4.53x53	166	TM4	S	P	changed	1	8.257e-06	121110	0	deleterious	0.01	probably_damaging	0.999
5ht1d_human	5-Hydroxytryptamine receptors	Aminergic	Class A (Rhodopsin)	P28221	ENSG00000179546	4.52x52	165	TM4	I	T	changed	1	8.256e-06	121124	0	deleterious	0	possibly_damaging	0.646
5ht1d_human	5-Hydroxytryptamine receptors	Aminergic	Class A (Rhodopsin)	P28221	ENSG00000179546	4.48x48	161	TM4	I	T	changed	1	8.256e-06	121128	0	tolerated	0.54	benign	0.004
5ht1d_human	5-Hydroxytryptamine receptors	Aminergic	Class A (Rhodopsin)	P28221	ENSG00000179546	4.47x47	160	TM4	A	V	similar	1	8.255e-06	121136	0	tolerated	0.06	benign	0.055
5ht1d_human	5-Hydroxytryptamine receptors	Aminergic	Class A (Rhodopsin)	P28221	ENSG00000179546	4.47x47	160	TM4	A	T	changed	2	1.651e-05	121116	0	tolerated	0.18	benign	0.035
5ht1d_human	5-Hydroxytryptamine receptors	Aminergic	Class A (Rhodopsin)	P28221	ENSG00000179546	4.45x45	158	TM4	M	V	similar	1	8.255e-06	121144	0	deleterious	0.02	probably_damaging	0.989
5ht1d_human	5-Hydroxytryptamine receptors	Aminergic	Class A (Rhodopsin)	P28221	ENSG00000179546	4.44x44	157	TM4	T	I	changed	3	2.477e-05	121122	0	tolerated	1	benign	0.001
5ht1d_human	5-Hydroxytryptamine receptors	Aminergic	Class A (Rhodopsin)	P28221	ENSG00000179546	4.44x44	157	TM4	T	N	changed	9	7.431e-05	121122	0	tolerated	0.06	benign	0.131
5ht1d_human	5-Hydroxytryptamine receptors	Aminergic	Class A (Rhodopsin)	P28221	ENSG00000179546	4.43x43	156	TM4	A	G	changed	1	8.256e-06	121126	0	tolerated	0.51	benign	0.002
5ht1d_human	5-Hydroxytryptamine receptors	Aminergic	Class A (Rhodopsin)	P28221	ENSG00000179546	4.42x42	155	TM4	A	V	similar	1	8.256e-06	121124	0	deleterious	0.02	benign	0.208
5ht1d_human	5-Hydroxytryptamine receptors	Aminergic	Class A (Rhodopsin)	P28221	ENSG00000179546	4.42x42	155	TM4	A	T	changed	4	3.303e-05	121106	0	deleterious	0	probably_damaging	0.913
5ht1d_human	5-Hydroxytryptamine receptors	Aminergic	Class A (Rhodopsin)	P28221	ENSG00000179546	4.41x41	154	TM4	H	Y	similar	4	3.302e-05	121126	0	deleterious	0	possibly_damaging	0.545
5ht1d_human	5-Hydroxytryptamine receptors	Aminergic	Class A (Rhodopsin)	P28221	ENSG00000179546	4.39x39	152	TM4	A	S	changed	51	0.0004211	121122	0	tolerated	0.19	benign	0.226
5ht1d_human	5-Hydroxytryptamine receptors	Aminergic	Class A (Rhodopsin)	P28221	ENSG00000179546	4.39x39	152	TM4	A	T	changed	1	8.256e-06	121122	0	tolerated	0.15	benign	0.014
5ht1d_human	5-Hydroxytryptamine receptors	Aminergic	Class A (Rhodopsin)	P28221	ENSG00000179546		151	ICL2	T	M	changed	14	0.0001156	121130	0	deleterious	0	probably_damaging	1
5ht1d_human	5-Hydroxytryptamine receptors	Aminergic	Class A (Rhodopsin)	P28221	ENSG00000179546	34.56x56	149	ICL2	R	H	similar	2	1.651e-05	121104	0	tolerated	0.07	benign	0.061
5ht1d_human	5-Hydroxytryptamine receptors	Aminergic	Class A (Rhodopsin)	P28221	ENSG00000179546	34.56x56	149	ICL2	R	C	changed	6	4.953e-05	121142	0	deleterious	0.03	probably_damaging	0.976
5ht1d_human	5-Hydroxytryptamine receptors	Aminergic	Class A (Rhodopsin)	P28221	ENSG00000179546	34.54x54	147	ICL2	S	G	changed	2	1.651e-05	121158	0	deleterious	0.02	benign	0.345	putative	putative								Phosphorylation	yes
5ht1d_human	5-Hydroxytryptamine receptors	Aminergic	Class A (Rhodopsin)	P28221	ENSG00000179546	34.50x50	143	ICL2	A	V	similar	1	8.252e-06	121184	0	deleterious	0	probably_damaging	0.999	putative	putative
5ht1d_human	5-Hydroxytryptamine receptors	Aminergic	Class A (Rhodopsin)	P28221	ENSG00000179546	3.52x52	138	TM3	W	R	changed	1	8.247e-06	121254	0	tolerated	0.38	probably_damaging	1
5ht1d_human	5-Hydroxytryptamine receptors	Aminergic	Class A (Rhodopsin)	P28221	ENSG00000179546	3.50x50	136	TM3	R	T	changed	1	8.247e-06	121252	0	deleterious	0	probably_damaging	0.999	putative	putative		yes
5ht1d_human	5-Hydroxytryptamine receptors	Aminergic	Class A (Rhodopsin)	P28221	ENSG00000179546	3.48x48	134	TM3	L	V	similar	2	1.649e-05	121284	0	deleterious	0.02	probably_damaging	0.999
5ht1d_human	5-Hydroxytryptamine receptors	Aminergic	Class A (Rhodopsin)	P28221	ENSG00000179546	3.47x47	133	TM3	A	V	similar	1	8.244e-06	121302	0	deleterious	0	probably_damaging	0.999
5ht1d_human	5-Hydroxytryptamine receptors	Aminergic	Class A (Rhodopsin)	P28221	ENSG00000179546	3.44x44	130	TM3	C	Y	similar	1	8.243e-06	121312	0	deleterious	0	possibly_damaging	0.661
5ht1d_human	5-Hydroxytryptamine receptors	Aminergic	Class A (Rhodopsin)	P28221	ENSG00000179546	3.39x39	125	TM3	S	F	changed	9	7.416e-05	121358	0	deleterious	0	probably_damaging	0.999					yes
5ht1d_human	5-Hydroxytryptamine receptors	Aminergic	Class A (Rhodopsin)	P28221	ENSG00000179546	3.39x39	125	TM3	S	A	changed	1	8.24e-06	121352	0	deleterious	0	probably_damaging	0.996					yes
5ht1d_human	5-Hydroxytryptamine receptors	Aminergic	Class A (Rhodopsin)	P28221	ENSG00000179546	3.30x30	116	TM3	S	P	changed	1	8.237e-06	121404	0	deleterious	0.01	probably_damaging	0.966
5ht1d_human	5-Hydroxytryptamine receptors	Aminergic	Class A (Rhodopsin)	P28221	ENSG00000179546	23.51x51	105	ECL1	N	K	changed	1	8.236e-06	121412	0	tolerated	0.15	benign	0.002
5ht1d_human	5-Hydroxytryptamine receptors	Aminergic	Class A (Rhodopsin)	P28221	ENSG00000179546	23.51x51	105	ECL1	N	S	changed	21	0.000173	121412	0	tolerated	0.41	benign	0.001
5ht1d_human	5-Hydroxytryptamine receptors	Aminergic	Class A (Rhodopsin)	P28221	ENSG00000179546	2.63x62	97	TM2	A	T	changed	3	2.471e-05	121412	0	tolerated	0.18	benign	0.3
5ht1d_human	5-Hydroxytryptamine receptors	Aminergic	Class A (Rhodopsin)	P28221	ENSG00000179546	2.50x50	84	TM2	D	N	changed	2	1.647e-05	121412	0	deleterious	0	probably_damaging	1					yes
5ht1d_human	5-Hydroxytryptamine receptors	Aminergic	Class A (Rhodopsin)	P28221	ENSG00000179546	2.49x49	83	TM2	T	S	changed	1	8.236e-06	121412	0	deleterious	0	probably_damaging	0.998
5ht1d_human	5-Hydroxytryptamine receptors	Aminergic	Class A (Rhodopsin)	P28221	ENSG00000179546	2.38x38	72	TM2	P	A	changed	2	1.647e-05	121412	0	deleterious	0.01	probably_damaging	0.999
5ht1d_human	5-Hydroxytryptamine receptors	Aminergic	Class A (Rhodopsin)	P28221	ENSG00000179546	1.57x57	63	TM1	I	F	similar	5	4.118e-05	121412	0	deleterious	0	probably_damaging	0.999
5ht1d_human	5-Hydroxytryptamine receptors	Aminergic	Class A (Rhodopsin)	P28221	ENSG00000179546	1.57x57	63	TM1	I	V	similar	12	9.884e-05	121412	0	tolerated	0.16	probably_damaging	0.994
5ht1d_human	5-Hydroxytryptamine receptors	Aminergic	Class A (Rhodopsin)	P28221	ENSG00000179546	1.51x51	57	TM1	A	T	changed	2	1.647e-05	121412	0	tolerated	0.12	benign	0.009
5ht1d_human	5-Hydroxytryptamine receptors	Aminergic	Class A (Rhodopsin)	P28221	ENSG00000179546	1.50x50	56	TM1	N	S	changed	4	3.295e-05	121412	0	deleterious	0	probably_damaging	0.998					yes
5ht1d_human	5-Hydroxytryptamine receptors	Aminergic	Class A (Rhodopsin)	P28221	ENSG00000179546	1.45x45	51	TM1	A	V	similar	3	2.471e-05	121412	0	tolerated	0.23	benign	0.098
5ht1d_human	5-Hydroxytryptamine receptors	Aminergic	Class A (Rhodopsin)	P28221	ENSG00000179546	1.41x41	47	TM1	V	I	similar	3	2.471e-05	121412	0	tolerated	0.85	benign	0.001
5ht1d_human	5-Hydroxytryptamine receptors	Aminergic	Class A (Rhodopsin)	P28221	ENSG00000179546	1.38x38	44	TM1	V	I	similar	1	8.236e-06	121412	0	tolerated	0.5	benign	0.001
5ht1d_human	5-Hydroxytryptamine receptors	Aminergic	Class A (Rhodopsin)	P28221	ENSG00000179546	1.37x37	43	TM1	V	M	similar	2	1.647e-05	121412	0	tolerated	0.06	benign	0.387
5ht1d_human	5-Hydroxytryptamine receptors	Aminergic	Class A (Rhodopsin)	P28221	ENSG00000179546	1.34x34	40	TM1	S	F	changed	3	2.471e-05	121412	0	tolerated	0.71	benign	0.299
5ht1d_human	5-Hydroxytryptamine receptors	Aminergic	Class A (Rhodopsin)	P28221	ENSG00000179546	1.32x32	38	TM1	K	R	similar	1	8.236e-06	121412	0	tolerated	0.12	benign	0.002
5ht1d_human	5-Hydroxytryptamine receptors	Aminergic	Class A (Rhodopsin)	P28221	ENSG00000179546	1.31x31	37	TM1	L	F	similar	3	2.471e-05	121408	0	tolerated	0.47	benign	0.016
5ht1d_human	5-Hydroxytryptamine receptors	Aminergic	Class A (Rhodopsin)	P28221	ENSG00000179546	1.30x30	36	TM1	A	V	similar	1	8.237e-06	121410	0	tolerated	0.17	benign	0.004
5ht1d_human	5-Hydroxytryptamine receptors	Aminergic	Class A (Rhodopsin)	P28221	ENSG00000179546		34	N-term	L	V	similar	1	8.237e-06	121408	0	tolerated	0.24	benign	0.098
5ht1d_human	5-Hydroxytryptamine receptors	Aminergic	Class A (Rhodopsin)	P28221	ENSG00000179546		31	N-term	P	S	changed	4	3.295e-05	121406	0	tolerated	0.48	benign	0.05
5ht1d_human	5-Hydroxytryptamine receptors	Aminergic	Class A (Rhodopsin)	P28221	ENSG00000179546		28	N-term	A	T	changed	2	1.648e-05	121396	0	tolerated	0.56	benign	0.001
5ht1d_human	5-Hydroxytryptamine receptors	Aminergic	Class A (Rhodopsin)	P28221	ENSG00000179546		21	N-term	N	K	changed	1	8.239e-06	121372	0	deleterious	0.03	benign	0.309
5ht1d_human	5-Hydroxytryptamine receptors	Aminergic	Class A (Rhodopsin)	P28221	ENSG00000179546		17	N-term	N	S	changed	2	1.649e-05	121308	0	tolerated	0.1	benign	0.043
5ht1d_human	5-Hydroxytryptamine receptors	Aminergic	Class A (Rhodopsin)	P28221	ENSG00000179546		17	N-term	N	T	changed	1	8.243e-06	121308	0	deleterious	0.03	benign	0.345
5ht1d_human	5-Hydroxytryptamine receptors	Aminergic	Class A (Rhodopsin)	P28221	ENSG00000179546		17	N-term	N	D	changed	2	1.649e-05	121298	0	tolerated	0.05	benign	0.345
5ht1d_human	5-Hydroxytryptamine receptors	Aminergic	Class A (Rhodopsin)	P28221	ENSG00000179546		12	N-term	P	L	changed	1	8.265e-06	120994	0	tolerated_low_confidence		benign	0
5ht1d_human	5-Hydroxytryptamine receptors	Aminergic	Class A (Rhodopsin)	P28221	ENSG00000179546		10	N-term	G	S	changed	1	8.291e-06	120612	0	tolerated_low_confidence		benign	0.001
5ht1d_human	5-Hydroxytryptamine receptors	Aminergic	Class A (Rhodopsin)	P28221	ENSG00000179546		7	N-term	S	P	changed	1	8.322e-06	120160	0	deleterious	0.04	possibly_damaging	0.765
5ht1f_human	5-Hydroxytryptamine receptors	Aminergic	Class A (Rhodopsin)	P30939	ENSG00000179097		8	N-term	D	G	changed	2	1.653e-05	120986	0	tolerated	0.4	benign	0
5ht1f_human	5-Hydroxytryptamine receptors	Aminergic	Class A (Rhodopsin)	P30939	ENSG00000179097		11	N-term	L	M	similar	1	8.253e-06	121164	0	tolerated	0.22	benign	0.061
5ht1f_human	5-Hydroxytryptamine receptors	Aminergic	Class A (Rhodopsin)	P30939	ENSG00000179097		15	N-term	E	Q	changed	33	0.0002719	121346	0	tolerated	0.22	benign	0.02
5ht1f_human	5-Hydroxytryptamine receptors	Aminergic	Class A (Rhodopsin)	P30939	ENSG00000179097		15	N-term	E	A	changed	1	8.241e-06	121340	0	tolerated	0.32	benign	0.007
5ht1f_human	5-Hydroxytryptamine receptors	Aminergic	Class A (Rhodopsin)	P30939	ENSG00000179097	1.29x29	20	TM1	M	T	changed	1	8.238e-06	121386	0	tolerated	0.26	benign	0.014
5ht1f_human	5-Hydroxytryptamine receptors	Aminergic	Class A (Rhodopsin)	P30939	ENSG00000179097	1.37x37	28	TM1	L	F	similar	1	8.237e-06	121408	0	deleterious	0.03	benign	0.003
5ht1f_human	5-Hydroxytryptamine receptors	Aminergic	Class A (Rhodopsin)	P30939	ENSG00000179097	1.40x40	31	TM1	S	C	changed	6	4.942e-05	121410	0	deleterious	0.02	probably_damaging	0.928
5ht1f_human	5-Hydroxytryptamine receptors	Aminergic	Class A (Rhodopsin)	P30939	ENSG00000179097	1.43x43	34	TM1	A	V	similar	3	2.471e-05	121406	0	tolerated	0.08	possibly_damaging	0.698
5ht1f_human	5-Hydroxytryptamine receptors	Aminergic	Class A (Rhodopsin)	P30939	ENSG00000179097	1.45x45	36	TM1	M	I	similar	1	8.237e-06	121400	0	tolerated	0.15	benign	0.165
5ht1f_human	5-Hydroxytryptamine receptors	Aminergic	Class A (Rhodopsin)	P30939	ENSG00000179097	1.46x46	37	TM1	T	I	changed	1	8.237e-06	121398	0	deleterious	0.01	probably_damaging	0.999
5ht1f_human	5-Hydroxytryptamine receptors	Aminergic	Class A (Rhodopsin)	P30939	ENSG00000179097	1.47x47	38	TM1	T	A	changed	3	2.471e-05	121398	0	tolerated	0.12	possibly_damaging	0.885										Phosphorylation	yes
5ht1f_human	5-Hydroxytryptamine receptors	Aminergic	Class A (Rhodopsin)	P30939	ENSG00000179097	1.47x47	38	TM1	T	P	changed	1	8.237e-06	121398	0	deleterious	0	probably_damaging	0.982										Phosphorylation	yes
5ht1f_human	5-Hydroxytryptamine receptors	Aminergic	Class A (Rhodopsin)	P30939	ENSG00000179097	1.55x55	46	TM1	A	T	changed	243	0.002002	121402	1	tolerated	0.67	benign	0.004
5ht1f_human	5-Hydroxytryptamine receptors	Aminergic	Class A (Rhodopsin)	P30939	ENSG00000179097	1.56x56	47	TM1	A	T	changed	1	8.237e-06	121400	0	tolerated	0.88	possibly_damaging	0.654
5ht1f_human	5-Hydroxytryptamine receptors	Aminergic	Class A (Rhodopsin)	P30939	ENSG00000179097	12.48x48	52	ICL1	R	W	changed	5	4.119e-05	121394	0	deleterious	0	probably_damaging	0.98	putative
5ht1f_human	5-Hydroxytryptamine receptors	Aminergic	Class A (Rhodopsin)	P30939	ENSG00000179097	12.48x48	52	ICL1	R	Q	changed	3	2.471e-05	121392	0	deleterious	0.02	benign	0.183	putative
5ht1f_human	5-Hydroxytryptamine receptors	Aminergic	Class A (Rhodopsin)	P30939	ENSG00000179097	2.47x47	66	TM2	A	T	changed	1	8.239e-06	121378	0	deleterious	0	probably_damaging	1					yes
5ht1f_human	5-Hydroxytryptamine receptors	Aminergic	Class A (Rhodopsin)	P30939	ENSG00000179097	2.51x51	70	TM2	F	I	similar	1	8.239e-06	121374	0	deleterious	0.01	possibly_damaging	0.643
5ht1f_human	5-Hydroxytryptamine receptors	Aminergic	Class A (Rhodopsin)	P30939	ENSG00000179097	2.53x53	72	TM2	V	M	similar	1	8.239e-06	121368	0	deleterious	0	probably_damaging	1
5ht1f_human	5-Hydroxytryptamine receptors	Aminergic	Class A (Rhodopsin)	P30939	ENSG00000179097	2.61x60	80	TM2	S	T	changed	2	1.648e-05	121352	0	deleterious	0	probably_damaging	0.988
5ht1f_human	5-Hydroxytryptamine receptors	Aminergic	Class A (Rhodopsin)	P30939	ENSG00000179097	2.64x63	83	TM2	Y	H	similar	15	0.0001236	121350	0	deleterious	0	probably_damaging	1
5ht1f_human	5-Hydroxytryptamine receptors	Aminergic	Class A (Rhodopsin)	P30939	ENSG00000179097	2.67x66	86	TM2	R	K	similar	42	0.0003461	121342	0	tolerated	0.92	benign	0.001
5ht1f_human	5-Hydroxytryptamine receptors	Aminergic	Class A (Rhodopsin)	P30939	ENSG00000179097		87	ECL1	E	Q	changed	7	5.769e-05	121342	0	tolerated	0.32	possibly_damaging	0.474
5ht1f_human	5-Hydroxytryptamine receptors	Aminergic	Class A (Rhodopsin)	P30939	ENSG00000179097	23.52x52	91	ECL1	M	T	changed	1	8.242e-06	121334	0	deleterious	0	possibly_damaging	0.698
5ht1f_human	5-Hydroxytryptamine receptors	Aminergic	Class A (Rhodopsin)	P30939	ENSG00000179097	3.35x35	106	TM3	C	Y	similar	1	8.245e-06	121280	0	deleterious	0.01	probably_damaging	1
5ht1f_human	5-Hydroxytryptamine receptors	Aminergic	Class A (Rhodopsin)	P30939	ENSG00000179097	3.41x41	112	TM3	L	V	similar	1	8.246e-06	121266	0	deleterious	0	probably_damaging	0.999
5ht1f_human	5-Hydroxytryptamine receptors	Aminergic	Class A (Rhodopsin)	P30939	ENSG00000179097	3.41x41	112	TM3	L	W	similar	1	8.247e-06	121260	0	deleterious	0	probably_damaging	1
5ht1f_human	5-Hydroxytryptamine receptors	Aminergic	Class A (Rhodopsin)	P30939	ENSG00000179097	3.50x50	121	TM3	R	Q	changed	1	8.248e-06	121246	0	deleterious	0	probably_damaging	1	putative	putative		yes
5ht1f_human	5-Hydroxytryptamine receptors	Aminergic	Class A (Rhodopsin)	P30939	ENSG00000179097	3.52x52	123	TM3	R	Q	changed	3	2.475e-05	121228	0	deleterious	0.02	probably_damaging	0.974
5ht1f_human	5-Hydroxytryptamine receptors	Aminergic	Class A (Rhodopsin)	P30939	ENSG00000179097	34.53x53	131	ICL2	Y	D	changed	1	8.252e-06	121182	0	deleterious	0	probably_damaging	1	putative	putative								Phosphorylation	yes
5ht1f_human	5-Hydroxytryptamine receptors	Aminergic	Class A (Rhodopsin)	P30939	ENSG00000179097	34.55x55	133	ICL2	R	G	changed	1	8.253e-06	121174	0	deleterious	0.01	possibly_damaging	0.765	putative
5ht1f_human	5-Hydroxytryptamine receptors	Aminergic	Class A (Rhodopsin)	P30939	ENSG00000179097	34.55x55	133	ICL2	R	K	similar	1	8.253e-06	121164	0	tolerated	1	possibly_damaging	0.5	putative
5ht1f_human	5-Hydroxytryptamine receptors	Aminergic	Class A (Rhodopsin)	P30939	ENSG00000179097	4.39x39	137	TM4	P	S	changed	1	8.257e-06	121104	0	tolerated	0.2	benign	0.023
5ht1f_human	5-Hydroxytryptamine receptors	Aminergic	Class A (Rhodopsin)	P30939	ENSG00000179097	4.41x41	139	TM4	H	N	changed	1	8.259e-06	121084	0	deleterious	0.01	benign	0.003
5ht1f_human	5-Hydroxytryptamine receptors	Aminergic	Class A (Rhodopsin)	P30939	ENSG00000179097	4.48x48	146	TM4	I	L	similar	1	8.269e-06	120936	0	tolerated	0.61	benign	0.026
5ht1f_human	5-Hydroxytryptamine receptors	Aminergic	Class A (Rhodopsin)	P30939	ENSG00000179097	4.49x49	147	TM4	V	I	similar	7	5.79e-05	120894	0	deleterious	0.03	probably_damaging	0.92
5ht1f_human	5-Hydroxytryptamine receptors	Aminergic	Class A (Rhodopsin)	P30939	ENSG00000179097	4.51x51	149	TM4	I	V	similar	1	8.274e-06	120860	0	tolerated	1	benign	0.002
5ht1f_human	5-Hydroxytryptamine receptors	Aminergic	Class A (Rhodopsin)	P30939	ENSG00000179097	4.53x53	151	TM4	S	P	changed	1	8.28e-06	120776	0	deleterious	0.01	probably_damaging	0.991
5ht1f_human	5-Hydroxytryptamine receptors	Aminergic	Class A (Rhodopsin)	P30939	ENSG00000179097	4.58x58	156	TM4	M	T	changed	2	1.656e-05	120768	0	tolerated	0.11	benign	0.201
5ht1f_human	5-Hydroxytryptamine receptors	Aminergic	Class A (Rhodopsin)	P30939	ENSG00000179097	45.52x52	174	ECL2	I	M	similar	1	8.293e-06	120584	0	deleterious	0.02	possibly_damaging	0.859													interacting
5ht1f_human	5-Hydroxytryptamine receptors	Aminergic	Class A (Rhodopsin)	P30939	ENSG00000179097		177	ECL2	D	N	changed	1	8.295e-06	120560	0	tolerated	0.05	possibly_damaging	0.615
5ht1f_human	5-Hydroxytryptamine receptors	Aminergic	Class A (Rhodopsin)	P30939	ENSG00000179097	5.35x36	178	TM5	H	Y	similar	2	1.659e-05	120544	0	deleterious	0	probably_damaging	0.936
5ht1f_human	5-Hydroxytryptamine receptors	Aminergic	Class A (Rhodopsin)	P30939	ENSG00000179097	5.35x36	178	TM5	H	R	similar	1	8.295e-06	120552	0	deleterious	0.01	possibly_damaging	0.788
5ht1f_human	5-Hydroxytryptamine receptors	Aminergic	Class A (Rhodopsin)	P30939	ENSG00000179097	5.44x45	187	TM5	F	C	similar	6	4.986e-05	120344	0	tolerated	0.31	benign	0.316
5ht1f_human	5-Hydroxytryptamine receptors	Aminergic	Class A (Rhodopsin)	P30939	ENSG00000179097	5.51x51	194	TM5	L	P	changed	1	8.322e-06	120158	0	deleterious	0.02	probably_damaging	0.999
5ht1f_human	5-Hydroxytryptamine receptors	Aminergic	Class A (Rhodopsin)	P30939	ENSG00000179097	5.55x55	198	TM5	L	S	changed	1	8.327e-06	120098	0	deleterious	0	probably_damaging	1
5ht1f_human	5-Hydroxytryptamine receptors	Aminergic	Class A (Rhodopsin)	P30939	ENSG00000179097	5.55x55	198	TM5	L	F	similar	1	8.328e-06	120078	0	deleterious	0.01	probably_damaging	1
5ht1f_human	5-Hydroxytryptamine receptors	Aminergic	Class A (Rhodopsin)	P30939	ENSG00000179097	5.57x57	200	TM5	L	F	similar	1	8.329e-06	120060	0	deleterious	0	probably_damaging	0.996
5ht1f_human	5-Hydroxytryptamine receptors	Aminergic	Class A (Rhodopsin)	P30939	ENSG00000179097	5.61x61	204	TM5	I	V	similar	1	8.333e-06	120008	0	deleterious	0	probably_damaging	0.999	putative	putative
5ht1f_human	5-Hydroxytryptamine receptors	Aminergic	Class A (Rhodopsin)	P30939	ENSG00000179097	5.69x69	212	TM5	Y	N	changed	2	1.666e-05	120028	0	tolerated	0.13	probably_damaging	0.976	putative	putative
5ht1f_human	5-Hydroxytryptamine receptors	Aminergic	Class A (Rhodopsin)	P30939	ENSG00000179097		220	ICL3	I	T	changed	1	8.323e-06	120150	0	tolerated	0.42	benign	0.063
5ht1f_human	5-Hydroxytryptamine receptors	Aminergic	Class A (Rhodopsin)	P30939	ENSG00000179097		220	ICL3	I	M	similar	1	8.323e-06	120152	0	tolerated	0.21	benign	0.009
5ht1f_human	5-Hydroxytryptamine receptors	Aminergic	Class A (Rhodopsin)	P30939	ENSG00000179097		223	ICL3	E	Q	changed	1	8.318e-06	120220	0	tolerated	0.09	benign	0.043
5ht1f_human	5-Hydroxytryptamine receptors	Aminergic	Class A (Rhodopsin)	P30939	ENSG00000179097		227	ICL3	G	D	changed	2	1.661e-05	120386	0	tolerated	0.1	probably_damaging	0.982
5ht1f_human	5-Hydroxytryptamine receptors	Aminergic	Class A (Rhodopsin)	P30939	ENSG00000179097		230	ICL3	L	F	similar	1	8.302e-06	120448	0	deleterious	0.04	possibly_damaging	0.889
5ht1f_human	5-Hydroxytryptamine receptors	Aminergic	Class A (Rhodopsin)	P30939	ENSG00000179097		230	ICL3	L	P	changed	1	8.301e-06	120464	0	deleterious	0.02	probably_damaging	0.943
5ht1f_human	5-Hydroxytryptamine receptors	Aminergic	Class A (Rhodopsin)	P30939	ENSG00000179097		233	ICL3	S	T	changed	1	8.293e-06	120582	0	tolerated	0.16	benign	0.001										Phosphorylation	yes
5ht1f_human	5-Hydroxytryptamine receptors	Aminergic	Class A (Rhodopsin)	P30939	ENSG00000179097		239	ICL3	K	E	changed	2	1.656e-05	120748	0	tolerated	1	benign	0.099
5ht1f_human	5-Hydroxytryptamine receptors	Aminergic	Class A (Rhodopsin)	P30939	ENSG00000179097		241	ICL3	V	A	similar	1	8.28e-06	120778	0	tolerated	0.41	benign	0.004
5ht1f_human	5-Hydroxytryptamine receptors	Aminergic	Class A (Rhodopsin)	P30939	ENSG00000179097		242	ICL3	S	A	changed	1	8.279e-06	120788	0	tolerated	0.33	benign	0.001
5ht1f_human	5-Hydroxytryptamine receptors	Aminergic	Class A (Rhodopsin)	P30939	ENSG00000179097		244	ICL3	S	T	changed	1	8.275e-06	120850	0	tolerated	0.78	benign	0.027
5ht1f_human	5-Hydroxytryptamine receptors	Aminergic	Class A (Rhodopsin)	P30939	ENSG00000179097		246	ICL3	V	I	similar	1	8.272e-06	120896	0	tolerated	0.2	benign	0.012
5ht1f_human	5-Hydroxytryptamine receptors	Aminergic	Class A (Rhodopsin)	P30939	ENSG00000179097		250	ICL3	S	P	changed	1	8.267e-06	120966	0	tolerated	0.06	probably_damaging	0.976
5ht1f_human	5-Hydroxytryptamine receptors	Aminergic	Class A (Rhodopsin)	P30939	ENSG00000179097		259	ICL3	D	A	changed	1	8.263e-06	121016	0	tolerated	0.69	possibly_damaging	0.877
5ht1f_human	5-Hydroxytryptamine receptors	Aminergic	Class A (Rhodopsin)	P30939	ENSG00000179097		262	ICL3	H	R	similar	1	8.261e-06	121056	0	tolerated	0.34	benign	0.002
5ht1f_human	5-Hydroxytryptamine receptors	Aminergic	Class A (Rhodopsin)	P30939	ENSG00000179097		265	ICL3	V	L	similar	1	8.262e-06	121030	0	tolerated	0.37	benign	0.007
5ht1f_human	5-Hydroxytryptamine receptors	Aminergic	Class A (Rhodopsin)	P30939	ENSG00000179097		267	ICL3	S	G	changed	2	1.652e-05	121068	0	tolerated	0.56	benign	0.099
5ht1f_human	5-Hydroxytryptamine receptors	Aminergic	Class A (Rhodopsin)	P30939	ENSG00000179097		267	ICL3	S	N	changed	1	8.261e-06	121054	0	tolerated	0.61	benign	0.008
5ht1f_human	5-Hydroxytryptamine receptors	Aminergic	Class A (Rhodopsin)	P30939	ENSG00000179097		281	ICL3	Q	E	changed	1	8.266e-06	120982	0	tolerated	0.06	benign	0.101
5ht1f_human	5-Hydroxytryptamine receptors	Aminergic	Class A (Rhodopsin)	P30939	ENSG00000179097	6.31x31	289	TM6	R	W	changed	1	8.279e-06	120792	0	deleterious	0	probably_damaging	0.997
[truncated: 12,193 more rows]

## Sheet: GPCR trial targets (n=66)
EntryName	Family	Ligandtype	Class	Uniprot	gene	GPCRdb	SequenceNumber	Segment	GPCRdbWT	NMaa	MutationType	Allele Count	Allele Frequency	Allele Number	Number of Homozygotes	sift_word	sift_score	polyphen_word	polyphen_score	GProteinInteraction	ArrestinInteraction	ActivationPathway	MicroSwitch	SodiumPocket	foldchangeMaxAbs	diseaseId	score	diseaseName	Type	PTMsite	LB_structure	LB_fam
p2y11_human	P2Y receptors	Nucleotide	Class A (Rhodopsin)	Q96G91	ENSG00000244165		5	N-term	V	I	similar	1068	0.008994	118750	31	tolerated_low_confidence		benign	0
p2y11_human	P2Y receptors	Nucleotide	Class A (Rhodopsin)	Q96G91	ENSG00000244165		6	N-term	S	L	changed	15	0.0001264	118648	0	tolerated_low_confidence		benign	0.062
p2y11_human	P2Y receptors	Nucleotide	Class A (Rhodopsin)	Q96G91	ENSG00000244165		7	N-term	G	S	changed	2	1.686e-05	118618	0	deleterious_low_confidence		benign	0.436
p2y11_human	P2Y receptors	Nucleotide	Class A (Rhodopsin)	Q96G91	ENSG00000244165		8	N-term	A	V	similar	3	2.518e-05	119122	0	tolerated	0.07	benign	0.151
p2y11_human	P2Y receptors	Nucleotide	Class A (Rhodopsin)	Q96G91	ENSG00000244165		12	N-term	P	S	changed	2	1.662e-05	120308	0	tolerated	0.08	benign	0.135
p2y11_human	P2Y receptors	Nucleotide	Class A (Rhodopsin)	Q96G91	ENSG00000244165		16	N-term	L	S	changed	1	8.285e-06	120694	0	tolerated_low_confidence		benign	0.005
p2y11_human	P2Y receptors	Nucleotide	Class A (Rhodopsin)	Q96G91	ENSG00000244165		20	N-term	D	N	changed	32	0.0002646	120932	0	tolerated	0.31	benign	0.006
p2y11_human	P2Y receptors	Nucleotide	Class A (Rhodopsin)	Q96G91	ENSG00000244165		21	N-term	D	N	changed	7	5.786e-05	120976	0	tolerated_low_confidence		benign	0
p2y11_human	P2Y receptors	Nucleotide	Class A (Rhodopsin)	Q96G91	ENSG00000244165		24	N-term	S	N	changed	1	8.263e-06	121024	0	tolerated_low_confidence		benign	0.006
p2y11_human	P2Y receptors	Nucleotide	Class A (Rhodopsin)	Q96G91	ENSG00000244165	1.33x33	29	TM1	D	N	changed	4	3.303e-05	121098	0	tolerated_low_confidence		benign	0.001
p2y11_human	P2Y receptors	Nucleotide	Class A (Rhodopsin)	Q96G91	ENSG00000244165	1.33x33	29	TM1	D	G	changed	1	8.258e-06	121094	0	tolerated_low_confidence		benign	0.002
p2y11_human	P2Y receptors	Nucleotide	Class A (Rhodopsin)	Q96G91	ENSG00000244165	1.35x35	31	TM1	L	P	changed	2	1.651e-05	121116	0	deleterious	0	probably_damaging	0.994
p2y11_human	P2Y receptors	Nucleotide	Class A (Rhodopsin)	Q96G91	ENSG00000244165	1.37x37	33	TM1	P	S	changed	1	8.256e-06	121120	0	deleterious	0.04	benign	0.439
p2y11_human	P2Y receptors	Nucleotide	Class A (Rhodopsin)	Q96G91	ENSG00000244165	1.38x38	34	TM1	I	V	similar	7	5.78e-05	121116	0	tolerated	0.93	benign	0.003
p2y11_human	P2Y receptors	Nucleotide	Class A (Rhodopsin)	Q96G91	ENSG00000244165	1.44x44	40	TM1	L	V	similar	5	4.129e-05	121106	0	tolerated	0.25	benign	0.047
p2y11_human	P2Y receptors	Nucleotide	Class A (Rhodopsin)	Q96G91	ENSG00000244165	1.47x47	43	TM1	V	M	similar	3	2.478e-05	121056	0	tolerated_low_confidence		benign	0.035
p2y11_human	P2Y receptors	Nucleotide	Class A (Rhodopsin)	Q96G91	ENSG00000244165	1.47x47	43	TM1	V	L	similar	1	8.261e-06	121056	0	tolerated	0.63	benign	0.003
p2y11_human	P2Y receptors	Nucleotide	Class A (Rhodopsin)	Q96G91	ENSG00000244165	1.48x48	44	TM1	A	G	changed	1	8.261e-06	121054	0	deleterious_low_confidence		possibly_damaging	0.539
p2y11_human	P2Y receptors	Nucleotide	Class A (Rhodopsin)	Q96G91	ENSG00000244165	1.50x50	46	TM1	N	S	changed	13	0.0001074	121040	0	deleterious	0	probably_damaging	1					yes
p2y11_human	P2Y receptors	Nucleotide	Class A (Rhodopsin)	Q96G91	ENSG00000244165	1.56x56	52	TM1	R	C	changed	38	0.0003141	120968	0	deleterious	0.04	benign	0.329
p2y11_human	P2Y receptors	Nucleotide	Class A (Rhodopsin)	Q96G91	ENSG00000244165	1.56x56	52	TM1	R	H	similar	6	4.96e-05	120956	0	deleterious_low_confidence		probably_damaging	0.917
p2y11_human	P2Y receptors	Nucleotide	Class A (Rhodopsin)	Q96G91	ENSG00000244165	1.58x58	54	TM1	S	N	changed	1	8.272e-06	120892	0	deleterious_low_confidence		possibly_damaging	0.483
p2y11_human	P2Y receptors	Nucleotide	Class A (Rhodopsin)	Q96G91	ENSG00000244165	1.60x60	56	TM1	R	W	changed	6	4.964e-05	120872	0	tolerated	0.07	benign	0.173
p2y11_human	P2Y receptors	Nucleotide	Class A (Rhodopsin)	Q96G91	ENSG00000244165	1.60x60	56	TM1	R	Q	changed	2	1.655e-05	120872	0	tolerated_low_confidence		benign	0.07
p2y11_human	P2Y receptors	Nucleotide	Class A (Rhodopsin)	Q96G91	ENSG00000244165		57	ICL1	K	R	similar	1	8.274e-06	120856	0	deleterious_low_confidence		benign	0.063
p2y11_human	P2Y receptors	Nucleotide	Class A (Rhodopsin)	Q96G91	ENSG00000244165		58	ICL1	Q	H	changed	1	8.279e-06	120784	0	deleterious_low_confidence		benign	0.086
p2y11_human	P2Y receptors	Nucleotide	Class A (Rhodopsin)	Q96G91	ENSG00000244165		59	ICL1	R	C	changed	11	9.108e-05	120772	0	deleterious	0	probably_damaging	0.982
p2y11_human	P2Y receptors	Nucleotide	Class A (Rhodopsin)	Q96G91	ENSG00000244165		59	ICL1	R	H	similar	5	4.141e-05	120730	0	deleterious_low_confidence		possibly_damaging	0.821
p2y11_human	P2Y receptors	Nucleotide	Class A (Rhodopsin)	Q96G91	ENSG00000244165		59	ICL1	R	L	changed	1	8.283e-06	120730	0	deleterious	0	probably_damaging	0.943
p2y11_human	P2Y receptors	Nucleotide	Class A (Rhodopsin)	Q96G91	ENSG00000244165	2.37x37	62	TM2	H	Q	changed	1	8.291e-06	120612	0	deleterious_low_confidence		possibly_damaging	0.87		putative
p2y11_human	P2Y receptors	Nucleotide	Class A (Rhodopsin)	Q96G91	ENSG00000244165	2.39x39	64	TM2	A	T	changed	2	1.659e-05	120590	0	deleterious	0.01	probably_damaging	0.934		putative
p2y11_human	P2Y receptors	Nucleotide	Class A (Rhodopsin)	Q96G91	ENSG00000244165	2.39x39	64	TM2	A	V	similar	3	2.488e-05	120588	0	deleterious	0.03	possibly_damaging	0.461		putative
p2y11_human	P2Y receptors	Nucleotide	Class A (Rhodopsin)	Q96G91	ENSG00000244165	2.39x39	64	TM2	A	G	changed	1	8.293e-06	120588	0	tolerated_low_confidence		benign	0.051		putative
p2y11_human	P2Y receptors	Nucleotide	Class A (Rhodopsin)	Q96G91	ENSG00000244165	2.40x40	65	TM2	V	M	similar	1	8.294e-06	120562	0	tolerated	0.07	possibly_damaging	0.73
p2y11_human	P2Y receptors	Nucleotide	Class A (Rhodopsin)	Q96G91	ENSG00000244165	2.45x45	70	TM2	Q	P	changed	1	8.308e-06	120366	0	deleterious_low_confidence		probably_damaging	0.99
p2y11_human	P2Y receptors	Nucleotide	Class A (Rhodopsin)	Q96G91	ENSG00000244165	2.46x46	71	TM2	L	R	changed	1	8.314e-06	120286	0	deleterious	0	probably_damaging	1					yes
p2y11_human	P2Y receptors	Nucleotide	Class A (Rhodopsin)	Q96G91	ENSG00000244165	2.49x49	74	TM2	S	R	changed	4	3.335e-05	119934	0	deleterious	0	probably_damaging	0.999
p2y11_human	P2Y receptors	Nucleotide	Class A (Rhodopsin)	Q96G91	ENSG00000244165	2.50x50	75	TM2	D	N	changed	5	4.172e-05	119836	0	tolerated_low_confidence		possibly_damaging	0.548					yes
p2y11_human	P2Y receptors	Nucleotide	Class A (Rhodopsin)	Q96G91	ENSG00000244165	2.50x50	75	TM2	D	G	changed	1	8.342e-06	119876	0	tolerated	0.1	possibly_damaging	0.764					yes
p2y11_human	P2Y receptors	Nucleotide	Class A (Rhodopsin)	Q96G91	ENSG00000244165	2.51x51	76	TM2	L	V	similar	4	3.341e-05	119726	0	deleterious_low_confidence		possibly_damaging	0.654
p2y11_human	P2Y receptors	Nucleotide	Class A (Rhodopsin)	Q96G91	ENSG00000244165	2.51x51	76	TM2	L	M	similar	1	8.352e-06	119726	0	tolerated	0.07	possibly_damaging	0.881
p2y11_human	P2Y receptors	Nucleotide	Class A (Rhodopsin)	Q96G91	ENSG00000244165	2.52x52	77	TM2	L	F	similar	1	8.362e-06	119594	0	tolerated_low_confidence		possibly_damaging	0.521
p2y11_human	P2Y receptors	Nucleotide	Class A (Rhodopsin)	Q96G91	ENSG00000244165	2.52x52	77	TM2	L	P	changed	1	8.36e-06	119622	0	deleterious	0	probably_damaging	0.994
p2y11_human	P2Y receptors	Nucleotide	Class A (Rhodopsin)	Q96G91	ENSG00000244165	2.52x52	77	TM2	L	R	changed	1	8.36e-06	119622	0	deleterious	0	probably_damaging	0.994
p2y11_human	P2Y receptors	Nucleotide	Class A (Rhodopsin)	Q96G91	ENSG00000244165	2.54x54	79	TM2	A	S	changed	1	8.392e-06	119166	0	tolerated_low_confidence		benign	0.391
p2y11_human	P2Y receptors	Nucleotide	Class A (Rhodopsin)	Q96G91	ENSG00000244165	2.54x54	79	TM2	A	T	changed	2	1.678e-05	119166	0	tolerated	0.09	possibly_damaging	0.473
p2y11_human	P2Y receptors	Nucleotide	Class A (Rhodopsin)	Q96G91	ENSG00000244165	2.56x56	81	TM2	T	M	changed	35	0.0002967	117954	0	deleterious	0	probably_damaging	0.998
p2y11_human	P2Y receptors	Nucleotide	Class A (Rhodopsin)	Q96G91	ENSG00000244165	2.58x58	83	TM2	P	T	changed	1	8.472e-06	118040	0	deleterious_low_confidence		probably_damaging	0.99													interacting
p2y11_human	P2Y receptors	Nucleotide	Class A (Rhodopsin)	Q96G91	ENSG00000244165	2.59x59	84	TM2	P	S	changed	2	1.691e-05	118254	0	tolerated	0.07	possibly_damaging	0.862													interacting
p2y11_human	P2Y receptors	Nucleotide	Class A (Rhodopsin)	Q96G91	ENSG00000244165	2.59x59	84	TM2	P	Q	changed	1	8.461e-06	118184	0	deleterious	0.04	probably_damaging	0.979													interacting
p2y11_human	P2Y receptors	Nucleotide	Class A (Rhodopsin)	Q96G91	ENSG00000244165	2.61x61	86	TM2	A	T	changed	6	5.073e-05	118272	0	deleterious_low_confidence		probably_damaging	0.93
p2y11_human	P2Y receptors	Nucleotide	Class A (Rhodopsin)	Q96G91	ENSG00000244165	2.62x62	87	TM2	A	T	changed	18811	0.1592	118146	1786	deleterious	0.02	probably_damaging	0.997
p2y11_human	P2Y receptors	Nucleotide	Class A (Rhodopsin)	Q96G91	ENSG00000244165	2.63x63	88	TM2	Y	N	changed	31	0.0002609	118802	0	deleterious	0	probably_damaging	1
p2y11_human	P2Y receptors	Nucleotide	Class A (Rhodopsin)	Q96G91	ENSG00000244165	2.63x63	88	TM2	Y	C	similar	2	1.683e-05	118802	0	deleterious	0	probably_damaging	1
p2y11_human	P2Y receptors	Nucleotide	Class A (Rhodopsin)	Q96G91	ENSG00000244165	2.64x64	89	TM2	L	F	similar	1	8.414e-06	118848	0	tolerated_low_confidence		benign	0.013
p2y11_human	P2Y receptors	Nucleotide	Class A (Rhodopsin)	Q96G91	ENSG00000244165	2.65x65	90	TM2	Y	C	similar	2	1.682e-05	118888	0	deleterious_low_confidence		probably_damaging	0.95
p2y11_human	P2Y receptors	Nucleotide	Class A (Rhodopsin)	Q96G91	ENSG00000244165	2.66x66	91	TM2	P	S	changed	1	8.415e-06	118836	0	deleterious	0.01	probably_damaging	0.996
p2y11_human	P2Y receptors	Nucleotide	Class A (Rhodopsin)	Q96G91	ENSG00000244165		92	ECL1	P	A	changed	1	8.402e-06	119026	0	deleterious	0.01	probably_damaging	0.994
p2y11_human	P2Y receptors	Nucleotide	Class A (Rhodopsin)	Q96G91	ENSG00000244165		93	ECL1	K	T	changed	1	8.392e-06	119166	0	deleterious	0	probably_damaging	0.994
p2y11_human	P2Y receptors	Nucleotide	Class A (Rhodopsin)	Q96G91	ENSG00000244165	23.49x49	94	ECL1	H	Y	similar	1	8.387e-06	119230	0	deleterious_low_confidence		possibly_damaging	0.904
p2y11_human	P2Y receptors	Nucleotide	Class A (Rhodopsin)	Q96G91	ENSG00000244165	23.51x51	96	ECL1	R	C	changed	9	7.541e-05	119346	1	deleterious_low_confidence		probably_damaging	0.93
p2y11_human	P2Y receptors	Nucleotide	Class A (Rhodopsin)	Q96G91	ENSG00000244165	23.51x51	96	ECL1	R	H	similar	8	6.701e-05	119392	0	tolerated	0.11	benign	0.081
p2y11_human	P2Y receptors	Nucleotide	Class A (Rhodopsin)	Q96G91	ENSG00000244165	23.52x52	97	ECL1	Y	C	similar	17	0.0001422	119568	0	deleterious	0	probably_damaging	0.987													interacting
p2y11_human	P2Y receptors	Nucleotide	Class A (Rhodopsin)	Q96G91	ENSG00000244165	3.24x24	101	TM3	A	T	changed	12	0.0001002	119768	0	tolerated	0.24	benign	0.11													interacting
p2y11_human	P2Y receptors	Nucleotide	Class A (Rhodopsin)	Q96G91	ENSG00000244165	3.24x24	101	TM3	A	V	similar	2	1.67e-05	119788	0	tolerated	0.78	benign	0.106													interacting
p2y11_human	P2Y receptors	Nucleotide	Class A (Rhodopsin)	Q96G91	ENSG00000244165	3.24x24	101	TM3	A	E	changed	1	8.348e-06	119788	0	tolerated	0.05	possibly_damaging	0.852													interacting
p2y11_human	P2Y receptors	Nucleotide	Class A (Rhodopsin)	Q96G91	ENSG00000244165	3.25x25	102	TM3	C	R	changed	1	8.343e-06	119856	0	deleterious	0	probably_damaging	1													interacting
p2y11_human	P2Y receptors	Nucleotide	Class A (Rhodopsin)	Q96G91	ENSG00000244165	3.26x26	103	TM3	R	C	changed	19	0.0001585	119896	0	deleterious	0	possibly_damaging	0.832
p2y11_human	P2Y receptors	Nucleotide	Class A (Rhodopsin)	Q96G91	ENSG00000244165	3.26x26	103	TM3	R	H	similar	2	1.668e-05	119892	0	deleterious	0.01	possibly_damaging	0.796
p2y11_human	P2Y receptors	Nucleotide	Class A (Rhodopsin)	Q96G91	ENSG00000244165	3.28x28	105	TM3	E	K	changed	1	8.334e-06	119990	0	deleterious	0	probably_damaging	0.996
p2y11_human	P2Y receptors	Nucleotide	Class A (Rhodopsin)	Q96G91	ENSG00000244165	3.29x29	106	TM3	R	C	changed	2	1.667e-05	120000	0	deleterious	0	probably_damaging	0.989
p2y11_human	P2Y receptors	Nucleotide	Class A (Rhodopsin)	Q96G91	ENSG00000244165	3.30x30	107	TM3	F	V	similar	1	8.33e-06	120052	0	deleterious	0	probably_damaging	0.998													interacting
p2y11_human	P2Y receptors	Nucleotide	Class A (Rhodopsin)	Q96G91	ENSG00000244165	3.31x31	108	TM3	L	F	similar	2	1.666e-05	120080	0	deleterious_low_confidence		probably_damaging	0.936
p2y11_human	P2Y receptors	Nucleotide	Class A (Rhodopsin)	Q96G91	ENSG00000244165	3.32x32	109	TM3	F	C	similar	5	4.163e-05	120106	0	deleterious	0	probably_damaging	1
p2y11_human	P2Y receptors	Nucleotide	Class A (Rhodopsin)	Q96G91	ENSG00000244165	3.33x33	110	TM3	T	A	changed	1	8.328e-06	120084	0	tolerated_low_confidence		benign	0.343										Phosphorylation	yes		interacting
p2y11_human	P2Y receptors	Nucleotide	Class A (Rhodopsin)	Q96G91	ENSG00000244165	3.41x41	118	TM3	I	V	similar	1	8.322e-06	120168	0	tolerated	0.48	benign	0.02
p2y11_human	P2Y receptors	Nucleotide	Class A (Rhodopsin)	Q96G91	ENSG00000244165	3.42x42	119	TM3	F	I	similar	1	8.321e-06	120172	0	deleterious_low_confidence		probably_damaging	1
p2y11_human	P2Y receptors	Nucleotide	Class A (Rhodopsin)	Q96G91	ENSG00000244165	3.44x44	121	TM3	T	A	changed	1	8.323e-06	120146	0	tolerated_low_confidence		benign	0.107
p2y11_human	P2Y receptors	Nucleotide	Class A (Rhodopsin)	Q96G91	ENSG00000244165	3.44x44	121	TM3	T	I	changed	1	8.321e-06	120178	0	deleterious	0	probably_damaging	0.93
p2y11_human	P2Y receptors	Nucleotide	Class A (Rhodopsin)	Q96G91	ENSG00000244165	3.46x46	123	TM3	I	T	changed	5	4.161e-05	120164	1	deleterious	0	probably_damaging	1			yes
p2y11_human	P2Y receptors	Nucleotide	Class A (Rhodopsin)	Q96G91	ENSG00000244165	3.47x47	124	TM3	S	N	changed	2	1.664e-05	120164	0	deleterious	0	probably_damaging	0.994
p2y11_human	P2Y receptors	Nucleotide	Class A (Rhodopsin)	Q96G91	ENSG00000244165	3.48x48	125	TM3	L	F	similar	1	8.321e-06	120176	0	deleterious_low_confidence		benign	0.33
p2y11_human	P2Y receptors	Nucleotide	Class A (Rhodopsin)	Q96G91	ENSG00000244165	3.50x50	127	TM3	R	C	changed	20	0.0001664	120170	0	deleterious	0	probably_damaging	0.999	putative	putative		yes
p2y11_human	P2Y receptors	Nucleotide	Class A (Rhodopsin)	Q96G91	ENSG00000244165	3.50x50	127	TM3	R	G	changed	1	8.322e-06	120170	0	deleterious	0	probably_damaging	0.998	putative	putative		yes
p2y11_human	P2Y receptors	Nucleotide	Class A (Rhodopsin)	Q96G91	ENSG00000244165	3.50x50	127	TM3	R	H	similar	3	2.497e-05	120160	0	deleterious	0.02	possibly_damaging	0.841	putative	putative		yes
p2y11_human	P2Y receptors	Nucleotide	Class A (Rhodopsin)	Q96G91	ENSG00000244165	3.54x54	131	TM3	I	V	similar	2	1.666e-05	120074	0	tolerated	0.57	benign	0.06	putative	putative
p2y11_human	P2Y receptors	Nucleotide	Class A (Rhodopsin)	Q96G91	ENSG00000244165	3.55x55	132	TM3	V	M	similar	2	1.666e-05	120040	0	deleterious	0	probably_damaging	0.992	putative	putative
p2y11_human	P2Y receptors	Nucleotide	Class A (Rhodopsin)	Q96G91	ENSG00000244165	34.50x50	134	ICL2	P	S	changed	1	8.34e-06	119910	0	deleterious	0	probably_damaging	1	putative	putative
p2y11_human	P2Y receptors	Nucleotide	Class A (Rhodopsin)	Q96G91	ENSG00000244165	34.50x50	134	ICL2	P	A	changed	1	8.34e-06	119910	0	deleterious	0	probably_damaging	1	putative	putative
p2y11_human	P2Y receptors	Nucleotide	Class A (Rhodopsin)	Q96G91	ENSG00000244165	34.53x53	137	ICL2	A	T	changed	7	5.844e-05	119778	0	tolerated	1	benign	0.004	putative	putative
p2y11_human	P2Y receptors	Nucleotide	Class A (Rhodopsin)	Q96G91	ENSG00000244165	34.54x54	138	ICL2	R	Q	changed	1	8.353e-06	119724	0	deleterious_low_confidence		probably_damaging	0.979	putative	putative
p2y11_human	P2Y receptors	Nucleotide	Class A (Rhodopsin)	Q96G91	ENSG00000244165	34.57x57	141	ICL2	L	V	similar	1	8.363e-06	119578	0	tolerated	0.45	benign	0.085
p2y11_human	P2Y receptors	Nucleotide	Class A (Rhodopsin)	Q96G91	ENSG00000244165		142	ICL2	R	Q	changed	3	2.511e-05	119468	0	tolerated	0.4	benign	0.023
p2y11_human	P2Y receptors	Nucleotide	Class A (Rhodopsin)	Q96G91	ENSG00000244165	4.42x42	146	TM4	A	T	changed	9	7.56e-05	119040	0	deleterious_low_confidence		probably_damaging	0.998
p2y11_human	P2Y receptors	Nucleotide	Class A (Rhodopsin)	Q96G91	ENSG00000244165	4.45x45	149	TM4	V	M	similar	7	5.906e-05	118524	0	deleterious_low_confidence		possibly_damaging	0.797
p2y11_human	P2Y receptors	Nucleotide	Class A (Rhodopsin)	Q96G91	ENSG00000244165	4.45x45	149	TM4	V	A	similar	33	0.0002785	118500	0	tolerated	0.29	benign	0.052
p2y11_human	P2Y receptors	Nucleotide	Class A (Rhodopsin)	Q96G91	ENSG00000244165	4.47x47	151	TM4	A	T	changed	5	4.237e-05	118014	0	tolerated_low_confidence		benign	0.086
p2y11_human	P2Y receptors	Nucleotide	Class A (Rhodopsin)	Q96G91	ENSG00000244165	4.49x49	153	TM4	G	S	changed	5	4.25e-05	117644	0	deleterious_low_confidence		benign	0.229
p2y11_human	P2Y receptors	Nucleotide	Class A (Rhodopsin)	Q96G91	ENSG00000244165	4.51x51	155	TM4	V	G	changed	1	8.546e-06	117020	0	tolerated	0.14	benign	0.012
p2y11_human	P2Y receptors	Nucleotide	Class A (Rhodopsin)	Q96G91	ENSG00000244165	4.53x53	157	TM4	A	V	similar	1	8.569e-06	116698	0	tolerated_low_confidence		probably_damaging	0.994
p2y11_human	P2Y receptors	Nucleotide	Class A (Rhodopsin)	Q96G91	ENSG00000244165	4.54x54	158	TM4	A	T	changed	1	8.586e-06	116474	0	tolerated_low_confidence		benign	0.229
p2y11_human	P2Y receptors	Nucleotide	Class A (Rhodopsin)	Q96G91	ENSG00000244165	4.58x58	162	TM4	M	T	changed	1	8.622e-06	115980	0	tolerated_low_confidence		benign	0.005
p2y11_human	P2Y receptors	Nucleotide	Class A (Rhodopsin)	Q96G91	ENSG00000244165	4.58x58	162	TM4	M	I	similar	1	8.629e-06	115882	0	tolerated	0.07	benign	0.02
p2y11_human	P2Y receptors	Nucleotide	Class A (Rhodopsin)	Q96G91	ENSG00000244165	4.60x60	164	TM4	T	P	changed	1	8.643e-06	115696	0	deleterious_low_confidence		probably_damaging	0.974													interacting
p2y11_human	P2Y receptors	Nucleotide	Class A (Rhodopsin)	Q96G91	ENSG00000244165	4.60x60	164	TM4	T	I	changed	1	8.651e-06	115594	0	deleterious_low_confidence		possibly_damaging	0.731													interacting
p2y11_human	P2Y receptors	Nucleotide	Class A (Rhodopsin)	Q96G91	ENSG00000244165	4.61x61	165	TM4	L	H	changed	1	8.658e-06	115496	0	deleterious_low_confidence		probably_damaging	0.998
p2y11_human	P2Y receptors	Nucleotide	Class A (Rhodopsin)	Q96G91	ENSG00000244165	4.62x62	166	TM4	S	G	changed	80	0.0006942	115242	0	tolerated_low_confidence		benign	0.008
p2y11_human	P2Y receptors	Nucleotide	Class A (Rhodopsin)	Q96G91	ENSG00000244165	4.63x63	167	TM4	F	C	similar	2	1.742e-05	114780	0	deleterious_low_confidence		probably_damaging	1
p2y11_human	P2Y receptors	Nucleotide	Class A (Rhodopsin)	Q96G91	ENSG00000244165		171	ECL2	K	N	changed	2	1.763e-05	113412	0	tolerated_low_confidence		benign	0.062
p2y11_human	P2Y receptors	Nucleotide	Class A (Rhodopsin)	Q96G91	ENSG00000244165		172	ECL2	R	W	changed	1	8.856e-06	112914	0	deleterious_low_confidence		possibly_damaging	0.855
p2y11_human	P2Y receptors	Nucleotide	Class A (Rhodopsin)	Q96G91	ENSG00000244165		172	ECL2	R	K	similar	1	8.855e-06	112928	0	tolerated	0.94	benign	0.004
p2y11_human	P2Y receptors	Nucleotide	Class A (Rhodopsin)	Q96G91	ENSG00000244165		173	ECL2	P	L	changed	1	8.858e-06	112892	0	deleterious_low_confidence		benign	0.091
p2y11_human	P2Y receptors	Nucleotide	Class A (Rhodopsin)	Q96G91	ENSG00000244165		175	ECL2	Q	R	changed	2	1.779e-05	112396	0	tolerated	0.29	benign	0.009
p2y11_human	P2Y receptors	Nucleotide	Class A (Rhodopsin)	Q96G91	ENSG00000244165		176	ECL2	G	E	changed	1	8.902e-06	112338	0	tolerated	0.08	benign	0.1
p2y11_human	P2Y receptors	Nucleotide	Class A (Rhodopsin)	Q96G91	ENSG00000244165		177	ECL2	A	V	similar	2	1.785e-05	112072	0	tolerated_low_confidence		benign	0.002
p2y11_human	P2Y receptors	Nucleotide	Class A (Rhodopsin)	Q96G91	ENSG00000244165		180	ECL2	C	G	changed	5	4.467e-05	111938	0	deleterious_low_confidence		benign	0.067
p2y11_human	P2Y receptors	Nucleotide	Class A (Rhodopsin)	Q96G91	ENSG00000244165		181	ECL2	S	G	changed	12	0.0001081	110974	0	deleterious_low_confidence		benign	0.056
p2y11_human	P2Y receptors	Nucleotide	Class A (Rhodopsin)	Q96G91	ENSG00000244165		181	ECL2	S	N	changed	2	1.805e-05	110820	0	tolerated_low_confidence		benign	0.003
p2y11_human	P2Y receptors	Nucleotide	Class A (Rhodopsin)	Q96G91	ENSG00000244165		182	ECL2	V	M	similar	6	5.408e-05	110942	0	tolerated_low_confidence		possibly_damaging	0.829
p2y11_human	P2Y receptors	Nucleotide	Class A (Rhodopsin)	Q96G91	ENSG00000244165		186	ECL2	E	K	changed	76	0.0006874	110556	1	tolerated_low_confidence		possibly_damaging	0.638
p2y11_human	P2Y receptors	Nucleotide	Class A (Rhodopsin)	Q96G91	ENSG00000244165		188	ECL2	C	R	changed	1	9.02e-06	110860	0	deleterious_low_confidence		possibly_damaging	0.698
p2y11_human	P2Y receptors	Nucleotide	Class A (Rhodopsin)	Q96G91	ENSG00000244165		190	ECL2	K	R	similar	1	8.997e-06	111144	0	tolerated_low_confidence		benign	0.029
p2y11_human	P2Y receptors	Nucleotide	Class A (Rhodopsin)	Q96G91	ENSG00000244165		197	ECL2	H	D	changed	5	4.489e-05	111392	0	tolerated	0.74	benign	0.004
p2y11_human	P2Y receptors	Nucleotide	Class A (Rhodopsin)	Q96G91	ENSG00000244165		198	ECL2	G	R	changed	4	3.591e-05	111394	0	tolerated	0.55	benign	0.001
p2y11_human	P2Y receptors	Nucleotide	Class A (Rhodopsin)	Q96G91	ENSG00000244165	5.33x34	200	TM5	A	V	similar	1	8.982e-06	111328	0	tolerated_low_confidence		benign	0.123
p2y11_human	P2Y receptors	Nucleotide	Class A (Rhodopsin)	Q96G91	ENSG00000244165	5.33x34	200	TM5	A	E	changed	1	8.982e-06	111328	0	tolerated	1	benign	0.003
p2y11_human	P2Y receptors	Nucleotide	Class A (Rhodopsin)	Q96G91	ENSG00000244165	5.35x36	202	TM5	Y	H	similar	1	8.968e-06	111504	0	tolerated	0.11	possibly_damaging	0.663													interacting
p2y11_human	P2Y receptors	Nucleotide	Class A (Rhodopsin)	Q96G91	ENSG00000244165	5.37x38	204	TM5	A	V	similar	2	1.793e-05	111560	0	tolerated	0.74	benign	0.009
p2y11_human	P2Y receptors	Nucleotide	Class A (Rhodopsin)	Q96G91	ENSG00000244165	5.43x44	210	TM5	A	V	similar	8	7.245e-05	110416	0	tolerated	0.15	benign	0.209
p2y11_human	P2Y receptors	Nucleotide	Class A (Rhodopsin)	Q96G91	ENSG00000244165	5.48x48	215	TM5	G	S	changed	2	1.809e-05	110560	0	deleterious_low_confidence		possibly_damaging	0.623
p2y11_human	P2Y receptors	Nucleotide	Class A (Rhodopsin)	Q96G91	ENSG00000244165	5.50x50	217	TM5	P	L	changed	4	3.573e-05	111956	0	deleterious_low_confidence		probably_damaging	1				yes
p2y11_human	P2Y receptors	Nucleotide	Class A (Rhodopsin)	Q96G91	ENSG00000244165	5.52x52	219	TM5	L	P	changed	8	7.128e-05	112232	0	deleterious_low_confidence		probably_damaging	0.995
p2y11_human	P2Y receptors	Nucleotide	Class A (Rhodopsin)	Q96G91	ENSG00000244165	5.53x53	220	TM5	L	F	similar	2	1.781e-05	112304	0	deleterious_low_confidence		probably_damaging	0.998
p2y11_human	P2Y receptors	Nucleotide	Class A (Rhodopsin)	Q96G91	ENSG00000244165	5.53x53	220	TM5	L	P	changed	1	8.901e-06	112350	0	deleterious_low_confidence		probably_damaging	0.998
p2y11_human	P2Y receptors	Nucleotide	Class A (Rhodopsin)	Q96G91	ENSG00000244165	5.54x54	221	TM5	T	M	changed	2	1.78e-05	112346	0	deleterious_low_confidence		probably_damaging	0.996
p2y11_human	P2Y receptors	Nucleotide	Class A (Rhodopsin)	Q96G91	ENSG00000244165	5.58x58	225	TM5	Y	C	similar	2	1.775e-05	112672	0	tolerated_low_confidence		probably_damaging	0.997				yes
p2y11_human	P2Y receptors	Nucleotide	Class A (Rhodopsin)	Q96G91	ENSG00000244165	5.59x59	226	TM5	G	S	changed	5	4.434e-05	112754	0	tolerated_low_confidence		benign	0.041
p2y11_human	P2Y receptors	Nucleotide	Class A (Rhodopsin)	Q96G91	ENSG00000244165	5.61x61	228	TM5	L	F	similar	3	2.652e-05	113132	0	deleterious	0.03	benign	0.272	putative	putative
p2y11_human	P2Y receptors	Nucleotide	Class A (Rhodopsin)	Q96G91	ENSG00000244165	5.63x63	230	TM5	R	W	changed	2	1.764e-05	113356	0	tolerated_low_confidence		benign	0.011
p2y11_human	P2Y receptors	Nucleotide	Class A (Rhodopsin)	Q96G91	ENSG00000244165	5.63x63	230	TM5	R	Q	changed	6	5.285e-05	113526	0	tolerated_low_confidence		benign	0.019
p2y11_human	P2Y receptors	Nucleotide	Class A (Rhodopsin)	Q96G91	ENSG00000244165	5.65x65	232	TM5	V	M	similar	5	4.388e-05	113950	0	deleterious	0.02	probably_damaging	0.991	putative
p2y11_human	P2Y receptors	Nucleotide	Class A (Rhodopsin)	Q96G91	ENSG00000244165	5.67x67	234	TM5	R	H	similar	6	5.249e-05	114312	0	tolerated_low_confidence		benign	0.146	putative
p2y11_human	P2Y receptors	Nucleotide	Class A (Rhodopsin)	Q96G91	ENSG00000244165		236	ICL3	P	R	changed	3	2.618e-05	114580	0	tolerated_low_confidence		benign	0.248
p2y11_human	P2Y receptors	Nucleotide	Class A (Rhodopsin)	Q96G91	ENSG00000244165		237	ICL3	G	A	changed	1	8.714e-06	114762	0	deleterious_low_confidence		benign	0.196
p2y11_human	P2Y receptors	Nucleotide	Class A (Rhodopsin)	Q96G91	ENSG00000244165		238	ICL3	M	V	similar	2	1.74e-05	114926	0	tolerated	0.07	benign	0.015
p2y11_human	P2Y receptors	Nucleotide	Class A (Rhodopsin)	Q96G91	ENSG00000244165		238	ICL3	M	T	changed	1	8.699e-06	114958	0	tolerated	0.1	benign	0.098
p2y11_human	P2Y receptors	Nucleotide	Class A (Rhodopsin)	Q96G91	ENSG00000244165	6.26x27	239	TM6	T	I	changed	1	8.69e-06	115074	0	deleterious_low_confidence		probably_damaging	0.974
p2y11_human	P2Y receptors	Nucleotide	Class A (Rhodopsin)	Q96G91	ENSG00000244165	6.29x30	242	TM6	E	K	changed	1	8.657e-06	115508	0	deleterious_low_confidence		possibly_damaging	0.537				yes
p2y11_human	P2Y receptors	Nucleotide	Class A (Rhodopsin)	Q96G91	ENSG00000244165	6.32x33	245	TM6	R	C	changed	1	8.635e-06	115808	0	deleterious_low_confidence		possibly_damaging	0.901	putative	putative
p2y11_human	P2Y receptors	Nucleotide	Class A (Rhodopsin)	Q96G91	ENSG00000244165	6.32x33	245	TM6	R	H	similar	10	8.622e-05	115976	0	tolerated	0.38	benign	0.014	putative	putative
p2y11_human	P2Y receptors	Nucleotide	Class A (Rhodopsin)	Q96G91	ENSG00000244165	6.35x36	248	TM6	A	V	similar	8	6.882e-05	116248	0	tolerated	1	benign	0.009	putative	putative
p2y11_human	P2Y receptors	Nucleotide	Class A (Rhodopsin)	Q96G91	ENSG00000244165	6.38x39	251	TM6	A	V	similar	1	8.561e-06	116804	0	tolerated	0.19	benign	0.199
p2y11_human	P2Y receptors	Nucleotide	Class A (Rhodopsin)	Q96G91	ENSG00000244165	6.39x40	252	TM6	S	G	changed	1	8.556e-06	116882	0	tolerated_low_confidence		benign	0.072		putative
p2y11_human	P2Y receptors	Nucleotide	Class A (Rhodopsin)	Q96G91	ENSG00000244165	6.40x41	253	TM6	G	V	changed	2	1.708e-05	117116	0	tolerated_low_confidence		probably_damaging	0.984
p2y11_human	P2Y receptors	Nucleotide	Class A (Rhodopsin)	Q96G91	ENSG00000244165	6.41x42	254	TM6	V	M	similar	1	8.534e-06	117184	0	deleterious_low_confidence		possibly_damaging	0.852
p2y11_human	P2Y receptors	Nucleotide	Class A (Rhodopsin)	Q96G91	ENSG00000244165	6.47x47	260	TM6	S	C	changed	1	8.476e-06	117974	0	deleterious_low_confidence		probably_damaging	1
p2y11_human	P2Y receptors	Nucleotide	Class A (Rhodopsin)	Q96G91	ENSG00000244165	6.48x48	261	TM6	Y	C	similar	204	0.001728	118088	0	deleterious_low_confidence		probably_damaging	0.999
p2y11_human	P2Y receptors	Nucleotide	Class A (Rhodopsin)	Q96G91	ENSG00000244165	6.48x48	261	TM6	Y	F	similar	1	8.468e-06	118088	0	tolerated	0.31	probably_damaging	0.986
p2y11_human	P2Y receptors	Nucleotide	Class A (Rhodopsin)	Q96G91	ENSG00000244165	6.51x51	264	TM6	Y	F	similar	1	8.454e-06	118288	0	tolerated_low_confidence		probably_damaging	0.986													interacting
p2y11_human	P2Y receptors	Nucleotide	Class A (Rhodopsin)	Q96G91	ENSG00000244165	6.52x52	265	TM6	H	Y	similar	2	1.69e-05	118364	0	tolerated_low_confidence		benign	0.107
p2y11_human	P2Y receptors	Nucleotide	Class A (Rhodopsin)	Q96G91	ENSG00000244165	6.53x53	266	TM6	I	V	similar	1	8.444e-06	118432	0	tolerated	1	benign	0.005
p2y11_human	P2Y receptors	Nucleotide	Class A (Rhodopsin)	Q96G91	ENSG00000244165	6.54x54	267	TM6	M	T	changed	2	1.687e-05	118522	0	tolerated_low_confidence		benign	0.004
p2y11_human	P2Y receptors	Nucleotide	Class A (Rhodopsin)	Q96G91	ENSG00000244165	6.55x55	268	TM6	R	W	changed	5	4.219e-05	118510	0	deleterious	0.02	possibly_damaging	0.453													interacting
p2y11_human	P2Y receptors	Nucleotide	Class A (Rhodopsin)	Q96G91	ENSG00000244165	6.55x55	268	TM6	R	G	changed	2	1.688e-05	118510	0	tolerated	0.06	benign	0.034													interacting
p2y11_human	P2Y receptors	Nucleotide	Class A (Rhodopsin)	Q96G91	ENSG00000244165	6.55x55	268	TM6	R	L	changed	5	4.217e-05	118580	0	tolerated	0.1	benign	0.049													interacting
p2y11_human	P2Y receptors	Nucleotide	Class A (Rhodopsin)	Q96G91	ENSG00000244165	6.55x55	268	TM6	R	Q	changed	4	3.373e-05	118580	0	tolerated_low_confidence		benign	0.006													interacting
p2y11_human	P2Y receptors	Nucleotide	Class A (Rhodopsin)	Q96G91	ENSG00000244165	6.59x59	272	TM6	V	M	similar	277	0.002334	118698	2	deleterious_low_confidence		probably_damaging	0.919
p2y11_human	P2Y receptors	Nucleotide	Class A (Rhodopsin)	Q96G91	ENSG00000244165	6.60x60	273	TM6	D	N	changed	3	2.527e-05	118728	0	tolerated_low_confidence		benign	0.014
[truncated: 9,892 more rows]

## Sheet: Ligand Binding
EntryName	Family	Ligandtype	Class	Uniprot	gene	GPCRdb	SequenceNumber	Segment	GPCRdbWT	NMaa	MutationType	Allele Count	Allele Frequency	Allele Number	Number of Homozygotes	sift_word	sift_score	polyphen_word	polyphen_score	foldchangeMaxAbs	diseaseId	score	diseaseName	Type	PTMsite	LB_structure	LB_fam	GProteinInteraction	ArrestinInteraction	ActivationPathway	MicroSwitch	SodiumPocket
[truncated: 215 more rows]

[truncated: 4 more sheets: Gprotein-Arrestin, PTM sites, Microswitches and sodium pocket, In_vitro_mutations]
