# Supplementary material for: Pharmacogenomics of GPCR Drug Targets
Source: Cell. 2018 Jan 11;172(1-2):41–54.e19. doi: 10.1016/j.cell.2017.11.033 (PMC5766829; doi:10.1016/j.cell.2017.11.033)
Supplement: Table S5. Number of Affected Individuals and Fraction of Mutations in Known Functional Sites in GPCR Drug Targets and ID Mapping, Related to Figures 6 and S4 [file mmc5.xlsx]

## Sheet: Description
GPCR Pharmacogenomics, Supplementary Table 5:			Number of affected individuals and fraction of mutations in known functional sites in GPCR drug targets; ID mapping
Tab 1: known			Ratio of receptor length with missense variation in a known functional sites per GPCR drug target based on ExAC data
	Column A:	EntryName	GPCR UniProt entry name
	Column B:	Fraction	fraction of functional sites that are polymorphic for each receptor
		Number of affected individuals due to mutations in functional sites in GPCR drug targets
Tab 2: known_homozygous			Distribution of individuals from the 1,000 Genomes Projects with homozygous (only) alleles in only known functional sites
	Column A:	EntryName	GPCR UniProt entry name
	Column B:	individuals	number of individuals with a mutation in a functional site of the GPCR drug target
	Column C:	percentage	percentage of individuals (from 2,504 individuals from the 1,000 Genomes Project)
Tab 3: known_all_variants			Distribution of individuals from the 1,000 Genomes Projects with heterozygous and homozygous alleles in only known functional sites
	Column A:	EntryName	GPCR UniProt entry name
	Column B:	individuals	number of individuals with a mutation in a functional site of the GPCR drug target
	Column C:	percentage	percentage of individuals (from 2,504 individuals from the 1,000 Genomes Project)
Tab 4: putative_homozygous			Distribution of individuals from the 1,000 Genomes Projects with homozygous (only) alleles in known and putative functional sites
	Column A:	EntryName	GPCR UniProt entry name
	Column B:	individuals	number of individuals with a mutation in a functional site of the GPCR drug target
	Column C:	percentage	percentage of individuals (from 2,504 individuals from the 1,000 Genomes Project)
Tab 5: putative_all_variants			Distribution of individuals from the 1,000 Genomes Projects with heterozygous and homozygous alleles in known and putative functional sites
	Column A:	EntryName	GPCR UniProt entry name
	Column B:	individuals	number of individuals with a mutation in a functional site of the GPCR drug target
	Column C:	percentage	percentage of individuals (from 2,504 individuals from the 1,000 Genomes Project)
Tab 6: TranscriptID_mapping			ID mapping table
	Column A:	ENST	Ensembl spliced transcript ID
	Column B:	ENSG	Ensembl gene ID
	Column C:	EntryName	UniProt entry name
	Column D:	gene	gene name
	Column E:	UniProt	UniProt accession ID

## Sheet: known
EntryName	Fraction
ssr5_human	0.49
cckar_human	0.43
drd5_human	0.42
calcr_human	0.4
bkrb1_human	0.38
acthr_human	0.37
ccr5_human	0.37
ssr3_human	0.36
mtr1b_human	0.35
pth2r_human	0.35
tshr_human	0.34
v1br_human	0.34
ada2b_human	0.33
ffar1_human	0.33
gasr_human	0.33
gpr35_human	0.33
ssr1_human	0.33
agtr1_human	0.32
ssr4_human	0.32
aa2br_human	0.31
oprm_human	0.31
ada1a_human	0.3
cnr2_human	0.3
ntr2_human	0.3
p2ry2_human	0.3
sctr_human	0.3
aa2ar_human	0.29
ada1d_human	0.29
glp1r_human	0.29
mtr1a_human	0.29
ox1r_human	0.29
5ht5a_human	0.28
cltr1_human	0.28
par1_human	0.28
5ht1d_human	0.27
drd4_human	0.27
gnrhr_human	0.27
nk1r_human	0.27
oxyr_human	0.27
pf2r_human	0.27
taar1_human	0.27
v1ar_human	0.27
aa3r_human	0.26
hrh1_human	0.26
5ht1a_human	0.25
fshr_human	0.25
ghrhr_human	0.25
glp2r_human	0.25
lshr_human	0.25
oprk_human	0.25
5ht2b_human	0.24
adrb1_human	0.24
ox2r_human	0.24
pi2r_human	0.24
ta2r_human	0.24
acm5_human	0.23
bkrb2_human	0.22
cltr2_human	0.22
drd3_human	0.22
oprd_human	0.22
smo_human	0.22
ssr2_human	0.22
5ht4r_human	0.21
casr_human	0.21
p2y12_human	0.21
pth1r_human	0.21
s1pr5_human	0.21
hrh3_human	0.2
pe2r2_human	0.2
pe2r3_human	0.2
trfr_human	0.2
5ht1b_human	0.19
ada1b_human	0.19
drd2_human	0.19
ptafr_human	0.19
5ht2a_human	0.18
5ht6r_human	0.18
5ht1f_human	0.17
5ht7r_human	0.16
acm1_human	0.16
adrb2_human	0.16
adrb3_human	0.16
ednrb_human	0.16
hrh2_human	0.16
pd2r2_human	0.16
pe2r1_human	0.16
pe2r4_human	0.16
cxcr4_human	0.14
gabr1_human	0.14
grm5_human	0.14
hcar3_human	0.14
v2r_human	0.14
aa1r_human	0.13
ada2c_human	0.13
cnr1_human	0.12
drd1_human	0.12
s1pr1_human	0.12
5ht1e_human	0.11
5ht2c_human	0.11
acm3_human	0.11
acm4_human	0.11
crfr1_human	0.11
glr_human	0.1
hcar2_human	0.1
acm2_human	0.08
ednra_human	0.07
gabr2_human	0.05
ada2a_human	0

## Sheet: known_homozygous
EntryName	individuals	percentage
ffar1_human	1963	78.3946
cnr2_human	1111	44.369
glp1r_human	507	20.2476
p2ry2_human	291	11.6214
bkrb1_human	5	0.199681
acm1_human	4	0.159744
v2r_human	3	0.119808
aa3r_human	3	0.119808
adrb3_human	2	0.0798722
5ht2b_human	1	0.0399361
ssr5_human	1	0.0399361
ccr5_human	1	0.0399361
pi2r_human	1	0.0399361
5ht1e_human	0	0
ada1a_human	0	0
tshr_human	0	0
drd2_human	0	0
hrh2_human	0	0
oprm_human	0	0
fshr_human	0	0
v1ar_human	0	0
sctr_human	0	0
agtr1_human	0	0
cltr2_human	0	0
ox1r_human	0	0
drd5_human	0	0
ada2b_human	0	0
ssr4_human	0	0
ssr2_human	0	0
acm4_human	0	0
5ht5a_human	0	0
5ht1a_human	0	0
pd2r2_human	0	0
s1pr5_human	0	0
mtr1a_human	0	0
drd3_human	0	0
pe2r4_human	0	0
acm5_human	0	0
drd4_human	0	0
5ht2c_human	0	0
aa1r_human	0	0
lshr_human	0	0
cnr1_human	0	0
hrh3_human	0	0
aa2ar_human	0	0
acthr_human	0	0
5ht1d_human	0	0
smo_human	0	0
ptafr_human	0	0
grm5_human	0	0
5ht1f_human	0	0
s1pr1_human	0	0
cckar_human	0	0
p2y12_human	0	0
ednra_human	0	0
cltr1_human	0	0
nk1r_human	0	0
hcar2_human	0	0
taar1_human	0	0
5ht7r_human	0	0
trfr_human	0	0
acm3_human	0	0
casr_human	0	0
gasr_human	0	0
ghrhr_human	0	0
oprk_human	0	0
glr_human	0	0
v1br_human	0	0
pth2r_human	0	0
drd1_human	0	0
ada2c_human	0	0
hrh1_human	0	0
hcar3_human	0	0
5ht6r_human	0	0
mtr1b_human	0	0
oprd_human	0	0
adrb1_human	0	0
pe2r2_human	0	0
ox2r_human	0	0
gnrhr_human	0	0
ntr2_human	0	0
5ht1b_human	0	0
glp2r_human	0	0
pf2r_human	0	0
gabr2_human	0	0
ssr3_human	0	0
aa2br_human	0	0
pe2r3_human	0	0
pth1r_human	0	0
pe2r1_human	0	0
adrb2_human	0	0
5ht2a_human	0	0
ssr1_human	0	0
5ht4r_human	0	0
gpr35_human	0	0
ada1d_human	0	0
ada1b_human	0	0
crfr1_human	0	0
ednrb_human	0	0
ta2r_human	0	0
cxcr4_human	0	0
ada2a_human	0	0
gabr1_human	0	0
acm2_human	0	0
par1_human	0	0
bkrb2_human	0	0
calcr_human	0	0
oxyr_human	0	0

## Sheet: known_all_variants
EntryName	individuals	percentage
ffar1_human	2442	97.524
cnr2_human	2161	86.3019
glp1r_human	1727	68.9696
p2ry2_human	1073	42.8514
bkrb1_human	144	5.7508
ccr5_human	124	4.95208
acm1_human	118	4.71246
aa3r_human	85	3.39457
pi2r_human	69	2.75559
v2r_human	63	2.51597
adrb3_human	48	1.91693
5ht2b_human	42	1.67732
ssr5_human	35	1.39776
taar1_human	28	1.11821
ednrb_human	25	0.998403
ptafr_human	18	0.71885
v1br_human	17	0.678914
gpr35_human	15	0.599042
mtr1b_human	14	0.559105
5ht1e_human	12	0.479233
gnrhr_human	10	0.399361
p2y12_human	10	0.399361
oprm_human	9	0.359425
pd2r2_human	7	0.279553
sctr_human	7	0.279553
par1_human	6	0.239617
ox2r_human	6	0.239617
oxyr_human	6	0.239617
acm2_human	5	0.199681
bkrb2_human	4	0.159744
cckar_human	4	0.159744
nk1r_human	3	0.119808
ox1r_human	3	0.119808
ada1d_human	3	0.119808
grm5_human	3	0.119808
5ht1a_human	3	0.119808
acthr_human	2	0.0798722
aa2br_human	2	0.0798722
glp2r_human	2	0.0798722
gasr_human	2	0.0798722
drd3_human	2	0.0798722
s1pr1_human	1	0.0399361
gabr2_human	1	0.0399361
ntr2_human	1	0.0399361
5ht5a_human	1	0.0399361
oprk_human	1	0.0399361
pf2r_human	1	0.0399361
cltr2_human	1	0.0399361
pth2r_human	1	0.0399361
pe2r3_human	1	0.0399361
tshr_human	1	0.0399361
lshr_human	1	0.0399361
aa1r_human	1	0.0399361
calcr_human	1	0.0399361
adrb1_human	1	0.0399361
aa2ar_human	0	0
5ht1b_human	0	0
pe2r4_human	0	0
acm5_human	0	0
ssr4_human	0	0
v1ar_human	0	0
cltr1_human	0	0
fshr_human	0	0
ednra_human	0	0
hrh1_human	0	0
ada2c_human	0	0
5ht2c_human	0	0
hrh3_human	0	0
drd5_human	0	0
5ht1f_human	0	0
drd4_human	0	0
drd1_human	0	0
smo_human	0	0
5ht1d_human	0	0
cnr1_human	0	0
trfr_human	0	0
glr_human	0	0
mtr1a_human	0	0
adrb2_human	0	0
ssr3_human	0	0
gabr1_human	0	0
ada2a_human	0	0
cxcr4_human	0	0
ta2r_human	0	0
acm3_human	0	0
casr_human	0	0
oprd_human	0	0
crfr1_human	0	0
ada1b_human	0	0
5ht4r_human	0	0
ssr1_human	0	0
5ht2a_human	0	0
pe2r1_human	0	0
drd2_human	0	0
pth1r_human	0	0
pe2r2_human	0	0
5ht7r_human	0	0
ghrhr_human	0	0
hcar2_human	0	0
s1pr5_human	0	0
5ht6r_human	0	0
acm4_human	0	0
ssr2_human	0	0
ada2b_human	0	0
ada1a_human	0	0
agtr1_human	0	0
hrh2_human	0	0
hcar3_human	0	0

## Sheet: known+putative_homozygous
EntryName	individuals	percentage
ffar1_human	1963	78.3946
ox2r_human	1943	77.5958
pth2r_human	1419	56.6693
v1ar_human	1116	44.5687
cnr2_human	1115	44.5288
gpr35_human	792	31.6294
ssr4_human	707	28.2348
adrb2_human	582	23.2428
hcar3_human	572	22.8435
glp1r_human	507	20.2476
p2ry2_human	331	13.2188
casr_human	197	7.86741
oprm_human	179	7.14856
gabr1_human	143	5.71086
ssr5_human	38	1.51757
tshr_human	25	0.998403
ghrhr_human	24	0.958466
aa3r_human	20	0.798722
5ht2a_human	20	0.798722
ntr2_human	16	0.638978
p2y12_human	15	0.599042
bkrb2_human	12	0.479233
oprd_human	8	0.319489
grm5_human	7	0.279553
s1pr5_human	7	0.279553
pi2r_human	7	0.279553
oprk_human	6	0.239617
acthr_human	6	0.239617
ptafr_human	6	0.239617
drd2_human	6	0.239617
v2r_human	5	0.199681
bkrb1_human	5	0.199681
acm1_human	4	0.159744
ada1a_human	4	0.159744
gasr_human	3	0.119808
v1br_human	3	0.119808
adrb3_human	2	0.0798722
5ht2b_human	2	0.0798722
lshr_human	2	0.0798722
drd5_human	2	0.0798722
oxyr_human	2	0.0798722
sctr_human	1	0.0399361
cltr2_human	1	0.0399361
cckar_human	1	0.0399361
5ht1d_human	1	0.0399361
aa2ar_human	1	0.0399361
drd4_human	1	0.0399361
ox1r_human	1	0.0399361
pth1r_human	1	0.0399361
ccr5_human	1	0.0399361
pf2r_human	1	0.0399361
glp2r_human	1	0.0399361
hrh1_human	1	0.0399361
ta2r_human	1	0.0399361
ssr1_human	0	0
hrh3_human	0	0
ednra_human	0	0
ssr3_human	0	0
s1pr1_human	0	0
5ht1f_human	0	0
trfr_human	0	0
smo_human	0	0
acm3_human	0	0
glr_human	0	0
drd1_human	0	0
cnr1_human	0	0
nk1r_human	0	0
ada2c_human	0	0
aa1r_human	0	0
5ht6r_human	0	0
5ht1e_human	0	0
5ht2c_human	0	0
mtr1b_human	0	0
adrb1_human	0	0
fshr_human	0	0
pe2r2_human	0	0
gnrhr_human	0	0
5ht1b_human	0	0
cltr1_human	0	0
acm5_human	0	0
pe2r1_human	0	0
pe2r4_human	0	0
5ht4r_human	0	0
pe2r3_human	0	0
aa2br_human	0	0
ada1d_human	0	0
gabr2_human	0	0
5ht7r_human	0	0
ada1b_human	0	0
hcar2_human	0	0
crfr1_human	0	0
pd2r2_human	0	0
5ht1a_human	0	0
5ht5a_human	0	0
acm4_human	0	0
ssr2_human	0	0
ednrb_human	0	0
ada2b_human	0	0
cxcr4_human	0	0
ada2a_human	0	0
agtr1_human	0	0
acm2_human	0	0
hrh2_human	0	0
par1_human	0	0
calcr_human	0	0
mtr1a_human	0	0
drd3_human	0	0
taar1_human	0	0

## Sheet: known+putative_all_variants
EntryName	individuals	percentage
ox2r_human	2458	98.1629
ffar1_human	2442	97.524
pth2r_human	2305	92.0527
cnr2_human	2181	87.1006
v1ar_human	2150	85.8626
hcar3_human	1915	76.4776
ssr4_human	1898	75.7987
adrb2_human	1829	73.0431
gpr35_human	1800	71.885
glp1r_human	1758	70.2077
p2ry2_human	1452	57.9872
oprm_human	989	39.4968
gabr1_human	927	37.0208
casr_human	840	33.5463
ssr5_human	593	23.6821
aa3r_human	463	18.4904
5ht2a_human	438	17.492
ghrhr_human	374	14.9361
tshr_human	319	12.7396
pi2r_human	308	12.3003
gasr_human	251	10.024
bkrb2_human	233	9.30511
ntr2_human	223	8.90575
s1pr5_human	214	8.54633
p2y12_human	197	7.86741
oprd_human	197	7.86741
v2r_human	178	7.10863
drd2_human	167	6.66933
ptafr_human	162	6.46965
bkrb1_human	158	6.3099
grm5_human	148	5.91054
glp2r_human	140	5.59105
ccr5_human	137	5.47125
ada1a_human	126	5.03195
acthr_human	124	4.95208
oprk_human	124	4.95208
acm1_human	118	4.71246
ox1r_human	118	4.71246
v1br_human	114	4.55272
cltr2_human	102	4.07348
5ht2b_human	94	3.75399
adrb3_human	83	3.3147
lshr_human	82	3.27476
drd4_human	79	3.15495
smo_human	78	3.11502
oxyr_human	78	3.11502
mtr1a_human	73	2.91534
aa2ar_human	70	2.79553
pth1r_human	66	2.63578
sctr_human	60	2.39617
acm5_human	53	2.11661
taar1_human	51	2.03674
ednrb_human	45	1.79712
hrh1_human	43	1.71725
cckar_human	42	1.67732
fshr_human	41	1.63738
5ht1a_human	37	1.47764
drd5_human	35	1.39776
aa2br_human	35	1.39776
pe2r2_human	28	1.11821
drd3_human	26	1.03834
pf2r_human	24	0.958466
5ht1b_human	24	0.958466
calcr_human	24	0.958466
mtr1b_human	23	0.91853
5ht1e_human	22	0.878594
pe2r3_human	21	0.838658
pd2r2_human	20	0.798722
gnrhr_human	19	0.758786
5ht1d_human	19	0.758786
agtr1_human	14	0.559105
aa1r_human	12	0.479233
ada1d_human	11	0.439297
acm2_human	11	0.439297
ta2r_human	10	0.399361
drd1_human	10	0.399361
par1_human	9	0.359425
crfr1_human	9	0.359425
nk1r_human	7	0.279553
5ht7r_human	7	0.279553
gabr2_human	6	0.239617
5ht4r_human	6	0.239617
hcar2_human	6	0.239617
cltr1_human	5	0.199681
5ht1f_human	5	0.199681
acm3_human	4	0.159744
ednra_human	4	0.159744
5ht2c_human	3	0.119808
5ht6r_human	3	0.119808
cnr1_human	3	0.119808
s1pr1_human	3	0.119808
5ht5a_human	2	0.0798722
acm4_human	2	0.0798722
pe2r1_human	2	0.0798722
cxcr4_human	2	0.0798722
ada1b_human	2	0.0798722
adrb1_human	1	0.0399361
pe2r4_human	1	0.0399361
ssr1_human	1	0.0399361
trfr_human	1	0.0399361
ssr3_human	0	0
ada2a_human	0	0
ssr2_human	0	0
ada2c_human	0	0
ada2b_human	0	0
glr_human	0	0
hrh3_human	0	0
hrh2_human	0	0

## Sheet: TranscriptID_mapping
ENST	ENSG	EntryName	gene	Uniprot
ENST00000590320	ENSG00000267534	s1pr2_human	S1PR2	O95136
ENST00000547270	ENSG00000257138	t2r38_human	TAS2R38	P59533
ENST00000390675	ENSG00000256436	t2r31_human	TAS2R31	P59538
ENST00000539585	ENSG00000256188	t2r30_human	TAS2R30	P59541
ENST00000538986	ENSG00000255837	t2r20_human	TAS2R20	P59543
ENST00000528880	ENSG00000255398	hcar3_human	HCAR3	P49019
ENST00000531678	ENSG00000255374	t2r43_human	TAS2R43	P59537
ENST00000321826	ENSG00000244165	p2y11_human	P2RY11	Q96G91
ENST00000321826	ENSG00000244165	p2y11_human	P2RY11,PPAN-P2RY11,PPAN	Q96G91
ENST00000321826	ENSG00000244165	p2y11_human	PPAN-P2RY11,PPAN,P2RY11	Q96G91
ENST00000434551	ENSG00000237110	taar9_human	TAAR9	Q96RI9
ENST00000446620	ENSG00000236398	t2r39_human	TAS2R39	P59534
ENST00000533467	ENSG00000226761	t2r46_human	TAS2R46	P59540
ENST00000408947	ENSG00000221937	t2r40_human	TAS2R40	P59535
ENST00000408916	ENSG00000221855	t2r41_human	TAS2R41	P59536
ENST00000399285	ENSG00000214943	gpr33_human	GPR33	Q49SQ1
ENST00000345363	ENSG00000213903	lt4r1_human	LTB4R	Q15722
ENST00000358157	ENSG00000213694	s1pr3_human	S1PR3	Q99500
ENST00000390677	ENSG00000212128	t2r13_human	TAS2R13	Q9NYV9
ENST00000537503	ENSG00000212127	t2r14_human	TAS2R14	Q9NYV8
ENST00000390673	ENSG00000212124	t2r19_human	TAS2R19	P59542
ENST00000379214	ENSG00000205213	lgr4_human	LGR4	Q9BXB1
ENST00000377741	ENSG00000204882	gpr20_human	GPR20	Q99678
ENST00000377034	ENSG00000204681	gabr1_human	GABBR1	Q9UBS5
ENST00000374312	ENSG00000204174	npy4r_human	NPY4R	P50391
ENST00000367685	ENSG00000203737	gpr52_human	GPR52	Q9Y2T5
ENST00000362032	ENSG00000198829	sucr1_human	SUCNR1	Q9BXA5
ENST00000367126	ENSG00000198049	v1br_human	AVPR1B	P47901
ENST00000355085	ENSG00000197405	c5ar1_human	C5AR1	P21730
ENST00000432564	ENSG00000196917	hcar1_human	HCAR1	Q9BXC0
ENST00000438284	ENSG00000196639	hrh1_human	HRH1	P35367
ENST00000374472	ENSG00000188822	cnr2_human	CNR2	P34972
ENST00000345060	ENSG00000188778	adrb3_human	ADRB3	P13945
ENST00000344575	ENSG00000188763	fzd9_human	FZD9	O00144
ENST00000373642	ENSG00000188394	gpr21_human	GPR21	Q99679
ENST00000339223	ENSG00000187474	fpr3_human	FPR3	P25089
ENST00000447769	ENSG00000187037	gp141_human	GPR141	Q7Z602
ENST00000374519	ENSG00000186912	p2ry4_human	P2RY4	P51582
ENST00000371483	ENSG00000186188	ffar4_human	FFAR4	Q5NUL3
ENST00000334266	ENSG00000186136	t2r42_human	TAS2R42	Q7RTR8
ENST00000332690	ENSG00000185899	t2r60_human	TAS2R60	P59551
ENST00000327809	ENSG00000185897	ffar3_human	FFAR3	O14843
ENST00000327606	ENSG00000185231	acthr_human	MC2R	Q01718
ENST00000329476	ENSG00000185149	npy2r_human	NPY2R	P49146
ENST00000383263	ENSG00000184984	acm5_human	CHRM5	P08912
ENST00000393752	ENSG00000184845	drd1_human	DRD1	P21728
ENST00000329858	ENSG00000184574	lpar5_human	LPAR5	Q9H1C0
ENST00000332438	ENSG00000184451	ccr10_human	CCR10	P46092
ENST00000332582	ENSG00000184194	gp173_human	GPR173	Q9NS66
ENST00000329321	ENSG00000183840	gpr39_human	GPR39	O43194
ENST00000330953	ENSG00000183813	ccr4_human	CCR4	P51679
ENST00000331251	ENSG00000183729	npbw1_human	NPBWR1	P48145
ENST00000329773	ENSG00000183695	mrgx2_human	MRGPRX2	Q96LB1
ENST00000407325	ENSG00000183671	gpr1_human	GPR1	P46091
ENST00000540510	ENSG00000183150	gpr19_human	GPR19	Q15760
ENST00000332539	ENSG00000183134	pd2r2_human	PTGDR2	Q9Y5Y4
ENST00000328880	ENSG00000182782	hcar2_human	HCAR2	Q8TDS4
ENST00000329003	ENSG00000182687	galr2_human	GALR2	O43603
ENST00000330120	ENSG00000182631	rl3r1_human	RXFP3	Q9NSD7
ENST00000332314	ENSG00000182170	mrgrg_human	MRGPRG	Q86SM5
ENST00000381297	ENSG00000182162	p2ry8_human	P2RY8	Q86VZ1
ENST00000374024	ENSG00000181773	gpr3_human	GPR3	P46089
ENST00000315033	ENSG00000181656	gpr88_human	GPR88	Q9GZN0
ENST00000325602	ENSG00000181631	p2y13_human	P2RY13	Q9BPV8
ENST00000481661	ENSG00000181619	gp135_human	GPR135	Q8IZ08
ENST00000313135	ENSG00000181408	ur2r_human	UTS2R	Q9UKP6
ENST00000445907	ENSG00000181072	acm2_human	CHRM2	P08172
ENST00000322241	ENSG00000180929	gpr62_human	GPR62	Q9BZJ7
ENST00000316793	ENSG00000180914	oxyr_human	OXTR	P30559
ENST00000318507	ENSG00000180871	cxcr2_human	CXCR2	P25025
ENST00000371906	ENSG00000180772	agtr2_human	AGTR2	P50052
ENST00000377411	ENSG00000180758	gp157_human	GPR157	Q5UAW9
ENST00000433765	ENSG00000180720	acm4_human	CHRM4	P08173
ENST00000357585	ENSG00000180616	ssr2_human	SSTR2	P30874
ENST00000315323	ENSG00000180340	fzd2_human	FZD2	Q14332
ENST00000570682	ENSG00000180269	gp139_human	GPR139	Q6DWJ6
ENST00000334810	ENSG00000180264	agrd2_human	GPR144	Q7Z7M1
ENST00000479077	ENSG00000179921	gpbar_human	GPBAR1	Q8TDU6
ENST00000396275	ENSG00000179826	mrgx3_human	MRGPRX3	Q96LB0
ENST00000314254	ENSG00000179817	mrgx4_human	MRGPRX4	Q96LA9
ENST00000374619	ENSG00000179546	5ht1d_human	HTR1D	P28221
ENST00000319595	ENSG00000179097	5ht1f_human	HTR1F	P30939
ENST00000375371	ENSG00000179002	ts1r2_human	TAS1R2	Q8TE23
ENST00000323865	ENSG00000178394	5ht1a_human	HTR1A	P08908
ENST00000380007	ENSG00000178015	gp150_human	GPR150	Q8NGU9
ENST00000323040	ENSG00000177464	gpr4_human	GPR4	P46093
ENST00000374694	ENSG00000177283	fzd8_human	FZD8	Q9H461
ENST00000324750	ENSG00000176136	mc5r_human	MC5R	P33032
ENST00000464295	ENSG00000175697	gp156_human	GPR156	Q8NFN8
ENST00000393597	ENSG00000175591	p2ry2_human	P2RY2	P41231
ENST00000312457	ENSG00000175514	gp152_human	GPR152	Q8TDT2
ENST00000389740	ENSG00000174948	gp149_human	GPR149	Q86SP6
ENST00000309180	ENSG00000174946	gp171_human	GPR171	O14626
ENST00000309170	ENSG00000174944	p2y14_human	P2RY14	Q15391
ENST00000531380	ENSG00000174804	fzd4_human	FZD4	Q9ULV1
ENST00000312143	ENSG00000174600	cml1_human	CMKLR1	Q99788
ENST00000518632	ENSG00000174417	trfr_human	TRHR	P34981
ENST00000355897	ENSG00000173890	gp160_human	GPR160	Q9UJ42
ENST00000379869	ENSG00000173698	agrg2_human	GPR64	Q8IZP9
ENST00000310357	ENSG00000173612	gpc6a_human	GPRC6A	Q5T6X5
ENST00000309285	ENSG00000173578	xcr1_human	XCR1	P46094
ENST00000309926	ENSG00000173302	gp148_human	GPR148	Q8TDV2
ENST00000311104	ENSG00000173250	gp151_human	GPR151	Q8TDV0
ENST00000373304	ENSG00000173198	cltr1_human	CYSLTR1	Q9Y271
ENST00000368318	ENSG00000173080	rl3r2_human	RXFP4	Q8TDU9
ENST00000309106	ENSG00000172938	mrgrd_human	MRGPRD	Q8TDS7
ENST00000438735	ENSG00000172215	cxcr6_human	CXCR6	O00574
ENST00000304402	ENSG00000172209	gpr22_human	GPR22	Q99680
ENST00000379453	ENSG00000171873	ada1d_human	ADRA1D	P25100
ENST00000307637	ENSG00000171860	c3ar_human	C3AR1	Q16581
ENST00000378142	ENSG00000171659	gpr34_human	GPR34	Q9UPC5
ENST00000302548	ENSG00000171657	gpr82_human	GPR82	Q96P67
ENST00000540342	ENSG00000171631	p2ry6_human	P2RY6	Q15077
ENST00000305141	ENSG00000171596	nmur1_human	NMUR1	Q9HB89
ENST00000302472	ENSG00000171522	pe2r4_human	PTGER4	P35408
ENST00000440886	ENSG00000171517	lpar3_human	LPAR3	Q9UBY5
ENST00000595042	ENSG00000171051	fpr1_human	FPR1	P21462
ENST00000340023	ENSG00000171049	fpr2_human	FPR2	P25090
ENST00000305352	ENSG00000170989	s1pr1_human	S1PR1	P21453
ENST00000304411	ENSG00000170837	gpr27_human	GPR27	Q9NS67
ENST00000303921	ENSG00000170775	gpr37_human	GPR37	O15354
ENST00000304222	ENSG00000170425	aa2br_human	ADORA2B	P29275
ENST00000302797	ENSG00000170255	mrgx1_human	MRGPRX1	Q96LB2
ENST00000306675	ENSG00000170214	ada1b_human	ADRA1B	P35368
ENST00000304244	ENSG00000170128	gpr25_human	GPR25	O00155
ENST00000367282	ENSG00000170075	etbr2_human	GPR37L1	O60883
ENST00000339381	ENSG00000169962	ts1r3_human	TAS1R3	Q7RTX0
ENST00000305097	ENSG00000169860	p2ry1_human	P2RY1	P47900
ENST00000304883	ENSG00000169836	nk3r_human	TACR3	P29371
ENST00000382492	ENSG00000169777	ta2r1_human	TAS2R1	Q9NYW7
ENST00000304374	ENSG00000169676	drd5_human	DRD5	P21918
ENST00000394342	ENSG00000169618	pkr1_human	PROKR1	Q8TCW9
ENST00000376414	ENSG00000169508	gp183_human	GPR183	P32249
ENST00000373857	ENSG00000169403	ptafr_human	PTAFR	P25105
ENST00000302632	ENSG00000169313	p2y12_human	P2RY12	Q9H244
ENST00000305988	ENSG00000169252	adrb2_human	ADRB2	P07550
ENST00000306928	ENSG00000169006	ntr2_human	NTSR2	O95665
ENST00000305344	ENSG00000168830	5ht1e_human	HTR1E	P28566
ENST00000306960	ENSG00000168539	acm1_human	CHRM1	P11229
ENST00000307161	ENSG00000168412	mtr1a_human	MTNR1A	P48039
ENST00000307161	ENSG00000168412	mtr1a_human	MTNR1A,RP11-215A19.2	P48039
ENST00000554311	ENSG00000168398	bkrb2_human	BDKRB2,RP11-404P21.8	P30411
ENST00000554311	ENSG00000168398	bkrb2_human	BDKRB2	P30411
ENST00000306051	ENSG00000168229	pd2r_human	PTGDR	Q13258
ENST00000300098	ENSG00000166856	gp182_human	GPR182	O15218
ENST00000299766	ENSG00000166603	mc4r_human	MC4R	P32245
ENST00000299727	ENSG00000166573	galr1_human	GALR1	P47211
ENST00000298440	ENSG00000165621	oxgr1_human	OXGR1	Q96P68
ENST00000298110	ENSG00000165370	gp101_human	GPR101	Q96P66
ENST00000401670	ENSG00000164850	gper1_human	GPER1	Q99527
ENST00000397095	ENSG00000164849	gp146_human	GPR146	Q96CH1
ENST00000610164	ENSG00000164604	gpr85_human	GPR85	P60893
ENST00000296641	ENSG00000164220	par3_human	F2RL2	O00254
ENST00000338566	ENSG00000164129	npy5r_human	NPY5R	Q15761
ENST00000296533	ENSG00000164128	npy1r_human	NPY1R	P25929
ENST00000395052	ENSG00000164082	grm2_human	GRM2	Q14416
ENST00000296271	ENSG00000163914	opsd_human	RHO	P08100
ENST00000296140	ENSG00000163823	ccr1_human	CCR1	P32246
ENST00000309502	ENSG00000163485	aa1r_human	ADORA1	P30542
ENST00000295683	ENSG00000163464	cxcr1_human	CXCR1	P25024
ENST00000295589	ENSG00000163394	cckar_human	CCKAR	P32238
ENST00000295417	ENSG00000163251	fzd5_human	FZD5	Q13467
ENST00000378661	ENSG00000162881	oxer1_human	OXER1	Q8TDS5
ENST00000370742	ENSG00000162618	agrl4_human	ELTD1	Q9HBW9
ENST00000292513	ENSG00000160951	pe2r1_human	PTGER1	P34995
ENST00000292303	ENSG00000160791	ccr5_human	CCR5	P51681
ENST00000292174	ENSG00000160683	cxcr5_human	CXCR5	P32302
ENST00000349457	ENSG00000159618	agrg5_human	GPR114	Q8IZF4
ENST00000289753	ENSG00000158748	5ht6r_human	HTR6	P50406
ENST00000377893	ENSG00000158292	gp153_human	GPR153	Q6NV75
ENST00000287934	ENSG00000157240	fzd1_human	FZD1	Q9UP38
ENST00000287907	ENSG00000157219	5ht5a_human	HTR5A	P47898
ENST00000394143	ENSG00000156920	agrg4_human	GPR112	Q8IZF6
ENST00000404129	ENSG00000156097	gpr61_human	GPR61	Q9BZJ8
ENST00000286201	ENSG00000155760	fzd7_human	FZD7	O75084
ENST00000382487	ENSG00000155269	gpr78_human	GPR78	Q96P69
ENST00000284674	ENSG00000154478	gpr26_human	GPR26	Q8NDV2
ENST00000284311	ENSG00000154165	gpr15_human	GPR15	P49685
ENST00000282018	ENSG00000152207	cltr2_human	CYSLTR2	Q9NS75
ENST00000369212	ENSG00000152034	mchr2_human	MCHR2	Q969V1
ENST00000376351	ENSG00000151025	gp158_human	GPR158	Q5T848
ENST00000362072	ENSG00000149295	drd2_human	DRD2	P14416
ENST00000277942	ENSG00000148734	npff1_human	NPFFR1	Q9GZQ6
ENST00000372406	ENSG00000148358	gp107_human	GPR107	Q5VW38
ENST00000276218	ENSG00000147262	gp119_human	GPR119	Q8TDV5
ENST00000435339	ENSG00000147145	lpar4_human	LPAR4	Q99677
ENST00000276077	ENSG00000147138	gp174_human	GPR174	Q9BXC1
ENST00000275216	ENSG00000146399	taar1_human	TAAR1	Q96RJ0
ENST00000275200	ENSG00000146385	taar8_human	TAAR8	Q969N4
ENST00000275198	ENSG00000146383	taar6_human	TAAR6	Q96RI8
ENST00000367931	ENSG00000146378	taar2_human	TAAR2	Q9P1P5
ENST00000497524	ENSG00000144891	agtr1_human	AGTR1	P30556
ENST00000273352	ENSG00000144820	agrg7_human	GPR128	Q96K78
ENST00000442925	ENSG00000144648	ackr2_human	ACKR2	O00590
ENST00000272928	ENSG00000144476	ackr3_human	ACKR3	P25106
ENST00000272847	ENSG00000144407	pth2r_human	PTH2R	P49190
ENST00000272644	ENSG00000144230	gpr17_human	GPR17	Q13304
ENST00000271332	ENSG00000143126	celr2_human	CELSR2	Q9HCU4
ENST00000270590	ENSG00000142511	gpr32_human	GPR32	O75388
ENST00000267549	ENSG00000140030	psyr_human	GPR65	Q8IYL9
ENST00000267377	ENSG00000139874	ssr1_human	SSTR1	P30872
ENST00000378434	ENSG00000139679	lpar6_human	LPAR6	P43657
ENST00000267015	ENSG00000139572	gpr84_human	GPR84	Q9NQS5
ENST00000266674	ENSG00000139292	lgr5_human	LGR5	O75473
ENST00000260843	ENSG00000138271	gpr87_human	GPR87	Q9BY21
ENST00000294954	ENSG00000138039	lshr_human	LHCGR	P22888
ENST00000370862	ENSG00000137252	ox2r_human	HCRTR2	O43614
ENST00000259455	ENSG00000136928	gabr2_human	GABBR2	O75899
ENST00000258456	ENSG00000135973	gpr45_human	GPR45	Q9Y5Y3
ENST00000258400	ENSG00000135914	5ht2b_human	HTR2B	P41595
ENST00000444078	ENSG00000135898	gpr55_human	GPR55	Q9Y2T6
ENST00000258042	ENSG00000135577	nmbr_human	NMBR	P28336
ENST00000258034	ENSG00000135569	taar5_human	TAAR5	O14804
ENST00000369947	ENSG00000135312	5ht1b_human	HTR1B	P28222
ENST00000595464	ENSG00000134830	c5ar2_human	C5AR2	Q9P296
ENST00000257254	ENSG00000134817	apj_human	APLNR	P35414
ENST00000256906	ENSG00000134489	hrh4_human	HRH4	Q9H3N8
ENST00000298386	ENSG00000133105	rxfp2_human	RXFP2	Q8WXD0
ENST00000255380	ENSG00000133019	acm3_human	CHRM3	P20309
ENST00000405846	ENSG00000132975	gpr12_human	GPR12	P47775
ENST00000255262	ENSG00000132911	nmur2_human	NMUR2	Q9GZQ4
ENST00000255008	ENSG00000132671	ssr4_human	SSTR4	P31391
ENST00000252660	ENSG00000130368	mas_human	MAS1	P04201
ENST00000249887	ENSG00000129048	ackr4_human	ACKR4	Q9NPB9
ENST00000249389	ENSG00000128617	opsb_human	OPN1SW	P03999
ENST00000249373	ENSG00000128602	smo_human	SMO	Q99835
ENST00000249284	ENSG00000128519	t2r16_human	TAS2R16	Q9NYV7
ENST00000249041	ENSG00000128310	galr3_human	GALR3	O60755
ENST00000249016	ENSG00000128285	mchr1_human	MCHR1	Q99705
ENST00000247883	ENSG00000127366	ta2r5_human	TAS2R5	Q9NYW4
ENST00000247881	ENSG00000127364	ta2r4_human	TAS2R4	Q9NYW5
ENST00000247879	ENSG00000127362	ta2r3_human	TAS2R3	Q9NYW6
ENST00000246657	ENSG00000126353	ccr7_human	CCR7	P32248
ENST00000246553	ENSG00000126266	ffar1_human	FFAR1	O14842
ENST00000599180	ENSG00000126262	ffar2_human	FFAR2	O15552
ENST00000454971	ENSG00000126251	gpr42_human	GPR42	O15529
ENST00000380289	ENSG00000126010	grpr_human	GRPR	P30550
ENST00000246115	ENSG00000125910	s1pr4_human	S1PR4	O95977
ENST00000369768	ENSG00000125522	npbw2_human	NPBWR2	P48146
ENST00000336866	ENSG00000125510	oprx_human	OPRL1	P41146
ENST00000245457	ENSG00000125384	pe2r2_human	PTGER2	P43116
ENST00000340807	ENSG00000125245	gpr18_human	GPR18	Q14330
ENST00000371211	ENSG00000124818	opn5_human	OPN5	Q6U736
ENST00000243911	ENSG00000124089	mc3r_human	MC3R	P41968
ENST00000243673	ENSG00000123901	gpr83_human	GPR83	Q9NYM4
ENST00000240691	ENSG00000121381	ta2r9_human	TAS2R9	Q9NYW1
ENST00000240687	ENSG00000121377	ta2r7_human	TAS2R7	Q9NYW3
ENST00000240619	ENSG00000121318	t2r10_human	TAS2R10	Q9NYW0
ENST00000240615	ENSG00000121314	ta2r8_human	TAS2R8	Q9NYW2
ENST00000366834	ENSG00000120436	gpr31_human	GPR31	O00270
ENST00000239032	ENSG00000119973	prlhr_human	PRLHR	P49683
ENST00000394705	ENSG00000119737	gpr75_human	GPR75	O95800
ENST00000234961	ENSG00000116329	oprd_human	OPRD1	P41143
ENST00000305249	ENSG00000115353	nk1r_human	TACR1	P25103
ENST00000517717	ENSG00000113262	grm6_human	GRM6	O15303
ENST00000341935	ENSG00000112486	ccr6_human	CCR6	P51684
ENST00000229955	ENSG00000112218	gpr63_human	GPR63	Q9BZJ6
ENST00000373256	ENSG00000112164	glp1r_human	GLP1R	P43220
ENST00000240093	ENSG00000104290	fzd3_human	FZD3	Q9NPG1
ENST00000370648	ENSG00000102239	brs3_human	BRS3	P32247
ENST00000218316	ENSG00000102195	mtr1l_human	GPR50	Q13585
ENST00000369951	ENSG00000102076	opsr_human	OPN1LW	P04000
ENST00000217270	ENSG00000101292	pkr2_human	PROKR2	Q8NFJ6
ENST00000370501	ENSG00000101188	ntr1_human	NTSR1	P30989
ENST00000216629	ENSG00000100739	bkrb1_human	BDKRB1	P46663
ENST00000019103	ENSG00000080293	sctr_human	SCTR	P47872
ENST00000171757	ENSG00000078589	p2y10_human	P2RY10	O00398
ENST00000373306	ENSG00000075073	nk2r_human	TACR2	P21452
ENST00000262441	ENSG00000065325	glp2r_human	GLP2R	O95838
ENST00000392370	ENSG00000064989	calrl_human	CALCRL	Q16602
ENST00000586703	ENSG00000064547	lpar2_human	LPAR2	Q9HBW0
ENST00000164024	ENSG00000008300	celr3_human	CELSR3	Q9NYQ7
ENST00000590918	ENSG00000010310	gipr_human	GIPR	P48546
ENST00000568909	ENSG00000205336	agrg1_human	GPR56	Q9Y653
ENST00000561100	ENSG00000166073	gp176_human	GPR176	Q14439
ENST00000555147	ENSG00000258839	mshr_human	MC1R	Q01726
ENST00000555147	ENSG00000258839	mshr_human	TUBB3	Q01726
ENST00000538487	ENSG00000124493	grm4_human	GRM4	Q14833
ENST00000531499	ENSG00000119714	ogr1_human	GPR68	Q15743
ENST00000528054	ENSG00000213906	lt4r2_human	LTB4R2	Q9NPC1
ENST00000522566	ENSG00000164930	fzd6_human	FZD6	O60353
ENST00000517894	ENSG00000181790	bai1_human	BAI1	O14514
ENST00000471646	ENSG00000106113	crfr2_human	CRHR2	Q13324
ENST00000467482	ENSG00000101850	gp143_human	GPR143	P51810
ENST00000450633	ENSG00000163870	tpra1_human	TPRA1	Q86W33
ENST00000449590	ENSG00000160801	pth1r_human	PTH1R	Q03431
ENST00000412232	ENSG00000020181	agra2_human	GPR124	Q96PE1
ENST00000405460	ENSG00000164199	gpr98_human	GPR98	Q8WXG9
ENST00000400888	ENSG00000121807	ccr2_human	CCR2	P41597
ENST00000400723	ENSG00000215644	glr_human	GCGR	P47871
ENST00000399220	ENSG00000168329	cx3c1_human	CX3CR1	P49238
ENST00000399036	ENSG00000121797	ccrl2_human	CCRL2	O00421
ENST00000394427	ENSG00000186867	qrfpr_human	QRFPR	Q96P65
ENST00000392607	ENSG00000197177	agra1_human	GPR123	Q86SQ6
ENST00000389832	ENSG00000184350	mrgre_human	MRGPRE	Q86SM8
ENST00000383673	ENSG00000151577	drd3_human	DRD3	P35462
ENST00000378688	ENSG00000102468	5ht2a_human	HTR2A	P28223
ENST00000375190	ENSG00000006638	ta2r_human	TBXA2R	P21731
ENST00000374431	ENSG00000198121	lpar1_human	LPAR1	Q92633
ENST00000373706	ENSG00000121764	ox1r_human	HCRTR1	O43613
ENST00000373693	ENSG00000186810	cxcr3_human	CXCR3	P49682
ENST00000373658	ENSG00000121753	agrb2_human	BAI2	O60241
ENST00000371253	ENSG00000153292	agrf1_human	GPR110	Q5T601
ENST00000370931	ENSG00000050628	pe2r3_human	PTGER3	P43115
ENST00000370758	ENSG00000122420	pf2r_human	PTGFR	P43088
ENST00000370728	ENSG00000117114	agrl2_human	LPHN2	O95490
ENST00000370598	ENSG00000135298	agrb3_human	BAI3	O60242
ENST00000369501	ENSG00000118432	cnr1_human	CNR1	P21554
ENST00000369295	ENSG00000043591	adrb1_human	ADRB1	P08588
ENST00000368122	ENSG00000213088	ackr1_human	DARC	Q16570
ENST00000367838	ENSG00000143147	gp161_human	GPR161	Q8N6U8
ENST00000367278	ENSG00000133067	lgr6_human	LGR6	Q9HBX8
ENST00000366554	ENSG00000054277	opn3_human	OPN3	Q9H1Y3
ENST00000361669	ENSG00000198822	grm3_human	GRM3	Q14832
ENST00000360581	ENSG00000187258	npsr1_human	NPSR1	Q6W5P4
ENST00000358927	ENSG00000126895	v2r_human	AVPR2	P30518
ENST00000357716	ENSG00000196277	grm7_human	GRM7	Q14831
ENST00000357632	ENSG00000173585	ccr9_human	CCR9	P51686
ENST00000357422	ENSG00000183625	ccr3_human	CCR3	P51677
ENST00000340177	ENSG00000101180	hrh3_human	HRH3	Q9Y5N1
ENST00000339582	ENSG00000179603	grm8_human	GRM8	O00222
ENST00000336152	ENSG00000148680	5ht7r_human	HTR7	P34969
ENST00000335666	ENSG00000257008	gp142_human	GPR142	Q7Z601
ENST00000334619	ENSG00000110148	gasr_human	CCKBR	P32239
ENST00000334304	ENSG00000152990	agra3_human	GPR125	Q8IWK6
ENST00000333430	ENSG00000180739	s1pr5_human	S1PR5	Q9H228
ENST00000330055	ENSG00000184160	ada2c_human	ADRA2C	P18825
ENST00000329797	ENSG00000183484	gp132_human	GPR132	Q9UNW8
ENST00000327753	ENSG00000153294	agrf4_human	GPR115	Q8IZF3
ENST00000326306	ENSG00000179934	ccr8_human	CCR8	P51685
ENST00000326139	ENSG00000106128	ghrhr_human	GHRHR	Q02643
ENST00000325123	ENSG00000114812	vipr1_human	VIPR1	P32241
ENST00000324300	ENSG00000151617	ednra_human	EDNRA	P25101
ENST00000319838	ENSG00000178623	gpr35_human	GPR35	Q9HC97
ENST00000319211	ENSG00000181104	par1_human	F2R	P25116
ENST00000315576	ENSG00000127507	agre2_human	EMR2	Q9UHX3
ENST00000312053	ENSG00000174837	agre1_human	EMR1	Q14246
ENST00000311519	ENSG00000173567	agrf3_human	GPR113	Q8IZF5
ENST00000311268	ENSG00000250510	gp162_human	GPR162	Q16538
ENST00000309099	ENSG00000172935	mrgrf_human	MRGPRF	Q96AM1
ENST00000307765	ENSG00000171509	rxfp1_human	RXFP1	Q9HBX9
ENST00000305447	ENSG00000168959	grm5_human	GRM5	P41594
ENST00000304166	ENSG00000078549	pacr_human	ADCYAP1R1	P41586
ENST00000300571	ENSG00000167191	gpc5b_human	GPRC5B	Q9NZH0
ENST00000299178	ENSG00000166148	v1ar_human	AVPR1A	P37288
ENST00000296862	ENSG00000164393	agrf2_human	GPR111	Q8IZF7
ENST00000296677	ENSG00000164251	par2_human	F2RL1	P55085
ENST00000296154	ENSG00000036828	casr_human	CASR	P41180
ENST00000293897	ENSG00000162009	ssr5_human	SSTR5	P35346
ENST00000291294	ENSG00000160013	pi2r_human	PTGIR	P43119
ENST00000282753	ENSG00000152822	grm1_human	GRM1	Q13255
ENST00000276393	ENSG00000120907	ada1a_human	ADRA1A	P35348
ENST00000276198	ENSG00000147246	5ht2c_human	HTR2C	P28335
ENST00000275169	ENSG00000146360	gpr6_human	GPR6	P46095
ENST00000265572	ENSG00000082556	oprk_human	OPRK1	P41145
ENST00000265417	ENSG00000069122	agrf5_human	GPR116	Q8IZF2
ENST00000262738	ENSG00000075275	celr1_human	CELSR1	Q9NYQ6
ENST00000262178	ENSG00000106018	vipr2_human	VIPR2	P41587
ENST00000261654	ENSG00000111452	agrd1_human	GPR133	Q6QNK2
ENST00000257068	ENSG00000134640	mtr1b_human	MTNR1B	P49286
ENST00000253673	ENSG00000131355	agre3_human	EMR3	Q9BY15
ENST00000248076	ENSG00000127533	par4_human	F2RL3	Q96RI0
ENST00000241891	ENSG00000122375	opn4_human	OPN4	Q9UHM6
ENST00000241393	ENSG00000121966	cxcr4_human	CXCR4	P61073
ENST00000241256	ENSG00000121853	ghsr_human	GHSR	Q92847
ENST00000234371	ENSG00000116014	kissr_human	KISS1R	Q969F8
ENST00000231683	ENSG00000113749	hrh2_human	HRH2	P25021
ENST00000229030	ENSG00000111432	fzd10_human	FZD10	Q9ULW2
ENST00000228887	ENSG00000111291	gpc5d_human	GPRC5D	Q9NZD1
ENST00000226413	ENSG00000109163	gnrhr_human	GNRHR	P30968
ENST00000218721	ENSG00000102539	mtlr_human	MLNR	O43193
ENST00000014914	ENSG00000013588	rai3_human	GPRC5A	Q8NFJ5
ENST00000314537	ENSG00000120088	crfr1_human	CRHR1	P34998
ENST00000230173	ENSG00000112414	gp126_human	GPR126	Q86SQ4
ENST00000229768	ENSG00000112038	oprm_human	OPRM1	P35372
ENST00000340736	ENSG00000072071	agrl1_human	LPHN1	O94910
ENST00000333172	ENSG00000173662	ts1r1_human	TAS1R1	Q7RTX1
ENST00000308744	ENSG00000056291	npff2_human	NPFFR2	Q9Y5X5
ENST00000541158	ENSG00000165409	tshr_human	TSHR	P16473
ENST00000406846	ENSG00000170820	fshr_human	FSHR	P23945
ENST00000359558	ENSG00000004948	calcr_human	CALCR	P30988
ENST00000176183	ENSG00000069696	drd4_human	DRD4	P21917
ENST00000521530	ENSG00000164270	5ht4r_human	HTR4	Q13639
ENST00000334286	ENSG00000136160	ednrb_human	EDNRB	P24530
ENST00000313074	ENSG00000173264	g137a_human	GPR137	Q96N19
ENST00000514591	ENSG00000150471	agrl3_human	LPHN3	Q9HAR2
ENST00000392629	ENSG00000170412	gpc5c_human	GPRC5C	Q9NQ84
ENST00000506868	ENSG00000212126	t2r50_human	TAS2R50	P59544
ENST00000377127	ENSG00000204687	mas1l_human	MAS1L	P35410
ENST00000333493	ENSG00000182885	agrg3_human	GPR97	Q86Y34
ENST00000369935	ENSG00000147380	opsg_human	OPN1MW	P04001
ENST00000337539	ENSG00000128271	aa2ar_human	ADORA2A	P29274
ENST00000409345	ENSG00000222040	ada2b_human	ADRA2B	P18089
ENST00000328544	ENSG00000183473	ssr3_human	SSTR3	P32745
ENST00000280155	ENSG00000150594	ada2a_human	ADRA2A	P08913
ENST00000242786	ENSG00000123146	cd97_human	CD97	P48960
ENST00000342292	ENSG00000188888	gp179_human	GPR179	Q6PRD1
ENST00000241356	ENSG00000121933	aa3r_human	ADORA3	P0DMS8
