# Supplementary material for: Pharmacogenomics of GPCR Drug Targets
Source: Cell. 2018 Jan 11;172(1-2):41–54.e19. doi: 10.1016/j.cell.2017.11.033 (PMC5766829; doi:10.1016/j.cell.2017.11.033)
Supplement: Table S6. Variability Score of GPCR Drugs and for a Drug in Functional Sites in GPCR Drug Targets, S-Polymorphic, and S-Affected%, Related to Figure 6 [file mmc6.xlsx]

## Sheet: Description
GPCR Pharmacogenomics, Supplementary Table 6:			Variability score of GPCR drugs; Variability score for a drug in functional sites in GPCR drug targets
			Variability score for a drug, S-polymorphic
Tab 1: known			drugscore of known functional sites per drug based on ExAC data
	Column A:	drug name	GPCR targeting drug (n=475)
	Column B:	variability score for a drug	sum of the fraction of functional sites that are polymorphic for each receptor targeted by the drug.
			Variability score for a drug, S-affected%
Tab 2: known_homozygous			Distribution of individuals from the 1,000 Genomes Projects with homozygous (only) mutations in only known of GPCR drug targets
	Column A:	drug name	GPCR targeting drug n=475
	Column B:	individuals	number of individuals with a mutation in a functional site of the GPCR drug target
	Column C:	percentage	percentage of individuals (from 2,504 individuals from the 1,000 Genomes Project)
Tab 3: known_all_variants			Distribution of individuals from the 1,000 Genomes Projects with heterozygous (including homozygous) mutations in only known of GPCR drug targets
	Column A:	drug name	GPCR targeting drug n=475
	Column B:	individuals	number of individuals with a mutation in a functional site of the GPCR drug target
	Column C:	percentage	percentage of individuals (from 2,504 individuals from the 1,000 Genomes Project)
Tab 4: putative_homozygous			Distribution of individuals from the 1,000 Genomes Projects with homozygous (only) mutations in known and putative functional sites of GPCR drug targets
	Column A:	drug name	GPCR targeting drug n=475
	Column B:	individuals	number of individuals with a mutation in a functional site of the GPCR drug target
	Column C:	percentage	percentage of individuals (from 2,504 individuals from the 1,000 Genomes Project)
Tab 5: putative_all_variants			Distribution of individuals from the 1,000 Genomes Projects with heterozygous (including homozygous) mutations in known and putative functional sites of GPCR drug targets
	Column A:	drug name	GPCR targeting drug n=475
	Column B:	individuals	number of individuals with a mutation in a functional site of the GPCR drug target
	Column C:	percentage	percentage of individuals (from 2,504 individuals from the 1,000 Genomes Project)

## Sheet: known-Spolymorphic
drug	variability score for a drug
olanzapine	4.57
asenapine	3.57
ergoloid	2.9
promazine	2.82
levomepromazine	2.65
propiomazine	2.6
iloperidone	1.99
thiethylperazine	1.82
labetalol	1.8
norepinephrine	1.8
dipivefrin	1.8
mephentermine	1.8
droxidopa	1.8
octreotide	1.72
ergotamine	1.7
tolazoline	1.66
doxepin	1.64
trimipramine	1.52
epinephrine	1.51
pasireotide	1.4
clozapine	1.38
carvedilol	1.34
chlorprothixene	1.32
trifluoperazine	1.27
rauwolfia serpentina	1.24
oxymetazoline	1.24
naphazoline	1.24
phentolamine	1.24
bethanidine	1.24
phenoxybenzamine	1.24
tetrahydrozoline	1.24
pergolide	1.22
melevodopa	1.22
levodopa	1.22
thioproperazine	1.11
lanreotide	1.04
acepromazine	1
adenosine	0.99
theophylline	0.99
agomelatine	0.99
loxapine	0.97
pimozide	0.95
promethazine	0.95
methysergide	0.94
lurasidone	0.91
desipramine	0.9
thioridazine	0.9
sumatriptan	0.88
naratriptan	0.88
zolmitriptan	0.88
droperidol	0.86
haloperidol	0.86
chlorpromazine	0.86
minaprine	0.84
amoxapine	0.8
triflupromazine	0.79
terazosin	0.78
oxycodone	0.78
nalmefene	0.78
midodrine	0.78
dapiprazole	0.78
propoxyphene	0.78
ketobemidone	0.78
indoramin	0.78
morphine	0.78
sufentanil	0.78
doxazosin	0.78
brexpiprazole	0.78
methoxamine	0.78
nefazodone	0.78
alfuzosin	0.78
naltrexone	0.78
buprenorphine	0.78
hydrocodone	0.78
hydromorphone	0.78
codeine	0.78
butorphanol	0.78
phenylephrine	0.78
nalbuphine	0.78
naloxone	0.78
prazosin	0.78
metaraminol	0.78
tamsulosin	0.78
vasopressin	0.75
terlipressin	0.75
desmopressin	0.75
mirtazapine	0.75
pipotiazine	0.74
zuclopenthixol	0.73
caffeine	0.73
methamphetamine	0.73
carphenazine	0.73
dinoprostone	0.72
vapreotide	0.71
solifenacin	0.69
metixene	0.69
tolterodine	0.69
homatropine methylbromide	0.69
aclidinium	0.69
trospium	0.69
atropine	0.69
rotigotine	0.68
pramipexole	0.68
bromocriptine	0.68
ropinirole	0.68
apomorphine	0.68
tramadol	0.67
flupentixol	0.65
tasimelteon	0.64
melatonin	0.64
ramelteon	0.64
xylometazoline	0.63
eletriptan	0.63
bimatoprost	0.63
aripiprazole	0.62
icatibant	0.6
pentoxifylline	0.6
vortioxetine	0.6
iloprost	0.56
carteolol	0.56
metoclopramide	0.56
pentazocine	0.56
levocabastine	0.56
meperidine	0.56
dezocine	0.56
lisuride	0.56
isoproterenol	0.56
parathyroid hormone	0.56
mianserin	0.55
trazodone	0.54
fenoldopam	0.54
amiodarone	0.54
dronedarone	0.54
oxymorphone	0.53
eluxadoline	0.53
fentanyl	0.53
suvorexant	0.53
buserelin	0.52
goserelin	0.52
chorionic gonadotropin	0.5
menotropins	0.5
nedocromil	0.5
phendimetrazine	0.49
quetiapine	0.48
risperidone	0.48
ziprasidone	0.48
cocaine	0.47
guanfacine	0.46
dihydroergotamine	0.46
clonidine	0.46
methyldopa	0.46
betahistine	0.46
dexmedetomidine	0.46
tizanidine	0.46
brimonidine	0.46
guanabenz	0.46
frovatriptan	0.46
almotriptan	0.46
lofexidine	0.46
lisdexamfetamine	0.46
rizatriptan	0.46
apraclonidine	0.46
rupatadine	0.45
treprostinil	0.45
cyproheptadine	0.44
butriptyline	0.44
buspirone	0.44
ceruletide	0.43
cinitapride	0.43
flibanserin	0.43
tetrahydrocannabinol	0.42
dronabinol	0.42
nabilone	0.42
carbinoxamine	0.42
histamine	0.42
buclizine	0.42
epinastine	0.42
conivaptan	0.41
cariprazine	0.41
metipranolol	0.4
calcitonin human	0.4
nebivolol	0.4
pindolol	0.4
propranolol	0.4
esmolol	0.4
penbutolol	0.4
dobutamine	0.4
calcitonin salmon recombinant	0.4
propafenone	0.4
misoprostol	0.4
timolol	0.4
celiprolol	0.4
alprenolol	0.4
sotalol	0.4
pramlintide acetate	0.4
oxprenolol	0.4
nadolol	0.4
isoetharine	0.4
levobunolol	0.4
thiothixene	0.37
cosyntropin	0.37
mepenzolate	0.37
maraviroc	0.37
molindone	0.37
paliperidone	0.37
mesoridazine	0.37
methylergonovine	0.36
alprostadil	0.36
oxybutynin	0.35
diphenidol	0.35
procyclidine	0.35
oxyphencyclimine	0.35
anisotropine methylbromide	0.35
ipratropium	0.35
propantheline	0.35
tridihexethyl	0.35
tiotropium	0.35
bethanechol	0.35
pilocarpine	0.35
carbachol	0.35
thyrotropin alfa	0.34
dimetindene	0.34
etomidate	0.33
captodiame	0.33
fingolimod	0.33
icosapent	0.33
pentagastrin	0.33
cromolyn sodium	0.33
telmisartan	0.32
candesartan cilexetil	0.32
methantheline	0.32
eprosartan	0.32
losartan	0.32
irbesartan	0.32
glycopyrronium	0.32
valsartan	0.32
forasartan	0.32
olmesartan medoxomil	0.32
azilsartan medoxomil	0.32
acetophenazine	0.31
methadyl acetate	0.31
perphenazine	0.31
alvimopan	0.31
remifentanil	0.31
difenoxin	0.31
tapentadol	0.31
ethylmorphine	0.31
anileridine	0.31
naldemedine	0.31
methadone	0.31
loperamide	0.31
naloxegol	0.31
methylnaltrexone	0.31
alfentanil	0.31
levorphanol	0.31
levomethadyl acetate	0.31
diphenoxylate	0.31
levallorphan	0.31
fluphenazine	0.31
dihydrocodeine	0.31
benzphetamine	0.3
pseudoephedrine	0.3
nicergoline	0.3
phenylpropanolamine	0.3
levonordefrin	0.3
silodosin	0.3
suramin	0.3
isometheptene	0.3
secretin	0.3
ephedrine	0.3
tetryzoline	0.3
ergonovine	0.3
regadenoson	0.29
exenatide	0.29
exendin-4	0.29
lixisenatide	0.29
liraglutide	0.29
dulaglutide	0.29
cyclobenzaprine	0.29
albiglutide	0.29
pranlukast	0.28
vorapaxar	0.28
zafirlukast	0.28
montelukast	0.28
dicyclomine	0.27
atosiban	0.27
rolapitant	0.27
histrelin	0.27
oxytocin	0.27
latanoprost	0.27
cyclopentolate	0.27
glycopyrrolate	0.27
degarelix	0.27
nafarelin	0.27
cetrorelix	0.27
travoprost	0.27
danazol	0.27
hexocyclium	0.27
tafluprost	0.27
isopropamide	0.27
ganirelix acetate	0.27
oxyphenonium	0.27
leuprolide	0.27
triptorelin	0.27
cevimeline	0.27
netupitant	0.27
gonadorelin	0.27
abarelix	0.27
diphemanil	0.27
aprepitant	0.27
amphetamine	0.27
bromodiphenhydramine	0.26
pyrilamine	0.26
olopatadine	0.26
clofedanol	0.26
methdilazine	0.26
dimenhydrinate	0.26
cetirizine	0.26
flunarizine	0.26
levocetirizine	0.26
loratadine	0.26
brompheniramine	0.26
meclizine	0.26
triprolidine	0.26
fexofenadine	0.26
emedastine	0.26
diphenylpyraline	0.26
cyclizine	0.26
orphenadrine	0.26
bilastine	0.26
tripelennamine	0.26
mequitazine	0.26
dexbrompheniramine	0.26
pemirolast	0.26
pheniramine	0.26
chloropyramine	0.26
astemizole	0.26
chlorpheniramine	0.26
bepotastine	0.26
acrivastine	0.26
desloratadine	0.26
hydroxyzine	0.26
dexchlorpheniramine	0.26
ketotifen	0.26
azelastine	0.26
azatadine	0.26
diphenhydramine	0.26
isothipendyl	0.26
clemastine	0.26
cinnarizine	0.26
alcaftadine	0.26
chlorcyclizine	0.26
terfenadine	0.26
trimeprazine	0.26
antazoline	0.26
doxylamine	0.26
phenindamine	0.26
chlophedianol	0.26
follitropin	0.25
sermorelin	0.25
lutropin alfa	0.25
urofollitropin	0.25
teduglutide	0.25
vilazodone	0.25
alverine	0.25
tesamorelin	0.25
betaxolol	0.24
niacin	0.24
atenolol	0.24
metoprolol	0.24
arbutamine	0.24
fluoxetine	0.24
epoprostenol	0.24
bupranolol	0.24
methylscopolamine	0.24
bopindolol	0.24
selexipag	0.24
practolol	0.24
hyoscyamine	0.24
ridogrelum	0.24
dopamine	0.24
dinoprost tromethamine	0.24
acebutolol	0.24
flavoxate	0.24
bisoprolol	0.24
bosentan	0.23
macitentan	0.23
ambrisentan	0.23
sonidegib	0.22
itraconazole	0.22
tropicamide	0.22
vismodegib	0.22
cisapride	0.21
cinacalcet	0.21
ticagrelor	0.21
tegaserod	0.21
teriparatide	0.21
clopidogrel	0.21
ticlopidine	0.21
prasugrel	0.21
prucalopride	0.21
cangrelor	0.21
etelcalcetide	0.21
abaloparatide	0.21
protirelin	0.2
fesoterodine	0.19
prochlorperazine	0.19
remoxipride	0.19
darifenacin	0.19
amantadine hcl	0.19
benperidol	0.19
fluphenazine enanthate	0.19
gamma hydroxybutyric acid	0.19
umeclidinium	0.19
baclofen	0.19
bromopride	0.19
propericiazine	0.19
fluspirilene	0.19
fluphenazine decanoate	0.19
cabergoline	0.19
amitriptyline	0.18
pimavanserin	0.18
vilanterol	0.16
bitolterol	0.16
ethopropazine	0.16
carboprost tromethamine	0.16
nizatidine	0.16
salmeterol	0.16
albuterol	0.16
cimetidine	0.16
scopolamine	0.16
succinylcholine	0.16
fenoterol	0.16
ranitidine	0.16
pirbuterol	0.16
olodaterol	0.16
indacaterol	0.16
salbutamol	0.16
benztropine	0.16
terbutaline	0.16
ritodrine	0.16
famotidine	0.16
clidinium	0.16
betazole	0.16
pirenzepine	0.16
formoterol	0.16
trihexyphenidyl	0.16
metaproterenol	0.16
arformoterol	0.16
biperiden	0.16
cycrimine	0.16
metiamide	0.16
levosalbutamol	0.16
clenbuterol	0.16
mirabegron	0.16
vigabatrin	0.14
acamprosate	0.14
tolvaptan	0.14
progabide	0.14
plerixafor	0.14
asfotase alfa	0.12
rimonabant	0.12
marinol	0.12
corticorelin ovine triflutate	0.11
methacholine	0.11
acetylcholine	0.11
lorcaserin	0.11
glucagon	0.1
acipimox	0.1
betanechol	0.08
doxacurium	0.08
mivacurium	0.08
rocuronium	0.08
sitaxentan	0.07
chenodeoxycholic acid	0

## Sheet: known_homozygous
drug	individuals	percentage
icosapent	1963	78.3946
nabilone	1111	44.369
tetrahydrocannabinol	1111	44.369
dronabinol	1111	44.369
lixisenatide	507	20.2476
albiglutide	507	20.2476
liraglutide	507	20.2476
dulaglutide	507	20.2476
exenatide	507	20.2476
exendin-4	507	20.2476
suramin	291	11.6214
icatibant	5	0.199681
levomepromazine	5	0.199681
triflupromazine	5	0.199681
doxepin	5	0.199681
trihexyphenidyl	4	0.159744
glycopyrrolate	4	0.159744
olanzapine	4	0.159744
aclidinium	4	0.159744
cyclopentolate	4	0.159744
trospium	4	0.159744
metoclopramide	4	0.159744
propiomazine	4	0.159744
pilocarpine	4	0.159744
succinylcholine	4	0.159744
scopolamine	4	0.159744
flavoxate	4	0.159744
procyclidine	4	0.159744
metixene	4	0.159744
thiethylperazine	4	0.159744
diphemanil	4	0.159744
pirenzepine	4	0.159744
promethazine	4	0.159744
methylscopolamine	4	0.159744
tridihexethyl	4	0.159744
oxyphenonium	4	0.159744
carbinoxamine	4	0.159744
hyoscyamine	4	0.159744
ipratropium	4	0.159744
clidinium	4	0.159744
mepenzolate	4	0.159744
propantheline	4	0.159744
isopropamide	4	0.159744
oxybutynin	4	0.159744
tolterodine	4	0.159744
bethanechol	4	0.159744
homatropine methylbromide	4	0.159744
anisotropine methylbromide	4	0.159744
tiotropium	4	0.159744
glycopyrronium	4	0.159744
hexocyclium	4	0.159744
buclizine	4	0.159744
benztropine	4	0.159744
cevimeline	4	0.159744
oxyphencyclimine	4	0.159744
carbachol	4	0.159744
atropine	4	0.159744
desipramine	4	0.159744
cycrimine	4	0.159744
dicyclomine	4	0.159744
promazine	4	0.159744
biperiden	4	0.159744
methantheline	4	0.159744
ethopropazine	4	0.159744
solifenacin	4	0.159744
flupentixol	4	0.159744
diphenidol	4	0.159744
adenosine	3	0.119808
theophylline	3	0.119808
vasopressin	3	0.119808
conivaptan	3	0.119808
desmopressin	3	0.119808
terlipressin	3	0.119808
tolvaptan	3	0.119808
mephentermine	2	0.0798722
norepinephrine	2	0.0798722
labetalol	2	0.0798722
carvedilol	2	0.0798722
dipivefrin	2	0.0798722
mirabegron	2	0.0798722
carteolol	2	0.0798722
droxidopa	2	0.0798722
isoproterenol	2	0.0798722
lanreotide	1	0.0399361
dinoprost tromethamine	1	0.0399361
selexipag	1	0.0399361
iloprost	1	0.0399361
fluoxetine	1	0.0399361
asenapine	1	0.0399361
minaprine	1	0.0399361
methysergide	1	0.0399361
vapreotide	1	0.0399361
maraviroc	1	0.0399361
epoprostenol	1	0.0399361
chlorprothixene	1	0.0399361
agomelatine	1	0.0399361
treprostinil	1	0.0399361
methylergonovine	1	0.0399361
octreotide	1	0.0399361
pasireotide	1	0.0399361
levorphanol	0	0
metiamide	0	0
alfentanil	0	0
ramelteon	0	0
betanechol	0	0
lisdexamfetamine	0	0
buprenorphine	0	0
hydroxyzine	0	0
amiodarone	0	0
doxacurium	0	0
isometheptene	0	0
melevodopa	0	0
almotriptan	0	0
menotropins	0	0
prucalopride	0	0
melatonin	0	0
vismodegib	0	0
hydromorphone	0	0
chlorpromazine	0	0
mivacurium	0	0
antazoline	0	0
levomethadyl acetate	0	0
hydrocodone	0	0
ergotamine	0	0
fluspirilene	0	0
meperidine	0	0
ropinirole	0	0
lofexidine	0	0
desloratadine	0	0
bisoprolol	0	0
methylnaltrexone	0	0
cariprazine	0	0
amphetamine	0	0
abaloparatide	0	0
tamsulosin	0	0
alfuzosin	0	0
betazole	0	0
timolol	0	0
fentanyl	0	0
histamine	0	0
thioproperazine	0	0
misoprostol	0	0
vilazodone	0	0
lurasidone	0	0
chlophedianol	0	0
levodopa	0	0
dimetindene	0	0
forasartan	0	0
mesoridazine	0	0
leuprolide	0	0
teduglutide	0	0
astemizole	0	0
dihydrocodeine	0	0
pimozide	0	0
clenbuterol	0	0
doxylamine	0	0
naloxegol	0	0
acrivastine	0	0
alverine	0	0
iloperidone	0	0
ziprasidone	0	0
isoetharine	0	0
bepotastine	0	0
lisuride	0	0
naltrexone	0	0
lorcaserin	0	0
levobunolol	0	0
frovatriptan	0	0
azilsartan medoxomil	0	0
triptorelin	0	0
prasugrel	0	0
chlorpheniramine	0	0
levosalbutamol	0	0
phenindamine	0	0
netupitant	0	0
epinastine	0	0
celiprolol	0	0
goserelin	0	0
plerixafor	0	0
tropicamide	0	0
trimipramine	0	0
arformoterol	0	0
sotalol	0	0
methamphetamine	0	0
pimavanserin	0	0
itraconazole	0	0
nalbuphine	0	0
ephedrine	0	0
acipimox	0	0
paliperidone	0	0
molindone	0	0
ergoloid	0	0
thioridazine	0	0
acebutolol	0	0
metaraminol	0	0
tetryzoline	0	0
cabergoline	0	0
pramlintide acetate	0	0
acepromazine	0	0
alcaftadine	0	0
terfenadine	0	0
cromolyn sodium	0	0
vortioxetine	0	0
tetrahydrozoline	0	0
oxprenolol	0	0
pentagastrin	0	0
prazosin	0	0
aprepitant	0	0
naloxone	0	0
montelukast	0	0
tesamorelin	0	0
cyclobenzaprine	0	0
apraclonidine	0	0
trimeprazine	0	0
rocuronium	0	0
dronedarone	0	0
apomorphine	0	0
chlorcyclizine	0	0
bimatoprost	0	0
pentoxifylline	0	0
fluphenazine	0	0
metaproterenol	0	0
dopamine	0	0
azelastine	0	0
tolazoline	0	0
dezocine	0	0
phenoxybenzamine	0	0
etelcalcetide	0	0
ketotifen	0	0
suvorexant	0	0
cangrelor	0	0
formoterol	0	0
carphenazine	0	0
olmesartan medoxomil	0	0
bethanidine	0	0
zafirlukast	0	0
progabide	0	0
ridogrelum	0	0
codeine	0	0
zolmitriptan	0	0
dexchlorpheniramine	0	0
alprenolol	0	0
azatadine	0	0
nadolol	0	0
tasimelteon	0	0
secretin	0	0
phenylephrine	0	0
cinnarizine	0	0
rizatriptan	0	0
abarelix	0	0
clemastine	0	0
levallorphan	0	0
butorphanol	0	0
flibanserin	0	0
gonadorelin	0	0
phentolamine	0	0
buspirone	0	0
fluphenazine decanoate	0	0
isothipendyl	0	0
loxapine	0	0
diphenhydramine	0	0
diphenoxylate	0	0
nedocromil	0	0
betaxolol	0	0
chenodeoxycholic acid	0	0
practolol	0	0
bosentan	0	0
chorionic gonadotropin	0	0
mirtazapine	0	0
propoxyphene	0	0
metoprolol	0	0
aripiprazole	0	0
asfotase alfa	0	0
tegaserod	0	0
sonidegib	0	0
ticagrelor	0	0
oxytocin	0	0
benperidol	0	0
oxymorphone	0	0
parathyroid hormone	0	0
olopatadine	0	0
nicergoline	0	0
histrelin	0	0
rolapitant	0	0
fenoldopam	0	0
albuterol	0	0
sermorelin	0	0
trazodone	0	0
vigabatrin	0	0
cocaine	0	0
clofedanol	0	0
amoxapine	0	0
ketobemidone	0	0
methdilazine	0	0
nebivolol	0	0
thiothixene	0	0
gamma hydroxybutyric acid	0	0
phenylpropanolamine	0	0
tramadol	0	0
calcitonin human	0	0
epinephrine	0	0
mianserin	0	0
fingolimod	0	0
rimonabant	0	0
morphine	0	0
fluphenazine enanthate	0	0
pranlukast	0	0
macitentan	0	0
rauwolfia serpentina	0	0
latanoprost	0	0
rotigotine	0	0
perphenazine	0	0
arbutamine	0	0
cimetidine	0	0
indoramin	0	0
quetiapine	0	0
acetylcholine	0	0
dapiprazole	0	0
levocabastine	0	0
phendimetrazine	0	0
clozapine	0	0
nalmefene	0	0
buserelin	0	0
captodiame	0	0
bromodiphenhydramine	0	0
pseudoephedrine	0	0
bitolterol	0	0
pipotiazine	0	0
atenolol	0	0
guanfacine	0	0
telmisartan	0	0
benzphetamine	0	0
corticorelin ovine triflutate	0	0
niacin	0	0
regadenoson	0	0
follitropin	0	0
oxycodone	0	0
fesoterodine	0	0
terazosin	0	0
metipranolol	0	0
vilanterol	0	0
acetophenazine	0	0
etomidate	0	0
prochlorperazine	0	0
midodrine	0	0
rupatadine	0	0
atosiban	0	0
clonidine	0	0
salmeterol	0	0
thyrotropin alfa	0	0
cyproheptadine	0	0
xylometazoline	0	0
dihydroergotamine	0	0
droperidol	0	0
nizatidine	0	0
methacholine	0	0
pyrilamine	0	0
methadyl acetate	0	0
sumatriptan	0	0
cinacalcet	0	0
amantadine hcl	0	0
darifenacin	0	0
caffeine	0	0
remoxipride	0	0
carboprost tromethamine	0	0
candesartan cilexetil	0	0
dinoprostone	0	0
cisapride	0	0
zuclopenthixol	0	0
eprosartan	0	0
pindolol	0	0
sufentanil	0	0
amitriptyline	0	0
mequitazine	0	0
tripelennamine	0	0
bilastine	0	0
orphenadrine	0	0
methadone	0	0
naldemedine	0	0
haloperidol	0	0
anileridine	0	0
cyclizine	0	0
diphenylpyraline	0	0
pergolide	0	0
irbesartan	0	0
terbutaline	0	0
emedastine	0	0
ethylmorphine	0	0
methoxamine	0	0
urofollitropin	0	0
dexmedetomidine	0	0
ambrisentan	0	0
bopindolol	0	0
silodosin	0	0
cosyntropin	0	0
propericiazine	0	0
propafenone	0	0
nefazodone	0	0
eletriptan	0	0
bromocriptine	0	0
ticlopidine	0	0
guanabenz	0	0
chloropyramine	0	0
naphazoline	0	0
loperamide	0	0
valsartan	0	0
alprostadil	0	0
sitaxentan	0	0
ganirelix acetate	0	0
famotidine	0	0
oxymetazoline	0	0
tafluprost	0	0
pheniramine	0	0
clopidogrel	0	0
brimonidine	0	0
ritodrine	0	0
pemirolast	0	0
dexbrompheniramine	0	0
pentazocine	0	0
marinol	0	0
cinitapride	0	0
tizanidine	0	0
salbutamol	0	0
betahistine	0	0
danazol	0	0
bromopride	0	0
remifentanil	0	0
degarelix	0	0
propranolol	0	0
olodaterol	0	0
protirelin	0	0
teriparatide	0	0
levocetirizine	0	0
pirbuterol	0	0
trifluoperazine	0	0
doxazosin	0	0
flunarizine	0	0
methyldopa	0	0
acamprosate	0	0
cetirizine	0	0
baclofen	0	0
dimenhydrinate	0	0
losartan	0	0
ranitidine	0	0
umeclidinium	0	0
alvimopan	0	0
lutropin alfa	0	0
fenoterol	0	0
indacaterol	0	0
esmolol	0	0
vorapaxar	0	0
travoprost	0	0
risperidone	0	0
pramipexole	0	0
tapentadol	0	0
fexofenadine	0	0
levonordefrin	0	0
calcitonin salmon recombinant	0	0
triprolidine	0	0
meclizine	0	0
eluxadoline	0	0
dobutamine	0	0
glucagon	0	0
brexpiprazole	0	0
naratriptan	0	0
brompheniramine	0	0
difenoxin	0	0
cetrorelix	0	0
butriptyline	0	0
ceruletide	0	0
bupranolol	0	0
loratadine	0	0
penbutolol	0	0
nafarelin	0	0
ergonovine	0	0

## Sheet: known_all_variants
drug	individuals	percentage
icosapent	2442	97.524
nabilone	2161	86.3019
dronabinol	2161	86.3019
tetrahydrocannabinol	2161	86.3019
exenatide	1727	68.9696
albiglutide	1727	68.9696
dulaglutide	1727	68.9696
lixisenatide	1727	68.9696
exendin-4	1727	68.9696
liraglutide	1727	68.9696
suramin	1073	42.8514
levomepromazine	169	6.7492
triflupromazine	165	6.58946
doxepin	165	6.58946
icatibant	148	5.91054
olanzapine	140	5.59105
promazine	127	5.07188
propiomazine	125	4.99201
desipramine	124	4.95208
maraviroc	124	4.95208
bethanechol	123	4.91214
carbachol	123	4.91214
methylscopolamine	123	4.91214
metixene	123	4.91214
promethazine	123	4.91214
tiotropium	123	4.91214
procyclidine	123	4.91214
thiethylperazine	123	4.91214
solifenacin	123	4.91214
homatropine methylbromide	123	4.91214
tridihexethyl	123	4.91214
diphenidol	123	4.91214
aclidinium	123	4.91214
oxybutynin	123	4.91214
atropine	123	4.91214
ipratropium	123	4.91214
pilocarpine	123	4.91214
anisotropine methylbromide	123	4.91214
tolterodine	123	4.91214
hyoscyamine	123	4.91214
propantheline	123	4.91214
flavoxate	123	4.91214
oxyphencyclimine	123	4.91214
trospium	123	4.91214
biperiden	118	4.71246
isopropamide	118	4.71246
scopolamine	118	4.71246
cevimeline	118	4.71246
succinylcholine	118	4.71246
pirenzepine	118	4.71246
carbinoxamine	118	4.71246
cyclopentolate	118	4.71246
cycrimine	118	4.71246
flupentixol	118	4.71246
buclizine	118	4.71246
hexocyclium	118	4.71246
glycopyrronium	118	4.71246
ethopropazine	118	4.71246
dicyclomine	118	4.71246
mepenzolate	118	4.71246
trihexyphenidyl	118	4.71246
metoclopramide	118	4.71246
benztropine	118	4.71246
clidinium	118	4.71246
glycopyrrolate	118	4.71246
oxyphenonium	118	4.71246
diphemanil	118	4.71246
methantheline	118	4.71246
theophylline	88	3.51438
adenosine	88	3.51438
treprostinil	79	3.15495
terlipressin	78	3.11502
vasopressin	78	3.11502
desmopressin	78	3.11502
iloprost	75	2.99521
epoprostenol	69	2.75559
selexipag	69	2.75559
dinoprost tromethamine	69	2.75559
conivaptan	63	2.51597
tolvaptan	63	2.51597
agomelatine	56	2.23642
droxidopa	52	2.07668
norepinephrine	52	2.07668
labetalol	52	2.07668
mephentermine	52	2.07668
dipivefrin	52	2.07668
carvedilol	52	2.07668
carteolol	49	1.95687
isoproterenol	49	1.95687
asenapine	48	1.91693
mirabegron	48	1.91693
methysergide	45	1.79712
chlorprothixene	44	1.75719
minaprine	42	1.67732
methylergonovine	42	1.67732
fluoxetine	42	1.67732
lanreotide	35	1.39776
pasireotide	35	1.39776
octreotide	35	1.39776
vapreotide	35	1.39776
lisdexamfetamine	28	1.11821
amphetamine	28	1.11821
methamphetamine	28	1.11821
macitentan	25	0.998403
ambrisentan	25	0.998403
bosentan	25	0.998403
rupatadine	18	0.71885
cromolyn sodium	15	0.599042
tasimelteon	14	0.559105
melatonin	14	0.559105
ramelteon	14	0.559105
goserelin	11	0.439297
buserelin	11	0.439297
degarelix	10	0.399361
buprenorphine	10	0.399361
clopidogrel	10	0.399361
butorphanol	10	0.399361
sufentanil	10	0.399361
naloxone	10	0.399361
abarelix	10	0.399361
nafarelin	10	0.399361
codeine	10	0.399361
triptorelin	10	0.399361
pentazocine	10	0.399361
prasugrel	10	0.399361
leuprolide	10	0.399361
cangrelor	10	0.399361
naltrexone	10	0.399361
tramadol	10	0.399361
nalmefene	10	0.399361
dezocine	10	0.399361
ketobemidone	10	0.399361
danazol	10	0.399361
hydrocodone	10	0.399361
gonadorelin	10	0.399361
histrelin	10	0.399361
propoxyphene	10	0.399361
oxycodone	10	0.399361
morphine	10	0.399361
meperidine	10	0.399361
ganirelix acetate	10	0.399361
hydromorphone	10	0.399361
nalbuphine	10	0.399361
ticlopidine	10	0.399361
cetrorelix	10	0.399361
ticagrelor	10	0.399361
dihydrocodeine	9	0.359425
diphenoxylate	9	0.359425
remifentanil	9	0.359425
tapentadol	9	0.359425
suvorexant	9	0.359425
ethylmorphine	9	0.359425
eluxadoline	9	0.359425
anileridine	9	0.359425
naldemedine	9	0.359425
methadone	9	0.359425
methadyl acetate	9	0.359425
difenoxin	9	0.359425
levomethadyl acetate	9	0.359425
levorphanol	9	0.359425
oxymorphone	9	0.359425
naloxegol	9	0.359425
alfentanil	9	0.359425
fentanyl	9	0.359425
alvimopan	9	0.359425
loperamide	9	0.359425
methylnaltrexone	9	0.359425
levallorphan	9	0.359425
ergoloid	8	0.319489
secretin	7	0.279553
atosiban	6	0.239617
oxytocin	6	0.239617
vorapaxar	6	0.239617
betanechol	5	0.199681
iloperidone	5	0.199681
umeclidinium	5	0.199681
mivacurium	5	0.199681
fesoterodine	5	0.199681
darifenacin	5	0.199681
rocuronium	5	0.199681
dimetindene	5	0.199681
doxacurium	5	0.199681
ceruletide	4	0.159744
epinephrine	4	0.159744
vilazodone	3	0.119808
tamsulosin	3	0.119808
midodrine	3	0.119808
zolmitriptan	3	0.119808
terazosin	3	0.119808
naphazoline	3	0.119808
phenylephrine	3	0.119808
cinitapride	3	0.119808
thioproperazine	3	0.119808
buspirone	3	0.119808
lurasidone	3	0.119808
oxymetazoline	3	0.119808
methoxamine	3	0.119808
phentolamine	3	0.119808
flibanserin	3	0.119808
clozapine	3	0.119808
pipotiazine	3	0.119808
metaraminol	3	0.119808
tolazoline	3	0.119808
naratriptan	3	0.119808
alverine	3	0.119808
acamprosate	3	0.119808
doxazosin	3	0.119808
aprepitant	3	0.119808
prazosin	3	0.119808
rolapitant	3	0.119808
brexpiprazole	3	0.119808
acepromazine	3	0.119808
dapiprazole	3	0.119808
bethanidine	3	0.119808
phenoxybenzamine	3	0.119808
tetrahydrozoline	3	0.119808
caffeine	3	0.119808
lisuride	3	0.119808
aripiprazole	3	0.119808
alfuzosin	3	0.119808
rauwolfia serpentina	3	0.119808
sumatriptan	3	0.119808
ergotamine	3	0.119808
trazodone	3	0.119808
trimipramine	3	0.119808
netupitant	3	0.119808
vortioxetine	3	0.119808
cocaine	3	0.119808
indoramin	3	0.119808
rotigotine	2	0.0798722
pentagastrin	2	0.0798722
chlorpromazine	2	0.0798722
teduglutide	2	0.0798722
pimozide	2	0.0798722
bromocriptine	2	0.0798722
droperidol	2	0.0798722
cosyntropin	2	0.0798722
trifluoperazine	2	0.0798722
amoxapine	2	0.0798722
cariprazine	2	0.0798722
loxapine	2	0.0798722
bimatoprost	2	0.0798722
melevodopa	2	0.0798722
captodiame	2	0.0798722
haloperidol	2	0.0798722
pentoxifylline	2	0.0798722
ropinirole	2	0.0798722
pergolide	2	0.0798722
levodopa	2	0.0798722
pramipexole	2	0.0798722
apomorphine	2	0.0798722
timolol	1	0.0399361
practolol	1	0.0399361
dopamine	1	0.0399361
menotropins	1	0.0399361
alprenolol	1	0.0399361
amiodarone	1	0.0399361
misoprostol	1	0.0399361
nedocromil	1	0.0399361
celiprolol	1	0.0399361
betaxolol	1	0.0399361
bupranolol	1	0.0399361
levocabastine	1	0.0399361
penbutolol	1	0.0399361
propranolol	1	0.0399361
dronedarone	1	0.0399361
baclofen	1	0.0399361
lutropin alfa	1	0.0399361
pindolol	1	0.0399361
oxprenolol	1	0.0399361
gamma hydroxybutyric acid	1	0.0399361
calcitonin human	1	0.0399361
fingolimod	1	0.0399361
bisoprolol	1	0.0399361
latanoprost	1	0.0399361
arbutamine	1	0.0399361
chorionic gonadotropin	1	0.0399361
metoprolol	1	0.0399361
asfotase alfa	1	0.0399361
parathyroid hormone	1	0.0399361
nadolol	1	0.0399361
thyrotropin alfa	1	0.0399361
isoetharine	1	0.0399361
levobunolol	1	0.0399361
dinoprostone	1	0.0399361
atenolol	1	0.0399361
metipranolol	1	0.0399361
esmolol	1	0.0399361
nebivolol	1	0.0399361
pramlintide acetate	1	0.0399361
dobutamine	1	0.0399361
sotalol	1	0.0399361
propafenone	1	0.0399361
acebutolol	1	0.0399361
tafluprost	1	0.0399361
calcitonin salmon recombinant	1	0.0399361
travoprost	1	0.0399361
bopindolol	1	0.0399361
doxylamine	0	0
ketotifen	0	0
metiamide	0	0
diphenhydramine	0	0
etelcalcetide	0	0
antazoline	0	0
vismodegib	0	0
epinastine	0	0
ziprasidone	0	0
rizatriptan	0	0
cinnarizine	0	0
azilsartan medoxomil	0	0
levosalbutamol	0	0
phenindamine	0	0
clenbuterol	0	0
clemastine	0	0
abaloparatide	0	0
chlophedianol	0	0
formoterol	0	0
fluphenazine decanoate	0	0
mesoridazine	0	0
carphenazine	0	0
cabergoline	0	0
metaproterenol	0	0
isothipendyl	0	0
alcaftadine	0	0
azatadine	0	0
tesamorelin	0	0
tropicamide	0	0
chlorcyclizine	0	0
apraclonidine	0	0
cyclobenzaprine	0	0
azelastine	0	0
montelukast	0	0
arformoterol	0	0
pimavanserin	0	0
fluphenazine	0	0
itraconazole	0	0
acipimox	0	0
terfenadine	0	0
paliperidone	0	0
molindone	0	0
trimeprazine	0	0
thioridazine	0	0
ephedrine	0	0
plerixafor	0	0
tetryzoline	0	0
olmesartan medoxomil	0	0
chenodeoxycholic acid	0	0
zafirlukast	0	0
progabide	0	0
sermorelin	0	0
albuterol	0	0
fenoldopam	0	0
nicergoline	0	0
olopatadine	0	0
benperidol	0	0
sonidegib	0	0
tegaserod	0	0
mirtazapine	0	0
clofedanol	0	0
fluphenazine enanthate	0	0
quetiapine	0	0
cimetidine	0	0
perphenazine	0	0
pranlukast	0	0
methdilazine	0	0
rimonabant	0	0
mianserin	0	0
phenylpropanolamine	0	0
thiothixene	0	0
eprosartan	0	0
amitriptyline	0	0
fenoterol	0	0
ranitidine	0	0
losartan	0	0
dimenhydrinate	0	0
cetirizine	0	0
flunarizine	0	0
bromopride	0	0
vigabatrin	0	0
acetylcholine	0	0
phendimetrazine	0	0
prochlorperazine	0	0
etomidate	0	0
acetophenazine	0	0
vilanterol	0	0
follitropin	0	0
regadenoson	0	0
niacin	0	0
corticorelin ovine triflutate	0	0
benzphetamine	0	0
telmisartan	0	0
guanfacine	0	0
bitolterol	0	0
pseudoephedrine	0	0
bromodiphenhydramine	0	0
zuclopenthixol	0	0
clonidine	0	0
cisapride	0	0
candesartan cilexetil	0	0
carboprost tromethamine	0	0
remoxipride	0	0
amantadine hcl	0	0
cinacalcet	0	0
pyrilamine	0	0
methacholine	0	0
nizatidine	0	0
dihydroergotamine	0	0
xylometazoline	0	0
cyproheptadine	0	0
salmeterol	0	0
pirbuterol	0	0
levocetirizine	0	0
teriparatide	0	0
astemizole	0	0
pemirolast	0	0
ritodrine	0	0
brimonidine	0	0
pheniramine	0	0
famotidine	0	0
sitaxentan	0	0
alprostadil	0	0
valsartan	0	0
chloropyramine	0	0
guanabenz	0	0
forasartan	0	0
histamine	0	0
betazole	0	0
chlorpheniramine	0	0
marinol	0	0
frovatriptan	0	0
lorcaserin	0	0
bepotastine	0	0
acrivastine	0	0
almotriptan	0	0
lofexidine	0	0
desloratadine	0	0
fluspirilene	0	0
isometheptene	0	0
prucalopride	0	0
hydroxyzine	0	0
dexchlorpheniramine	0	0
ridogrelum	0	0
dexbrompheniramine	0	0
tizanidine	0	0
protirelin	0	0
salbutamol	0	0
olodaterol	0	0
indacaterol	0	0
methyldopa	0	0
loratadine	0	0
butriptyline	0	0
brompheniramine	0	0
glucagon	0	0
meclizine	0	0
triprolidine	0	0
levonordefrin	0	0
fexofenadine	0	0
risperidone	0	0
betahistine	0	0
propericiazine	0	0
eletriptan	0	0
silodosin	0	0
dexmedetomidine	0	0
urofollitropin	0	0
emedastine	0	0
terbutaline	0	0
irbesartan	0	0
diphenylpyraline	0	0
cyclizine	0	0
orphenadrine	0	0
bilastine	0	0
tripelennamine	0	0
mequitazine	0	0
nefazodone	0	0
ergonovine	0	0

## Sheet: known+putative_homozygous
drug	individuals	percentage
icosapent	1963	78.3946
suvorexant	1944	77.6358
parathyroid hormone	1420	56.7093
vasopressin	1119	44.6885
terlipressin	1119	44.6885
desmopressin	1119	44.6885
conivaptan	1118	44.6486
tetrahydrocannabinol	1115	44.5288
dronabinol	1115	44.5288
nabilone	1115	44.5288
cromolyn sodium	792	31.6294
octreotide	737	29.4329
labetalol	586	23.4026
dipivefrin	586	23.4026
desipramine	586	23.4026
norepinephrine	586	23.4026
mephentermine	586	23.4026
droxidopa	586	23.4026
carvedilol	586	23.4026
glycopyrronium	585	23.3626
epinephrine	584	23.3227
carteolol	584	23.3227
isoproterenol	584	23.3227
timolol	582	23.2428
clenbuterol	582	23.2428
albuterol	582	23.2428
nebivolol	582	23.2428
alprenolol	582	23.2428
sotalol	582	23.2428
olodaterol	582	23.2428
levosalbutamol	582	23.2428
nadolol	582	23.2428
metipranolol	582	23.2428
levobunolol	582	23.2428
vilanterol	582	23.2428
formoterol	582	23.2428
ritodrine	582	23.2428
propranolol	582	23.2428
salmeterol	582	23.2428
pindolol	582	23.2428
salbutamol	582	23.2428
indacaterol	582	23.2428
terbutaline	582	23.2428
celiprolol	582	23.2428
oxprenolol	582	23.2428
bitolterol	582	23.2428
penbutolol	582	23.2428
pirbuterol	582	23.2428
dobutamine	582	23.2428
metaproterenol	582	23.2428
arformoterol	582	23.2428
isoetharine	582	23.2428
propafenone	582	23.2428
esmolol	582	23.2428
fenoterol	582	23.2428
niacin	572	22.8435
exendin-4	507	20.2476
albiglutide	507	20.2476
exenatide	507	20.2476
dulaglutide	507	20.2476
liraglutide	507	20.2476
lixisenatide	507	20.2476
suramin	331	13.2188
cinacalcet	197	7.86741
etelcalcetide	197	7.86741
oxycodone	193	7.70767
hydrocodone	193	7.70767
nalmefene	193	7.70767
butorphanol	193	7.70767
codeine	193	7.70767
buprenorphine	193	7.70767
propoxyphene	193	7.70767
nalbuphine	193	7.70767
naltrexone	193	7.70767
hydromorphone	193	7.70767
ketobemidone	193	7.70767
naloxone	193	7.70767
morphine	193	7.70767
sufentanil	193	7.70767
fentanyl	187	7.46805
oxymorphone	187	7.46805
eluxadoline	187	7.46805
pentazocine	185	7.38818
meperidine	185	7.38818
dezocine	185	7.38818
tramadol	185	7.38818
alfentanil	179	7.14856
naloxegol	179	7.14856
levorphanol	179	7.14856
alvimopan	179	7.14856
tapentadol	179	7.14856
difenoxin	179	7.14856
methylnaltrexone	179	7.14856
levomethadyl acetate	179	7.14856
remifentanil	179	7.14856
methadone	179	7.14856
methadyl acetate	179	7.14856
naldemedine	179	7.14856
loperamide	179	7.14856
levallorphan	179	7.14856
anileridine	179	7.14856
dihydrocodeine	179	7.14856
ethylmorphine	179	7.14856
diphenoxylate	179	7.14856
vigabatrin	143	5.71086
progabide	143	5.71086
gamma hydroxybutyric acid	143	5.71086
baclofen	143	5.71086
olanzapine	39	1.55751
vapreotide	38	1.51757
lanreotide	38	1.51757
pasireotide	38	1.51757
promazine	36	1.4377
propiomazine	36	1.4377
asenapine	34	1.35783
thiethylperazine	32	1.27796
iloperidone	31	1.23802
trifluoperazine	31	1.23802
trimipramine	31	1.23802
thioridazine	30	1.19808
thioproperazine	30	1.19808
flupentixol	30	1.19808
chlorprothixene	29	1.15815
minaprine	28	1.11821
clozapine	28	1.11821
doxepin	27	1.07827
acepromazine	27	1.07827
haloperidol	27	1.07827
droperidol	27	1.07827
chlorpromazine	27	1.07827
loxapine	27	1.07827
brexpiprazole	26	1.03834
pipotiazine	26	1.03834
lurasidone	26	1.03834
thiothixene	26	1.03834
aripiprazole	26	1.03834
paliperidone	26	1.03834
mesoridazine	26	1.03834
risperidone	26	1.03834
ziprasidone	26	1.03834
molindone	26	1.03834
quetiapine	26	1.03834
thyrotropin alfa	25	0.998403
tesamorelin	24	0.958466
nefazodone	24	0.958466
sermorelin	24	0.958466
treprostinil	22	0.878594
methysergide	22	0.878594
adenosine	21	0.838658
mianserin	21	0.838658
butriptyline	21	0.838658
theophylline	21	0.838658
cyproheptadine	21	0.838658
flibanserin	20	0.798722
cinitapride	20	0.798722
cyclobenzaprine	20	0.798722
amitriptyline	20	0.798722
pimavanserin	20	0.798722
trazodone	20	0.798722
mirtazapine	20	0.798722
levomepromazine	18	0.71885
levocabastine	17	0.678914
icatibant	17	0.678914
ticlopidine	15	0.599042
prasugrel	15	0.599042
clopidogrel	15	0.599042
cangrelor	15	0.599042
ticagrelor	15	0.599042
ergoloid	13	0.519169
triflupromazine	12	0.479233
metoclopramide	10	0.399361
melevodopa	9	0.359425
levodopa	9	0.359425
pergolide	9	0.359425
zuclopenthixol	8	0.319489
pimozide	8	0.319489
carphenazine	8	0.319489
epoprostenol	7	0.279553
selexipag	7	0.279553
amoxapine	7	0.279553
apomorphine	7	0.279553
pramipexole	7	0.279553
rotigotine	7	0.279553
iloprost	7	0.279553
rupatadine	7	0.279553
acamprosate	7	0.279553
dinoprost tromethamine	7	0.279553
fingolimod	7	0.279553
bromocriptine	7	0.279553
ropinirole	7	0.279553
buspirone	6	0.239617
lisuride	6	0.239617
remoxipride	6	0.239617
cariprazine	6	0.239617
fluphenazine decanoate	6	0.239617
fluphenazine	6	0.239617
benperidol	6	0.239617
amantadine hcl	6	0.239617
cocaine	6	0.239617
cosyntropin	6	0.239617
fluphenazine enanthate	6	0.239617
perphenazine	6	0.239617
prochlorperazine	6	0.239617
fluspirilene	6	0.239617
acetophenazine	6	0.239617
bromopride	6	0.239617
cabergoline	6	0.239617
tolazoline	5	0.199681
ergotamine	5	0.199681
promethazine	5	0.199681
tolvaptan	5	0.199681
carbinoxamine	5	0.199681
buclizine	5	0.199681
carbachol	4	0.159744
pilocarpine	4	0.159744
phenylephrine	4	0.159744
prazosin	4	0.159744
atropine	4	0.159744
trospium	4	0.159744
naphazoline	4	0.159744
oxyphenonium	4	0.159744
trihexyphenidyl	4	0.159744
tiotropium	4	0.159744
diphemanil	4	0.159744
isometheptene	4	0.159744
oxymetazoline	4	0.159744
homatropine methylbromide	4	0.159744
cevimeline	4	0.159744
tridihexethyl	4	0.159744
bethanechol	4	0.159744
propantheline	4	0.159744
mepenzolate	4	0.159744
alfuzosin	4	0.159744
amiodarone	4	0.159744
aclidinium	4	0.159744
dronedarone	4	0.159744
clidinium	4	0.159744
ipratropium	4	0.159744
hyoscyamine	4	0.159744
bethanidine	4	0.159744
phentolamine	4	0.159744
flavoxate	4	0.159744
phenoxybenzamine	4	0.159744
pirenzepine	4	0.159744
ergonovine	4	0.159744
methylscopolamine	4	0.159744
midodrine	4	0.159744
methoxamine	4	0.159744
benztropine	4	0.159744
ethopropazine	4	0.159744
biperiden	4	0.159744
nicergoline	4	0.159744
silodosin	4	0.159744
doxazosin	4	0.159744
dicyclomine	4	0.159744
metixene	4	0.159744
levonordefrin	4	0.159744
oxyphencyclimine	4	0.159744
glycopyrrolate	4	0.159744
solifenacin	4	0.159744
indoramin	4	0.159744
dapiprazole	4	0.159744
tetryzoline	4	0.159744
phendimetrazine	4	0.159744
ephedrine	4	0.159744
xylometazoline	4	0.159744
metaraminol	4	0.159744
diphenidol	4	0.159744
rauwolfia serpentina	4	0.159744
tamsulosin	4	0.159744
isopropamide	4	0.159744
terazosin	4	0.159744
scopolamine	4	0.159744
oxybutynin	4	0.159744
tolterodine	4	0.159744
succinylcholine	4	0.159744
anisotropine methylbromide	4	0.159744
tetrahydrozoline	4	0.159744
benzphetamine	4	0.159744
methantheline	4	0.159744
pseudoephedrine	4	0.159744
procyclidine	4	0.159744
hexocyclium	4	0.159744
cycrimine	4	0.159744
phenylpropanolamine	4	0.159744
cyclopentolate	4	0.159744
pentagastrin	3	0.119808
lutropin alfa	2	0.0798722
chorionic gonadotropin	2	0.0798722
fenoldopam	2	0.0798722
oxytocin	2	0.0798722
agomelatine	2	0.0798722
menotropins	2	0.0798722
methylergonovine	2	0.0798722
goserelin	2	0.0798722
fluoxetine	2	0.0798722
mirabegron	2	0.0798722
atosiban	2	0.0798722
buserelin	2	0.0798722
ketotifen	1	0.0399361
abaloparatide	1	0.0399361
clemastine	1	0.0399361
rizatriptan	1	0.0399361
cinnarizine	1	0.0399361
bromodiphenhydramine	1	0.0399361
clofedanol	1	0.0399361
secretin	1	0.0399361
chlophedianol	1	0.0399361
hydroxyzine	1	0.0399361
pentoxifylline	1	0.0399361
regadenoson	1	0.0399361
dimetindene	1	0.0399361
doxylamine	1	0.0399361
dexchlorpheniramine	1	0.0399361
dihydroergotamine	1	0.0399361
zolmitriptan	1	0.0399361
sumatriptan	1	0.0399361
isothipendyl	1	0.0399361
ridogrelum	1	0.0399361
olopatadine	1	0.0399361
diphenhydramine	1	0.0399361
caffeine	1	0.0399361
nedocromil	1	0.0399361
azatadine	1	0.0399361
azelastine	1	0.0399361
pyrilamine	1	0.0399361
phenindamine	1	0.0399361
pheniramine	1	0.0399361
trimeprazine	1	0.0399361
meclizine	1	0.0399361
fexofenadine	1	0.0399361
frovatriptan	1	0.0399361
bimatoprost	1	0.0399361
travoprost	1	0.0399361
chlorpheniramine	1	0.0399361
maraviroc	1	0.0399361
antazoline	1	0.0399361
triprolidine	1	0.0399361
mequitazine	1	0.0399361
astemizole	1	0.0399361
chlorcyclizine	1	0.0399361
brompheniramine	1	0.0399361
betahistine	1	0.0399361
histamine	1	0.0399361
terfenadine	1	0.0399361
tripelennamine	1	0.0399361
emedastine	1	0.0399361
bilastine	1	0.0399361
orphenadrine	1	0.0399361
cyclizine	1	0.0399361
diphenylpyraline	1	0.0399361
naratriptan	1	0.0399361
bepotastine	1	0.0399361
teduglutide	1	0.0399361
ceruletide	1	0.0399361
latanoprost	1	0.0399361
pemirolast	1	0.0399361
dexbrompheniramine	1	0.0399361
methdilazine	1	0.0399361
desloratadine	1	0.0399361
almotriptan	1	0.0399361
chloropyramine	1	0.0399361
epinastine	1	0.0399361
dimenhydrinate	1	0.0399361
cetirizine	1	0.0399361
flunarizine	1	0.0399361
levocetirizine	1	0.0399361
tafluprost	1	0.0399361
teriparatide	1	0.0399361
loratadine	1	0.0399361
acrivastine	1	0.0399361
alcaftadine	1	0.0399361
eletriptan	1	0.0399361
montelukast	0	0
aprepitant	0	0
acipimox	0	0
metiamide	0	0
apraclonidine	0	0
rocuronium	0	0
vortioxetine	0	0
amphetamine	0	0
bisoprolol	0	0
itraconazole	0	0
azilsartan medoxomil	0	0
methamphetamine	0	0
pramlintide acetate	0	0
plerixafor	0	0
ramelteon	0	0
vismodegib	0	0
tropicamide	0	0
melatonin	0	0
betaxolol	0	0
acebutolol	0	0
histrelin	0	0
tegaserod	0	0
asfotase alfa	0	0
metoprolol	0	0
cimetidine	0	0
arbutamine	0	0
macitentan	0	0
pranlukast	0	0
rimonabant	0	0
calcitonin human	0	0
eprosartan	0	0
umeclidinium	0	0
ranitidine	0	0
losartan	0	0
protirelin	0	0
degarelix	0	0
methyldopa	0	0
nafarelin	0	0
sonidegib	0	0
rolapitant	0	0
cetrorelix	0	0
acetylcholine	0	0
etomidate	0	0
fesoterodine	0	0
follitropin	0	0
corticorelin ovine triflutate	0	0
telmisartan	0	0
guanfacine	0	0
atenolol	0	0
captodiame	0	0
cisapride	0	0
dinoprostone	0	0
candesartan cilexetil	0	0
carboprost tromethamine	0	0
darifenacin	0	0
methacholine	0	0
nizatidine	0	0
clonidine	0	0
bosentan	0	0
bupranolol	0	0
glucagon	0	0
abarelix	0	0
forasartan	0	0
misoprostol	0	0
betazole	0	0
triptorelin	0	0
lorcaserin	0	0
alverine	0	0
betanechol	0	0
doxacurium	0	0
lofexidine	0	0
mivacurium	0	0
prucalopride	0	0
lisdexamfetamine	0	0
netupitant	0	0
zafirlukast	0	0
olmesartan medoxomil	0	0
dopamine	0	0
gonadorelin	0	0
tasimelteon	0	0
vilazodone	0	0
leuprolide	0	0
calcitonin salmon recombinant	0	0
practolol	0	0
vorapaxar	0	0
danazol	0	0
propericiazine	0	0
bopindolol	0	0
ambrisentan	0	0
dexmedetomidine	0	0
urofollitropin	0	0
irbesartan	0	0
tizanidine	0	0
marinol	0	0
brimonidine	0	0
famotidine	0	0
ganirelix acetate	0	0
sitaxentan	0	0
alprostadil	0	0
valsartan	0	0
guanabenz	0	0
chenodeoxycholic acid	0	0

## Sheet: known+putative_all_variants
drug	individuals	percentage
suvorexant	2462	98.3227
icosapent	2442	97.524
parathyroid hormone	2306	92.0927
dronabinol	2183	87.1805
nabilone	2183	87.1805
tetrahydrocannabinol	2183	87.1805
vasopressin	2178	86.9808
terlipressin	2178	86.9808
desmopressin	2178	86.9808
conivaptan	2164	86.4217
octreotide	2031	81.1102
niacin	1918	76.5974
mephentermine	1881	75.1198
dipivefrin	1881	75.1198
labetalol	1881	75.1198
droxidopa	1881	75.1198
norepinephrine	1881	75.1198
carvedilol	1881	75.1198
desipramine	1868	74.6006
epinephrine	1866	74.5208
glycopyrronium	1857	74.1613
carteolol	1844	73.6422
isoproterenol	1844	73.6422
propafenone	1829	73.0431
timolol	1829	73.0431
ritodrine	1829	73.0431
metaproterenol	1829	73.0431
dobutamine	1829	73.0431
isoetharine	1829	73.0431
albuterol	1829	73.0431
sotalol	1829	73.0431
arformoterol	1829	73.0431
salmeterol	1829	73.0431
levobunolol	1829	73.0431
alprenolol	1829	73.0431
clenbuterol	1829	73.0431
pindolol	1829	73.0431
fenoterol	1829	73.0431
terbutaline	1829	73.0431
levosalbutamol	1829	73.0431
formoterol	1829	73.0431
pirbuterol	1829	73.0431
salbutamol	1829	73.0431
propranolol	1829	73.0431
indacaterol	1829	73.0431
esmolol	1829	73.0431
celiprolol	1829	73.0431
penbutolol	1829	73.0431
olodaterol	1829	73.0431
nebivolol	1829	73.0431
bitolterol	1829	73.0431
nadolol	1829	73.0431
vilanterol	1829	73.0431
metipranolol	1829	73.0431
oxprenolol	1829	73.0431
cromolyn sodium	1800	71.885
liraglutide	1758	70.2077
exenatide	1758	70.2077
dulaglutide	1758	70.2077
exendin-4	1758	70.2077
lixisenatide	1758	70.2077
albiglutide	1758	70.2077
suramin	1452	57.9872
butorphanol	1241	49.5607
codeine	1241	49.5607
ketobemidone	1241	49.5607
hydromorphone	1241	49.5607
hydrocodone	1241	49.5607
nalmefene	1241	49.5607
propoxyphene	1241	49.5607
morphine	1241	49.5607
buprenorphine	1241	49.5607
naloxone	1241	49.5607
nalbuphine	1241	49.5607
naltrexone	1241	49.5607
oxycodone	1241	49.5607
sufentanil	1241	49.5607
eluxadoline	1138	45.4473
fentanyl	1138	45.4473
oxymorphone	1138	45.4473
tramadol	1108	44.2492
meperidine	1106	44.1693
pentazocine	1106	44.1693
dezocine	1106	44.1693
olanzapine	1016	40.5751
levallorphan	989	39.4968
tapentadol	989	39.4968
levomethadyl acetate	989	39.4968
remifentanil	989	39.4968
difenoxin	989	39.4968
loperamide	989	39.4968
alvimopan	989	39.4968
diphenoxylate	989	39.4968
dihydrocodeine	989	39.4968
anileridine	989	39.4968
methadone	989	39.4968
naloxegol	989	39.4968
naldemedine	989	39.4968
levorphanol	989	39.4968
alfentanil	989	39.4968
methadyl acetate	989	39.4968
ethylmorphine	989	39.4968
methylnaltrexone	989	39.4968
baclofen	930	37.1406
gamma hydroxybutyric acid	930	37.1406
promazine	929	37.1006
progabide	927	37.0208
vigabatrin	927	37.0208
propiomazine	910	36.3419
asenapine	903	36.0623
cinacalcet	840	33.5463
etelcalcetide	840	33.5463
thiethylperazine	818	32.6677
iloperidone	772	30.8307
trifluoperazine	754	30.1118
trimipramine	727	29.0335
chlorprothixene	718	28.6741
clozapine	713	28.4744
thioproperazine	704	28.115
doxepin	688	27.476
flupentixol	684	27.3163
thioridazine	682	27.2364
loxapine	666	26.5974
droperidol	664	26.5176
chlorpromazine	664	26.5176
haloperidol	664	26.5176
minaprine	660	26.3578
levomepromazine	659	26.3179
acepromazine	659	26.3179
brexpiprazole	622	24.8403
lurasidone	622	24.8403
pipotiazine	620	24.7604
aripiprazole	616	24.6006
lanreotide	594	23.722
pasireotide	594	23.722
vapreotide	593	23.6821
risperidone	590	23.5623
ziprasidone	590	23.5623
quetiapine	590	23.5623
thiothixene	588	23.4824
molindone	588	23.4824
paliperidone	588	23.4824
mesoridazine	588	23.4824
theophylline	555	22.1645
adenosine	555	22.1645
nefazodone	547	21.845
methysergide	544	21.7252
mianserin	482	19.2492
ergoloid	480	19.1693
butriptyline	480	19.1693
cyproheptadine	480	19.1693
trazodone	472	18.8498
cinitapride	470	18.77
flibanserin	470	18.77
treprostinil	452	18.0511
cyclobenzaprine	440	17.5719
mirtazapine	440	17.5719
pimavanserin	438	17.492
amitriptyline	438	17.492
triflupromazine	383	15.2955
tesamorelin	374	14.9361
icatibant	374	14.9361
sermorelin	374	14.9361
iloprost	324	12.9393
thyrotropin alfa	319	12.7396
levodopa	308	12.3003
pergolide	308	12.3003
dinoprost tromethamine	308	12.3003
selexipag	308	12.3003
melevodopa	308	12.3003
epoprostenol	308	12.3003
metoclopramide	279	11.1422
amoxapine	273	10.9026
rotigotine	267	10.6629
pramipexole	267	10.6629
apomorphine	267	10.6629
bromocriptine	267	10.6629
ropinirole	267	10.6629
levocabastine	262	10.4633
pentagastrin	251	10.024
pimozide	231	9.22524
promethazine	227	9.0655
fingolimod	217	8.66613
carphenazine	208	8.30671
zuclopenthixol	208	8.30671
lisuride	206	8.22684
rupatadine	201	8.02716
buspirone	200	7.98722
ticlopidine	197	7.86741
prasugrel	197	7.86741
clopidogrel	197	7.86741
ticagrelor	197	7.86741
cangrelor	197	7.86741
cariprazine	190	7.58786
atropine	188	7.50799
agomelatine	188	7.50799
homatropine methylbromide	188	7.50799
trospium	188	7.50799
metixene	188	7.50799
aclidinium	188	7.50799
tolterodine	188	7.50799
solifenacin	188	7.50799
tolazoline	181	7.22843
ergotamine	179	7.14856
tolvaptan	178	7.10863
acetophenazine	173	6.90895
fluphenazine	173	6.90895
perphenazine	173	6.90895
fluspirilene	167	6.66933
prochlorperazine	167	6.66933
remoxipride	167	6.66933
bromopride	167	6.66933
benperidol	167	6.66933
cabergoline	167	6.66933
amantadine hcl	167	6.66933
fluphenazine decanoate	167	6.66933
fluphenazine enanthate	167	6.66933
carbinoxamine	159	6.34984
buclizine	159	6.34984
cocaine	150	5.99042
acamprosate	148	5.91054
teduglutide	140	5.59105
alfuzosin	139	5.55112
terazosin	139	5.55112
midodrine	139	5.55112
tetrahydrozoline	139	5.55112
phenoxybenzamine	139	5.55112
oxymetazoline	139	5.55112
naphazoline	139	5.55112
phentolamine	139	5.55112
doxazosin	139	5.55112
prazosin	139	5.55112
phenylephrine	139	5.55112
rauwolfia serpentina	139	5.55112
methoxamine	139	5.55112
indoramin	139	5.55112
tamsulosin	139	5.55112
metaraminol	139	5.55112
bethanidine	139	5.55112
dapiprazole	139	5.55112
maraviroc	137	5.47125
carbachol	133	5.3115
tiotropium	133	5.3115
pilocarpine	133	5.3115
oxyphencyclimine	133	5.3115
bethanechol	133	5.3115
diphenidol	133	5.3115
tridihexethyl	133	5.3115
propantheline	133	5.3115
ipratropium	133	5.3115
anisotropine methylbromide	133	5.3115
oxybutynin	133	5.3115
procyclidine	131	5.23163
hyoscyamine	129	5.15176
flavoxate	129	5.15176
methylscopolamine	129	5.15176
phendimetrazine	128	5.11182
mepenzolate	127	5.07188
dronedarone	127	5.07188
amiodarone	127	5.07188
tetryzoline	126	5.03195
isometheptene	126	5.03195
ephedrine	126	5.03195
ergonovine	126	5.03195
silodosin	126	5.03195
benzphetamine	126	5.03195
pseudoephedrine	126	5.03195
levonordefrin	126	5.03195
phenylpropanolamine	126	5.03195
nicergoline	126	5.03195
xylometazoline	126	5.03195
cosyntropin	124	4.95208
isopropamide	122	4.8722
cevimeline	122	4.8722
hexocyclium	122	4.8722
glycopyrrolate	122	4.8722
cyclopentolate	122	4.8722
oxyphenonium	122	4.8722
diphemanil	122	4.8722
dicyclomine	122	4.8722
chorionic gonadotropin	121	4.83227
menotropins	121	4.83227
methantheline	118	4.71246
clidinium	118	4.71246
cycrimine	118	4.71246
benztropine	118	4.71246
biperiden	118	4.71246
scopolamine	118	4.71246
succinylcholine	118	4.71246
trihexyphenidyl	118	4.71246
ethopropazine	118	4.71246
pirenzepine	118	4.71246
caffeine	116	4.63259
nedocromil	107	4.27316
methylergonovine	104	4.15335
pentoxifylline	104	4.15335
goserelin	101	4.03355
buserelin	101	4.03355
fluoxetine	94	3.75399
tasimelteon	93	3.71406
ramelteon	93	3.71406
melatonin	93	3.71406
naratriptan	84	3.35463
sumatriptan	84	3.35463
zolmitriptan	84	3.35463
mirabegron	83	3.3147
lutropin alfa	82	3.27476
sonidegib	78	3.11502
atosiban	78	3.11502
vismodegib	78	3.11502
oxytocin	78	3.11502
itraconazole	78	3.11502
regadenoson	70	2.79553
vortioxetine	68	2.71565
abaloparatide	66	2.63578
teriparatide	66	2.63578
secretin	60	2.39617
lisdexamfetamine	53	2.11661
dimetindene	53	2.11661
dinoprostone	52	2.07668
methamphetamine	51	2.03674
amphetamine	51	2.03674
bosentan	49	1.95687
misoprostol	49	1.95687
macitentan	49	1.95687
ambrisentan	49	1.95687
eletriptan	48	1.91693
bimatoprost	47	1.877
fenoldopam	45	1.79712
brompheniramine	43	1.71725
clofedanol	43	1.71725
betahistine	43	1.71725
desloratadine	43	1.71725
dexbrompheniramine	43	1.71725
olopatadine	43	1.71725
astemizole	43	1.71725
fexofenadine	43	1.71725
doxylamine	43	1.71725
cinnarizine	43	1.71725
rizatriptan	43	1.71725
clemastine	43	1.71725
mequitazine	43	1.71725
tripelennamine	43	1.71725
isothipendyl	43	1.71725
methdilazine	43	1.71725
almotriptan	43	1.71725
pemirolast	43	1.71725
chlorpheniramine	43	1.71725
acrivastine	43	1.71725
epinastine	43	1.71725
phenindamine	43	1.71725
bromodiphenhydramine	43	1.71725
diphenylpyraline	43	1.71725
trimeprazine	43	1.71725
terfenadine	43	1.71725
pyrilamine	43	1.71725
histamine	43	1.71725
pheniramine	43	1.71725
antazoline	43	1.71725
chlophedianol	43	1.71725
chlorcyclizine	43	1.71725
dihydroergotamine	43	1.71725
alcaftadine	43	1.71725
diphenhydramine	43	1.71725
emedastine	43	1.71725
triprolidine	43	1.71725
chloropyramine	43	1.71725
meclizine	43	1.71725
frovatriptan	43	1.71725
cyclizine	43	1.71725
loratadine	43	1.71725
levocetirizine	43	1.71725
bepotastine	43	1.71725
flunarizine	43	1.71725
cetirizine	43	1.71725
dimenhydrinate	43	1.71725
hydroxyzine	43	1.71725
ketotifen	43	1.71725
orphenadrine	43	1.71725
dexchlorpheniramine	43	1.71725
azatadine	43	1.71725
azelastine	43	1.71725
bilastine	43	1.71725
ceruletide	42	1.67732
follitropin	41	1.63738
urofollitropin	41	1.63738
alverine	37	1.47764
vilazodone	37	1.47764
alprostadil	30	1.19808
captodiame	29	1.15815
travoprost	24	0.958466
calcitonin salmon recombinant	24	0.958466
tafluprost	24	0.958466
calcitonin human	24	0.958466
latanoprost	24	0.958466
pramlintide acetate	24	0.958466
nafarelin	19	0.758786
gonadorelin	19	0.758786
degarelix	19	0.758786
ganirelix acetate	19	0.758786
cetrorelix	19	0.758786
leuprolide	19	0.758786
danazol	19	0.758786
abarelix	19	0.758786
triptorelin	19	0.758786
histrelin	19	0.758786
fesoterodine	15	0.599042
umeclidinium	15	0.599042
darifenacin	15	0.599042
candesartan cilexetil	14	0.559105
irbesartan	14	0.559105
valsartan	14	0.559105
forasartan	14	0.559105
telmisartan	14	0.559105
azilsartan medoxomil	14	0.559105
losartan	14	0.559105
olmesartan medoxomil	14	0.559105
eprosartan	14	0.559105
rocuronium	11	0.439297
doxacurium	11	0.439297
betanechol	11	0.439297
mivacurium	11	0.439297
ridogrelum	10	0.399361
vorapaxar	9	0.359425
corticorelin ovine triflutate	9	0.359425
netupitant	7	0.279553
rolapitant	7	0.279553
aprepitant	7	0.279553
tropicamide	6	0.239617
prucalopride	6	0.239617
cisapride	6	0.239617
acipimox	6	0.239617
tegaserod	6	0.239617
pranlukast	5	0.199681
zafirlukast	5	0.199681
montelukast	5	0.199681
acetylcholine	4	0.159744
sitaxentan	4	0.159744
methacholine	4	0.159744
marinol	3	0.119808
asfotase alfa	3	0.119808
lorcaserin	3	0.119808
rimonabant	3	0.119808
plerixafor	2	0.0798722
propericiazine	2	0.0798722
carboprost tromethamine	2	0.0798722
betaxolol	1	0.0399361
bisoprolol	1	0.0399361
protirelin	1	0.0399361
acebutolol	1	0.0399361
dopamine	1	0.0399361
atenolol	1	0.0399361
practolol	1	0.0399361
metoprolol	1	0.0399361
arbutamine	1	0.0399361
bopindolol	1	0.0399361
bupranolol	1	0.0399361
etomidate	0	0
guanfacine	0	0
nizatidine	0	0
clonidine	0	0
cimetidine	0	0
ranitidine	0	0
glucagon	0	0
methyldopa	0	0
apraclonidine	0	0
dexmedetomidine	0	0
tizanidine	0	0
brimonidine	0	0
famotidine	0	0
guanabenz	0	0
betazole	0	0
lofexidine	0	0
metiamide	0	0
chenodeoxycholic acid	0	0
