# Supplementary material for: Pharmacogenomics of GPCR Drug Targets
Source: Cell. 2018 Jan 11;172(1-2):41–54.e19. doi: 10.1016/j.cell.2017.11.033 (PMC5766829; doi:10.1016/j.cell.2017.11.033)
Supplement: Table S7. Estimated Economic Burden, Related to Figures 6 and S6 [file mmc7.xlsx]

## Sheet: Description
GPCR Pharmacogenomics, Supplementary Table 7:			Estimated economic burden
Tab 1: Estimated_economic_burden			Estimated economic burden per GPCR targeting drug
	Column A:	drug	name of GPCR targeting drug (n=279) for multiple BNF indication sections
	Column B:	section	Classification (category) of drug indication
	Column C:	average_yearly_cost	average yearly NHS sales cost from 2013 to 2016
	Column D:	average_yearly_items	average yearly NHS prescribed items from 2013 to 2016
	Column E:	known_homozygous	estimated financial burden in GBP of GPCR variation, for known functional sites and homozygous alleles only
	Column F:	known_all_variants	estimated financial burden in GBP of GPCR variation, for known functional sites and all variant alleles
	Column G:	putative_homozygous	estimated financial burden in GBP of GPCR variation, for known and putative functional sites and homozygous alleles only
	Column H:	putative_all_variants	estimated financial burden in GBP of GPCR variation, for known and putative functional sites and all variant alleles

## Sheet: Estimated_economic_burden
drug	section	average_yearly_cost	average_yearly_items	known_homozygous	known_all_variants	putative_homozygous	putative_all_variants
acamprosate	drugs used in substance dependence	2.20256e+06	128942	0	2638.85	6157.32	130183
acebutolol	beta-adrenoceptor blocking drugs	365029	19187.2	0	145.778	0	145.778
acetylcholine	miscellaneous ophthalmic preparations	52.1225	0.5	0	0	0	0.0832628
acipimox	lipid-regulating drugs	127040	3130	0	0	0	304.409
aclidinium	bronchodilators	6.59762e+06	222848	10539.3	324085	10539.3	495349
acrivastine	antihistamines and antiallergics	1.05577e+06	68362.8	0	0	421.632	18130.2
adenosine	anti-arrhythmic drugs	22.02	1	0.0263818	0.773866	0.184673	4.88063
agomelatine	antidepressant drugs	778512	20717.2	310.907	17410.8	621.815	58450.6
albiglutide	drugs used in diabetes	0	0	0	0	0	0
alfentanil	general anaesthesia	233631	3878.5	0	839.73	16701.3	92277
alfuzosin	drugs for genito-urinary disorders	7.04858e+06	588239	0	8444.78	11259.7	391275
almotriptan	analgesics	1.1971e+06	47409.5	0	0	478.076	20557.3
alprostadil	drugs for genito-urinary disorders	4.96378e+06	90752.2	0	0	0	59470.2
alprostadil	drugs used in obstetrics	86.8675	0.25	0	0	0	1.04074
alverine	drugs altering gut motility	5.12925e+06	304113	0	6145.27	0	75791.6
ambrisentan	hypertension and heart failure	12777.9	13.5	0	127.575	0	250.048
amiodarone	anti-arrhythmic drugs	1.10695e+06	601071	0	442.071	1768.29	56143.1
amitriptyline	antidepressant drugs	1.98101e+07	1.20293e+07	0	0	158228	3.46518e+06
amoxapine	antidepressant drugs	1155.56	3.5	0	0.922969	3.23039	125.985
antazoline	corti'roids & other anti-inflamm.preps.	65032.9	25727	0	0	25.9716	1116.78
apomorphine	drugs used in parkinson/related disorders	6.60417e+06	11927.5	0	5274.9	18462.1	704199
apraclonidine	miscellaneous ophthalmic preparations	1.16501e+06	36115.5	0	0	0	0
aprepitant	drugs used in nausea and vertigo	40056.3	286.75	0	47.9908	0	111.978
aripiprazole	drugs used in psychoses & relelated disorders	4.16025e+07	725036	0	49843.2	431974	1.02345e+07
asenapine	drugs used in psychoses & relelated disorders	96504	1476.5	38.5399	1849.92	1310.36	34801.6
atenolol	beta-adrenoceptor blocking drugs	1.17906e+07	9.85786e+06	0	4708.72	0	4708.72
atropine	drugs altering gut motility	106239	1558.75	169.711	5218.61	169.711	7976.41
atropine	drugs used in parkinson/related disorders	20534.5	405.5	32.8027	1008.68	32.8027	1541.73
atropine	general anaesthesia	23940.4	133.5	38.2434	1175.99	38.2434	1797.44
atropine	mydriatics and cycloplegics	1.18311e+06	50207.8	1889.95	58116.1	1889.95	88827.9
azatadine	antihistamines and antiallergics	0.325	0.25	0	0	0.000129792	0.00558107
azelastine	corti'roids & other anti-inflamm.preps.	368039	54608.8	0	0	146.981	6320.16
azelastine	drugs acting on the nose	1.66746e+06	122133	0	0	665.918	28634.5
azilsartan medoxomil	hypertension and heart failure	12024.5	533.5	0	0	0	67.2295
baclofen	drugs used in neuromuscular disorders	4.05474e+06	968071	0	1619.3	231560	1.50595e+06
benperidol	drugs used in psychoses & relelated disorders	303230	5910.5	0	0	726.589	20223.4
betahistine	drugs used in nausea and vertigo	4.21145e+06	1.66993e+06	0	0	1681.89	72321.3
betaxolol	treatment of glaucoma	222537	46042.8	0	88.8727	0	88.8727
bethanechol	drugs for genito-urinary disorders	13470.7	770.25	21.5187	661.7	21.5187	715.497
bilastine	antihistamines and antiallergics	7705.01	394.25	0	0	3.07708	132.314
bilastine	drugs acting on the nose	0	0	0	0	0	0
bimatoprost	treatment of glaucoma	2.91882e+07	1.74444e+06	0	23313.3	11656.6	547862
biperiden	drugs used in parkinson/related disorders	36.3475	0.75	0.0580631	1.71286	0.0580631	1.71286
bisoprolol	beta-adrenoceptor blocking drugs	2.36025e+07	1.84955e+07	0	9425.94	0	9425.94
bosentan	hypertension and heart failure	80155.5	68	0	800.275	0	1568.54
brimonidine	acne and rosacea	207763	6307	0	0	0	0
brimonidine	treatment of glaucoma	3.09055e+06	472964	0	0	0	0
bromocriptine	other endocrine drugs	1.42268e+06	16845	0	1136.33	3977.14	151699
brompheniramine	antihistamines and antiallergics	3490.7	13.75	0	0	1.39405	59.9442
buprenorphine	analgesics	5.48497e+07	1.88414e+06	0	219048	4.22763e+06	2.71839e+07
buprenorphine	drugs used in substance dependence	8.46649e+06	689741	0	33811.9	652569	4.19605e+06
buserelin	hormones & antagonists in malignant disease	3920.64	49	0	17.2233	3.13151	158.141
buserelin	other endocrine drugs	12276.1	154	0	53.9286	9.80521	495.163
buspirone	hypnotics and anxiolytics	1.83931e+06	156131	0	2203.64	4407.28	146909
cabergoline	drugs used in parkinson/related disorders	647549	6668.75	0	0	1551.64	43187.2
cabergoline	other endocrine drugs	2.65916e+06	57946.5	0	0	6371.79	177348
caffeine	analgesics	2406.63	273	0	2.88334	0.961114	111.489
caffeine	cns stimulants and drugs used for adhd	21867.5	69.5	0	26.199	8.73302	1013.03
candesartan cilexetil	hypertension and heart failure	2.04497e+07	6.17725e+06	0	0	0	114335
carteolol	treatment of glaucoma	495513	41475.2	395.777	9696.55	115567	364907
carvedilol	beta-adrenoceptor blocking drugs	1.33931e+06	529366	1069.74	27813.1	313433	1.00609e+06
celiprolol	beta-adrenoceptor blocking drugs	949025	67421.2	0	379.004	220580	693197
cetirizine	antihistamines and antiallergics	7.63871e+06	5.68694e+06	0	0	3050.6	131176
cetrorelix	other endocrine drugs	5453.89	37.25	0	21.7807	0	41.3834
chenodeoxycholic acid	drugs affecting intestinal secretions	81329.8	23.5	0	0	0	0
chlorpromazine	drugs used in psychoses & relelated disorders	1.13418e+06	349190	0	905.897	12229.6	300758
chlorprothixene	drugs used in psychoses & relelated disorders	421.52	1	0.168339	7.4069	4.88182	120.867
cimetidine	antisecretory drugs+mucosal protectants	530840	87148.2	0	0	0	0
cinacalcet	minerals	6.04022e+06	36847.5	0	0	475209	2.02627e+06
cinnarizine	drugs used in nausea and vertigo	1.85934e+06	403597	0	0	742.547	31929.5
cinnarizine	nit,calc block & other antianginal drugs	1.2125	0.25	0	0	0.000484225	0.0208217
clemastine	antihistamines and antiallergics	26192.9	6819.25	0	0	10.4604	449.798
clidinium	bronchodilators	1.05194e+07	350372	16804.1	495722	16804.1	495722
clonidine	analgesics	2.79568e+06	403351	0	0	0	0
clonidine	hypertension and heart failure	331541	39296.5	0	0	0	0
clonidine	miscellaneous ophthalmic preparations	1.16501e+06	36115.5	0	0	0	0
clopidogrel	antiplatelet drugs	1.39314e+07	7.7191e+06	0	55636.7	83455.1	1.09604e+06
clozapine	drugs used in psychoses & relelated disorders	110937	3649.25	0	132.912	1240.51	31588.7
cocaine	local anaesthesia	59314.6	138.5	0	71.0639	142.128	3553.19
codeine	analgesics	1.16295e+08	2.41674e+07	0	464438	8.96365e+06	5.76367e+07
codeine	cough preparations	370133	189943	0	1478.17	28528.6	183440
cyclizine	analgesics	38252.2	2300.75	0	0	15.2764	656.886
cyclizine	drugs used in nausea and vertigo	5.62818e+06	830085	0	0	2247.68	96650.1
cyclopentolate	mydriatics and cycloplegics	228934	25607.5	365.709	10788.4	365.709	11154.1
cyproheptadine	antihistamines and antiallergics	29749	2887	0	0	249.492	5702.67
danazol	other endocrine drugs	123051	6079.25	0	491.416	0	933.691
darifenacin	drugs for genito-urinary disorders	1.30939e+06	54446	0	2614.6	0	7843.8
degarelix	hormones & antagonists in malignant disease	1.17372e+06	9435.25	0	4687.37	0	8906
desloratadine	antihistamines and antiallergics	943480	289219	0	0	376.789	16201.9
desmopressin	hypothalamic & pituitary hormones	9.97181e+06	278356	11947.1	310624	4.45625e+06	8.67357e+06
dihydrocodeine	analgesics	1.91338e+07	4.42857e+06	0	68771.7	1.36779e+06	7.55724e+06
dimenhydrinate	drugs used in nausea and vertigo	125063	6746.75	0	0	49.9452	2147.64
dinoprostone	drugs used in obstetrics	9.2	0.5	0	0.00367412	0	0.191054
diphenhydramine	antihistamines and antiallergics	155495	35425.2	0	0	62.0985	2670.24
diphenhydramine	cough preparations	152.6	34.25	0	0	0.0609425	2.62053
diphenhydramine	top local anaesthetics & antipruritics	315.942	46	0	0	0.126175	5.42553
dipivefrin	treatment of glaucoma	63.6175	12.75	0.0508127	1.32113	14.8881	47.7893
doxazosin	hypertension and heart failure	1.78123e+07	6.35338e+06	0	21340.6	28454.1	988781
doxepin	antidepressant drugs	3.2596e+06	41902.8	6508.78	214790	35147.4	895609
doxepin	top local anaesthetics & antipruritics	63607.1	4040	127.011	4191.36	685.86	17476.7
dronedarone	anti-arrhythmic drugs	1.69056e+06	25055	0	675.142	2700.57	85743.1
dulaglutide	drugs used in diabetes	1.03512e+06	14186.8	209587	713919	209587	726734
eletriptan	analgesics	500242	13334.2	0	0	199.777	9589.31
emedastine	corti'roids & other anti-inflamm.preps.	55814.4	6414	0	0	22.2901	958.475
ephedrine	antihistamines and antiallergics	1240.87	3.25	0	0	1.98221	62.4397
ephedrine	bronchodilators	215147	4280	0	0	343.686	10826.1
ephedrine	cough preparations	1290.95	441.75	0	0	2.06222	64.9598
ephedrine	drugs acting on the nose	19648.6	10230	0	0	31.3875	988.708
ephedrine	sympathomimetics	2.2025	0.25	0	0	0.00351837	0.110829
ephedrine	systemic nasal decongestants	374548	145126	0	0	598.32	18847.1
epinastine	corti'roids & other anti-inflamm.preps.	23487.5	2173.75	0	0	9.37998	403.339
epinephrine	antihistamines and antiallergics	1.34631e+07	290799	0	21506.6	3.13997e+06	1.00328e+07
epinephrine	bronchodilators	351.983	2.25	0	0.562272	82.0918	262.3
epinephrine	local anaesthesia	0	0	0	0	0	0
epinephrine	sympathomimetics	5068.66	204	0	8.0969	1182.15	3777.2
epoprostenol	anticoagulants and protamine	43.8	1.5	0.017492	1.20695	0.122444	5.38754
eprosartan	hypertension and heart failure	1.61387e+06	115510	0	0	0	9023.26
ergoloid	nit,calc block & other antianginal drugs	0	0	0	0	0	0
ergonovine	drugs used in obstetrics	25.09	0.5	0	0	0.0400799	1.26252
ergotamine	analgesics	92651	5447	0	111.004	185.006	6623.21
etomidate	general anaesthesia	10.55	1	0	0	0	0
exenatide	drugs used in diabetes	1.84989e+07	246690	3.74559e+06	1.27587e+07	3.74559e+06	1.29877e+07
famotidine	antisecretory drugs+mucosal protectants	481308	12499.5	0	0	0	0
fenoterol	bronchodilators	448.502	2.5	0	0	104.245	327.6
fentanyl	analgesics	5.20362e+07	1.20612e+06	0	187031	3.88609e+06	2.36491e+07
fentanyl	general anaesthesia	2918.62	345.75	0	10.4902	217.964	1326.43
fentanyl	local anaesthesia	1.9875	0.25	0	0.00714357	0.148428	0.903265
fesoterodine	drugs for genito-urinary disorders	6.40312e+06	246509	0	12785.8	0	38357.3
fexofenadine	antihistamines and antiallergics	9.50304e+06	2.12832e+06	0	0	3795.14	163191
fingolimod	drugs affecting the immune response	13848.1	12	0	5.53041	38.7128	1200.1
flavoxate	drugs for genito-urinary disorders	227505	28290.5	363.427	11175.4	363.427	11720.5
flunarizine	drugs used in nausea and vertigo	105217	940.25	0	0	42.0195	1806.84
fluoxetine	antidepressant drugs	1.15412e+07	6.26044e+06	4609.12	193583	9218.23	433257
flupentixol	antidepressant drugs	422309	153712	674.615	19901.1	5059.61	115359
flupentixol	drugs used in psychoses & relelated disorders	1.09691e+06	79278.8	1752.25	51691.3	13141.9	299635
fluphenazine	drugs used in psychoses & relelated disorders	263759	18842.8	0	0	632.011	18223
fluphenazine decanoate	drugs used in psychoses & relelated disorders	252781	18711.5	0	0	605.706	16858.8
follitropin	hypothalamic & pituitary hormones	69527.7	135.75	0	0	0	1138.43
formoterol	bronchodilators	5.38354e+06	181725	0	0	1.25129e+06	3.9323e+06
frovatriptan	analgesics	1.23763e+06	53296	0	0	494.26	21253.2
glucagon	drugs used in diabetes	912751	63819	0	0	0	0
glycopyrronium	antiperspirants	183853	526.25	293.695	8664.01	42952.9	136348
glycopyrronium	bronchodilators	7.00697e+06	243594	11193.2	330201	1.63701e+06	5.19646e+06
glycopyrronium	drugs altering gut motility	8.77765e+06	31935.2	14021.8	413643	2.05069e+06	6.50963e+06
glycopyrronium	general anaesthesia	585507	48889	935.315	27591.8	136790	434220
gonadorelin	hypothalamic & pituitary hormones	48.265	0.75	0	0.192752	0	0.366228
goserelin	hormones & antagonists in malignant disease	4.21019e+07	245253	0	184952	33627.7	1.6982e+06
guanfacine	cns stimulants and drugs used for adhd	25933.4	387.25	0	0	0	0
guanfacine	hypertension and heart failure	498.118	2.25	0	0	0	0
haloperidol	drugs used in psychoses & relelated disorders	1.60698e+06	366046	0	1283.53	17327.7	426133
histrelin	hormones & antagonists in malignant disease	1833.66	2	0	7.32294	0	13.9136
hydromorphone	analgesics	379126	9697.75	0	1514.08	29221.8	187898
hydroxyzine	antihistamines and antiallergics	889259	640400	0	0	355.135	15270.8
icatibant	antihistamines and antiallergics	967.11	0.75	1.93113	57.1615	6.56584	144.449
iloprost	hypertension and heart failure	466.092	1	0.186139	13.9604	1.30297	60.3091
indacaterol	bronchodilators	1.92187e+06	60477	0	0	446697	1.4038e+06
indoramin	drugs for genito-urinary disorders	789681	78280.2	0	946.104	1261.47	43836.1
indoramin	hypertension and heart failure	111064	2188.5	0	133.064	177.419	6165.3
ipratropium	bronchodilators	6.71157e+06	791422	10721.4	329682	10721.4	356485
ipratropium	drugs acting on the nose	702300	103428	1121.88	34498	1121.88	37302.7
irbesartan	hypertension and heart failure	7.33397e+06	2.16085e+06	0	0	0	41004.6
isometheptene	analgesics	20399.5	2913	0	0	32.587	1026.49
itraconazole	antifungal drugs	2.08181e+06	123146	0	0	0	64848.7
ketotifen	antihistamines and antiallergics	69440.5	8318.25	0	0	27.7318	1192.47
ketotifen	corti'roids & other anti-inflamm.preps.	61491.2	6771	0	0	24.5572	1055.96
ketotifen	cromoglycate,rel,leukotriene antagonists	0	0	0	0	0	0
labetalol	beta-adrenoceptor blocking drugs	1.41813e+06	132152	1132.69	29450	331879	1.0653e+06
lanreotide	hormones & antagonists in malignant disease	5.51231e+06	7688	2201.4	77049.1	83653.3	1.30763e+06
latanoprost	treatment of glaucoma	1.2735e+07	2.78607e+06	0	5085.86	5085.86	122061
levobunolol	treatment of glaucoma	475929	62824.5	0	190.067	110619	347633
levocabastine	drugs acting on the nose	0	0	0	0	0	0
levocetirizine	antihistamines and antiallergics	661069	123905	0	0	264.005	11352.2
levodopa	drugs used in parkinson/related disorders	2.75704e+07	2.05541e+06	0	22021.1	99094.8	3.39124e+06
levomepromazine	drugs used in psychoses & relelated disorders	2.20425e+06	107065	4401.46	148769	15845.3	580112
liraglutide	drugs used in diabetes	4.11409e+07	438394	8.33004e+06	2.83747e+07	8.33004e+06	2.8884e+07
lisdexamfetamine	cns stimulants and drugs used for adhd	1.768e+06	26620	0	19770	0	37421.8
lixisenatide	drugs used in diabetes	3.60669e+06	61860.5	730268	2.48752e+06	730268	2.53217e+06
lofexidine	drugs used in substance dependence	104814	2891.25	0	0	0	0
loperamide	acute diarrhoea	8.28304e+06	1.79136e+06	0	29771.3	592119	3.27154e+06
loratadine	antihistamines and antiallergics	4.12897e+06	2.79883e+06	0	0	1648.95	70904.8
losartan	hypertension and heart failure	1.56536e+07	8.38381e+06	0	0	0	87520.1
loxapine	drugs used in psychoses & relelated disorders	2.7275	0.25	0	0.00217851	0.0294099	0.725445
lurasidone	drugs used in psychoses & relelated disorders	127359	1759	0	152.586	1322.41	31636.2
lutropin alfa	hypothalamic & pituitary hormones	1833.17	4	0	0.732097	1.46419	60.0319
macitentan	hypertension and heart failure	5353.03	3.75	0	53.4448	0	104.752
maraviroc	antiviral drugs	4503.52	12.5	1.79853	223.018	1.79853	246.399
melatonin	hypnotics and anxiolytics	2.22261e+07	488053	0	124267	0	825489
menotropins	hypothalamic & pituitary hormones	101983	251	0	40.7281	81.4562	4928.1
mepenzolate	drugs altering gut motility	531.067	0.5	0.848351	25.0263	0.848351	26.9351
meperidine	analgesics	1.8735e+06	33188	0	7482.02	138417	827512
metaproterenol	bronchodilators	35.7225	15.75	0	0	8.30291	26.0928
methadone	analgesics	588225	53916.2	0	2114.23	42049.6	232330
methadone	cough preparations	903.015	71.75	0	3.24566	64.5526	356.662
methadone	drugs used in substance dependence	1.34013e+07	1.85917e+06	0	48167.6	958001	5.29309e+06
methyldopa	hypertension and heart failure	1.61813e+06	89375.2	0	0	0	0
methylnaltrexone	laxatives	16033	114	0	57.6265	1146.13	6332.51
methysergide	analgesics	8486.41	345.75	3.38914	152.511	74.5611	1843.69
metipranolol	treatment of glaucoma	0	0	0	0	0	0
metoclopramide	drugs used in nausea and vertigo	3.42431e+06	1.00083e+06	5470.14	161369	13675.4	381542
metoprolol	beta-adrenoceptor blocking drugs	1.68177e+06	729943	0	671.633	0	671.633
mianserin	antidepressant drugs	114617	5235.75	0	0	961.245	22062.9
midodrine	sympathomimetics	2.68912e+06	29839.5	0	3221.79	4295.72	149276
mirabegron	drugs for genito-urinary disorders	1.01185e+07	374568	8081.87	193965	8081.87	335398
mirtazapine	antidepressant drugs	1.04158e+07	6337372	0	0	83193.6	1.83026e+06
misoprostol	antisecretory drugs+mucosal protectants	97540.6	9029.25	0	38.9539	0	1908.74
misoprostol	drugs used in obstetrics	1905.46	7	0	0.760967	0	37.2874
mivacurium	general anaesthesia	0	0	0	0	0	0
montelukast	cromoglycate,rel,leukotriene antagonists	1.17797e+07	2094605	0	0	0	23521.8
morphine	acute diarrhoea	10077.7	4715.75	0	40.2463	776.753	4994.56
morphine	analgesics	3.42065e+07	4313908	0	136607	2.63652e+06	1.6953e+07
morphine	cough preparations	456.28	2.75	0	1.8222	35.1685	226.136
morphine	drugs used in parkinson/related disorders	6.60417e+06	11927.5	0	26374.5	509028	3.27307e+06
nabilone	drugs used in nausea and vertigo	581884	1758.75	258176	502177	259106	507290
nadolol	beta-adrenoceptor blocking drugs	231674	17435.8	0	92.5217	53847.6	169222
nafarelin	other endocrine drugs	46948.3	732.75	0	187.493	0	356.237
nalbuphine	analgesics	0.1625	0.25	0	0.000648962	0.012525	0.0805361
nalmefene	drugs used in substance dependence	122449	2122	0	489.013	9437.95	60686.5
naloxegol	laxatives	32178	673	0	115.656	2300.27	12709.3
naloxone	analgesics	4.69198e+06	75113	0	18737.9	361642	2.32538e+06
naloxone	drugs used in substance dependence	2.04506e+06	73974.5	0	8167.17	157626	1.01355e+06
naloxone	general anaesthesia	3.8425	0.5	0	0.0153454	0.296167	1.90437
naloxone	selective preparations	12578.9	794	0	50.2351	969.537	6234.17
naltrexone	drugs used in substance dependence	758612	18452.8	0	3029.6	58471.3	375973
naltrexone	laxatives	16033	114	0	64.0294	1235.77	7946.05
naphazoline	corti'roids & other anti-inflamm.preps.	4331.15	1557.75	0	5.18907	6.91876	240.427
naratriptan	analgesics	1.44122e+06	166400	0	1726.7	575.568	48347.7
nebivolol	beta-adrenoceptor blocking drugs	6.47707e+06	538236	0	2586.69	1.50545e+06	4.73106e+06
nedocromil	corti'roids & other anti-inflamm.preps.	624608	189330	0	249.444	249.444	26690.5
nedocromil	cromoglycate,rel,leukotriene antagonists	257238	4955.75	0	102.731	102.731	10992.2
nefazodone	antidepressant drugs	65719.3	181.5	0	0	629.898	14356.4
netupitant	drugs used in nausea and vertigo	191.81	0.75	0	0.229804	0	0.53621
nizatidine	antisecretory drugs+mucosal protectants	460315	38630	0	0	0	0
octreotide	hormones & antagonists in malignant disease	8.32996e+06	12669.5	3326.66	116433	2.45175e+06	6.75645e+06
olanzapine	drugs used in psychoses & relelated disorders	6.004e+06	2.1448e+06	9591.05	335687	93512.7	2.43613e+06
olmesartan medoxomil	hypertension and heart failure	9.05633e+06	642298	0	0	0	50634.4
olodaterol	bronchodilators	224945	7042.75	0	0	52283.6	164307
olopatadine	corti'roids & other anti-inflamm.preps.	730149	131291	0	0	291.593	12538.5
orphenadrine	drugs used in parkinson/related disorders	1.33436e+06	57114	0	0	532.892	22914.4
oxprenolol	beta-adrenoceptor blocking drugs	116179	11462.5	0	46.3974	27003.3	84860.9
oxybutynin	drugs for genito-urinary disorders	1.56658e+07	1705895	25025.3	769528	25025.3	832091
oxycodone	analgesics	5.66069e+07	1.41993e+06	0	226066	4.36307e+06	2.80548e+07
oxymetazoline	drugs acting on the nose	11.685	5.5	0	0.0139996	0.0186661	0.648648
oxytocin	drugs used in obstetrics	38.5425	6.25	0	0.0923542	0.0307847	1.20061
paliperidone	drugs used in psychoses & relelated disorders	1.87996e+06	7129.75	0	0	19520.4	441461
parathyroid hormone	drugs affecting bone metabolism	0	0	0	0	0	0
pasireotide	hormones & antagonists in malignant disease	748.967	0.25	0.299108	10.4688	11.3661	177.67
pentazocine	analgesics	297136	3128.5	0	1186.65	21952.9	131243
pentoxifylline	nit,calc block & other antianginal drugs	350852	26655.2	0	280.233	140.116	14572.1
pergolide	drugs used in parkinson/related disorders	95909.7	2611	0	76.6052	344.723	11797.2
perphenazine	drugs used in psychoses & relelated disorders	29230.1	591.75	0	0	70.0401	2019.49
pheniramine	antihistamines and antiallergics	3490.7	13.75	0	0	1.39405	59.9442
phenoxybenzamine	hypertension and heart failure	205733	1150.75	0	246.485	328.646	11420.5
phentolamine	drugs for genito-urinary disorders	9733.87	122.25	0	11.662	15.5493	540.339
phentolamine	hypertension and heart failure	53.6275	3.75	0	0.0642502	0.0856669	2.97693
phenylephrine	analgesics	191.083	72	0	0.228933	0.305244	10.6072
phenylephrine	drugs acting on the nose	1.2175	0.25	0	0.00145867	0.00194489	0.0675849
phenylephrine	mydriatics and cycloplegics	4254.72	217.25	0	5.09751	6.79668	236.185
phenylephrine	sympathomimetics	274.762	1	0	0.329188	0.438918	15.2524
phenylephrine	systemic nasal decongestants	2214.41	837.5	0	2.65304	3.53739	122.924
phenylpropanolamine	systemic nasal decongestants	0	0	0	0	0	0
pilocarpine	drugs acting on the oropharynx	494018	11490.8	789.166	24266.9	789.166	26239.8
pilocarpine	treatment of glaucoma	750717	61148.8	1199.23	36876.3	1199.23	39874.4
pimozide	drugs used in psychoses & relelated disorders	70327.5	4544.25	0	56.1721	224.689	6487.88
pindolol	beta-adrenoceptor blocking drugs	40317.8	6685.75	0	16.1014	9371	29449.4
pipotiazine	drugs used in psychoses & relelated disorders	233281	4430.75	0	279.49	2422.24	57761.2
pirenzepine	antisecretory drugs+mucosal protectants	81516	996	130.217	3841.41	130.217	3841.41
pramipexole	drugs used in parkinson/related disorders	1.66679e+07	383948	0	13313	46595.5	1.77729e+06
prasugrel	antiplatelet drugs	4.55962e+06	90147.2	0	18209.3	27314	358724
prazosin	hypertension and heart failure	362377	59098.2	0	434.158	578.877	20116
prochlorperazine	drugs used in nausea and vertigo	6.16206e+06	1.76346e+06	0	0	14765.3	410968
procyclidine	drugs used in parkinson/related disorders	5.75164e+06	857644	9187.93	282529	9187.93	300905
promazine	drugs used in psychoses & relelated disorders	5.46988e+06	561993	8737.83	277426	78640.4	2.02936e+06
promethazine	antihistamines and antiallergics	1.82095e+06	680166	2908.87	89447.7	3636.08	165078
promethazine	drugs used in nausea and vertigo	76286.6	23412	121.864	3747.31	152.329	6915.76
propafenone	anti-arrhythmic drugs	193279	24455.8	0	77.1881	44923.5	141177
propantheline	drugs altering gut motility	758203	44237.8	1211.19	37244	1211.19	40272
propoxyphene	analgesics	0	0	0	0	0	0
propranolol	beta-adrenoceptor blocking drugs	2.38549e+07	4.19608e+06	0	9526.7	5.54454e+06	1.74243e+07
prucalopride	drugs altering gut motility	0	0	0	0	0	0
prucalopride	laxatives	3.20975e+06	55912.8	0	0	0	7691.1
pseudoephedrine	cough preparations	1290.95	441.75	0	0	2.06222	64.9598
pseudoephedrine	systemic nasal decongestants	333405	143772	0	0	532.596	16776.8
quetiapine	drugs used in psychoses & relelated disorders	3.59526e+07	2603655	0	0	373309	8.47125e+06
ranitidine	antisecretory drugs+mucosal protectants	9.07905e+06	4.46076e+06	0	0	0	0
remifentanil	general anaesthesia	5.91	0.25	0	0.021242	0.42248	2.33426
rimonabant	obesity	0	0	0	0	0	0
risperidone	drugs used in psychoses & relelated disorders	9.49092e+06	1.60707e+06	0	0	98547.9	2.23628e+06
ritodrine	drugs used in obstetrics	0	0	0	0	0	0
rizatriptan	analgesics	8.12091e+06	298159	0	0	3243.18	139457
ropinirole	drugs used in parkinson/related disorders	1.24212e+07	551685	0	9921.06	34723.7	1.32446e+06
rotigotine	drugs used in parkinson/related disorders	1.18568e+07	98980	0	9470.33	33146.1	1.26429e+06
rupatadine	antihistamines and antiallergics	35331.4	5524.5	0	253.98	98.7698	2836.11
salbutamol	bronchodilators	5.74605e+07	2.15656e+07	0	0	1.33554e+07	4.19709e+07
salbutamol	drugs used in obstetrics	0	0	0	0	0	0
salmeterol	bronchodilators	2.67772e+07	787496	0	0	6.22377e+06	1.95589e+07
sitaxentan	hypertension and heart failure	0	0	0	0	0	0
solifenacin	drugs for genito-urinary disorders	6.7623e+07	2.33688e+06	108024	3.32174e+06	108024	5.07713e+06
sotalol	beta-adrenoceptor blocking drugs	2.08622e+06	629934	0	833.155	484896	1.52384e+06
sumatriptan	analgesics	1.39239e+07	1.39348e+06	0	16682	5560.65	467095
tafluprost	treatment of glaucoma	1.99027e+06	114380	0	794.834	794.834	19076
tamsulosin	drugs for genito-urinary disorders	3.28953e+07	5884992	0	39411.3	52548.4	1.82606e+06
tapentadol	analgesics	3.36041e+06	76477.8	0	12078.2	240221	1.32725e+06
telmisartan	hypertension and heart failure	3.94586e+06	439707	0	0	0	22061.5
terazosin	drugs for genito-urinary disorders	950.183	92.5	0	1.1384	1.51786	52.7458
terazosin	hypertension and heart failure	550157	118132	0	659.134	878.845	30539.9
terbutaline	bronchodilators	6.28625e+06	704243	0	0	1.4611e+06	4.59167e+06
terbutaline	drugs used in obstetrics	0	0	0	0	0	0
terfenadine	antihistamines and antiallergics	0	0	0	0	0	0
teriparatide	drugs affecting bone metabolism	240295	760.75	0	0	95.9643	6333.65
terlipressin	hypothalamic & pituitary hormones	1547.2	1.75	1.85368	48.1956	691.422	1345.77
theophylline	bronchodilators	1.96653e+06	535792	2356.07	69111.3	16492.5	435872
thioridazine	drugs used in psychoses & relelated disorders	45992.3	335.75	0	0	551.026	12526.7
thyrotropin alfa	thyroid and antithyroid drugs	740.67	1.75	0	0.295795	7.39487	94.3585
ticagrelor	antiplatelet drugs	1.55702e+07	312218	0	62181.3	93272	1.22497e+06
ticlopidine	antiplatelet drugs	9462.78	35.5	0	37.7907	56.686	744.476
timolol	beta-adrenoceptor blocking drugs	364462	26861.2	0	145.552	84711.2	266214
timolol	treatment of glaucoma	3.26926e+07	2.72255e+06	0	13056.1	7.59867e+06	2.38797e+07
tiotropium	bronchodilators	1.74093e+08	4.8116e+06	278104	8.55169e+06	278104	9.24695e+06
tizanidine	drugs used in neuromuscular disorders	1.87978e+06	112137	0	0	0	0
tolterodine	drugs for genito-urinary disorders	1.67784e+07	1.19568e+06	26802.5	824177	26802.5	1.25972e+06
tolvaptan	hypothalamic & pituitary hormones	191517	214.5	229.453	4818.52	382.422	13614.2
tramadol	analgesics	4.44505e+07	7.64359e+06	0	177518	3.28409e+06	1.9669e+07
travoprost	treatment of glaucoma	1.30236e+07	801608	0	5201.11	5201.11	124827
trazodone	antidepressant drugs	2.46748e+07	1.0477e+06	0	29562.5	197083	4.65117e+06
trifluoperazine	drugs used in psychoses & relelated disorders	2.95621e+06	69898.5	0	2361.19	36598.4	890168
trihexyphenidyl	drugs used in parkinson/related disorders	1.13815e+06	106898	1818.14	53635	1818.14	53635
trimipramine	antidepressant drugs	9.00539e+06	76626	0	10789.2	111488	2.61458e+06
triptorelin	hormones & antagonists in malignant disease	1.10597e+07	60870.5	0	44168	0	83919.3
triptorelin	other endocrine drugs	62037	266.25	0	247.752	0	470.728
tropicamide	mydriatics and cycloplegics	8373.09	2040.5	0	0	0	20.0633
trospium	drugs for genito-urinary disorders	5.71493e+06	309489	9129.27	280725	9129.27	429076
umeclidinium	bronchodilators	3.92177e+06	127524	0	7831.01	0	23493
urofollitropin	hypothalamic & pituitary hormones	8232.33	12.75	0	0	0	134.795
valsartan	hypertension and heart failure	5.55172e+06	896476	0	0	0	31040
valsartan	nit,calc block & other antianginal drugs	822788	28775.8	0	0	0	4600.25
vigabatrin	antiepileptic drugs	606195	14244.5	0	0	34618.9	224418
vilanterol	bronchodilators	1.8359e+06	54599.2	0	0	426714	1.341e+06
vortioxetine	antidepressant drugs	54079.6	2554.5	0	64.7919	0	1468.62
xylometazoline	drugs acting on the nose	237135	85089.2	0	0	378.81	11932.5
zafirlukast	cromoglycate,rel,leukotriene antagonists	619703	35806.5	0	0	0	1237.43
ziprasidone	drugs used in psychoses & relelated disorders	1705.29	3.5	0	0	17.7067	401.806
zolmitriptan	analgesics	3.75913e+06	323655	0	4503.75	1501.25	126105
zuclopenthixol	drugs used in psychoses & relelated disorders	1.10569e+06	106234	0	0	3532.54	91846.1
				1.38796e+07	6.60163e+07	1.03249e+08	5.01287e+08
